# Supplementary material for: Clostridioides difficile infection is associated with differences in transcriptionally active microbial communities
Source: Front Microbiol. 2024 Apr 12;15:1398018. doi: 10.3389/fmicb.2024.1398018 (PMC11045941; doi:10.3389/fmicb.2024.1398018)
Supplement: Supplementary file 1 [file Table_1.XLSX]

## Sheet: Table S1
Table S1. Significantly differential active taxa (LDA ≥ 2.0, Kruskal-Wallis p ≤ 0.05) based on CDI status identified by LEfSe. Levene's test for homogeneity of variances was also run for each of these taxa. The microbial taxonomic database used for analysis was created in 2021. The taxonomies in the database and the updated lineages are given in the first two columns.
Database Taxonomy	Updated Taxonomy	log10(GreaterAverage)	Class	log(LDA Score)	Kruskal-Wallis p-value	CDI-_mean	CDI-_se	CDI-_median	CDI-_iqr	CDI+_mean	CDI+_se	CDI+_median	CDI+_iqr	Levene's test F Statistic	Levene's test p-value
d__Bacteria.p__Firmicutes.c__Bacilli.o__Lactobacillales.f__Lactobacillaceae	d__Bacteria.p__Bacillota.c__Bacilli.o__Lactobacillales.f__Lactobacillaceae	4.92722	CDI-	4.52256	0.0212226	84571.7	54916.9	1275.41	8789.45	8298.01	5266.06	477.472	926.294	1.99481	0.166195
d__Bacteria.p__Firmicutes.c__Bacilli.o__Lactobacillales.f__Lactobacillaceae.g__Ligilactobacillus	d__Bacteria.p__Bacillota.c__Bacilli.o__Lactobacillales.f__Lactobacillaceae.g__Ligilactobacillus	4.47177	CDI-	4.18388	0.0264386	29632.3	29296.5	57.345	711.756	447.997	404.326	18.361	43.41	1.04475	0.313356
d__Bacteria.p__Firmicutes.c__Bacilli.o__Lactobacillales.f__Lactobacillaceae.g__Lacticaseibacillus	d__Bacteria.p__Bacillota.c__Bacilli.o__Lactobacillales.f__Lactobacillaceae.g__Lacticaseibacillus	4.41907	CDI-	3.97449	0.0196955	26246.2	25819.4	138.93	872.747	414.76	383.379	21.395	37.771	1.0532	0.311433
d__Bacteria.p__Firmicutes.c__Bacilli.o__Lactobacillales.f__Lactobacillaceae.g__Lacticaseibacillus.s__Lacticaseibacillus_rhamnosus	d__Bacteria.p__Bacillota.c__Bacilli.o__Lactobacillales.f__Lactobacillaceae.g__Lacticaseibacillus.s__Lacticaseibacillus_rhamnosus	4.41456	CDI-	3.97025	0.0430705	25975	25647.6	27.213	570.324	372.598	351.61	11.306	19.717	1.04978	0.312211
d__Bacteria.p__Firmicutes.c__Bacilli.o__Lactobacillales.f__Lactobacillaceae.g__Latilactobacillus	d__Bacteria.p__Bacillota.c__Bacilli.o__Lactobacillales.f__Lactobacillaceae.g__Latilactobacillus	4.32505	CDI-	3.88114	0.0460508	21137.1	21060.1	13.264	40.319	21.724	11.311	7.001	18.866	1.0593	0.310056
d__Bacteria.p__Firmicutes.c__Clostridia.o__Eubacteriales.f__Lachnospiraceae.g__Roseburia	d__Bacteria.p__Bacillota.c__Clostridia.o__Lachnospirales.f__Lachnospiraceae.g__Roseburia	3.96824	CDI-	3.39274	0.0375971	9294.85	4237.74	264.355	8979.78	6569.65	2657.99	1576.33	4695.01	0.565142	0.456951
d__Bacteria.p__Firmicutes.c__Clostridia.o__Eubacteriales.f__Lachnospiraceae.g__Roseburia.s__Roseburia_intestinalis	d__Bacteria.p__Bacillota.c__Clostridia.o__Lachnospirales.f__Lachnospiraceae.g__Roseburia.s__Roseburia_intestinalis	3.83406	CDI-	3.29196	0.0375971	6824.29	3472.08	51.309	5534.35	3585.28	1753.33	1003.08	883.857	0.941435	0.33821
d__Bacteria.p__Firmicutes.c__Bacilli.o__Lactobacillales.f__Lactobacillaceae.g__Limosilactobacillus	d__Bacteria.p__Bacillota.c__Bacilli.o__Lactobacillales.f__Lactobacillaceae.g__Limosilactobacillus	3.76376	CDI-	3.31051	0.0145058	5804.5	3185.56	356.544	826.118	3288.27	2222.01	38.247	40.334	0.410239	0.525795
d__Bacteria.p__Firmicutes.c__Bacilli.o__Bacillales.f__Staphylococcaceae	d__Bacteria.p__Bacillota.c__Bacilli.o__Bacillales.f__Staphylococcaceae	3.65967	CDI-	3.23406	0.00123263	4567.38	2982.37	443.072	1334	273.921	95.615	160.799	137.248	2.03764	0.161833
d__Bacteria.p__Firmicutes.c__Bacilli.o__Bacillales.f__Staphylococcaceae.g__Staphylococcus	d__Bacteria.p__Bacillota.c__Bacilli.o__Bacillales.f__Staphylococcaceae.g__Staphylococcus	3.65542	CDI-	3.23194	0.00199663	4522.96	2979.13	420.325	1326.08	250.533	82.898	140.653	133.071	2.03766	0.161832
d__Bacteria.p__Firmicutes.c__Clostridia.o__Eubacteriales.f__Lachnospiraceae.g__Anaerotignum	d__Bacteria.p__Bacillota.c__Clostridia.o__Lachnospirales.f__Anaerotignaceae.g__Anaerotignum	3.46215	CDI-	2.91182	0.0212226	2898.32	1355.93	127.507	1885.84	2421.73	678.423	1271.95	2745.07	0.529505	0.471395
d__Bacteria.p__Firmicutes.c__Clostridia.o__Eubacteriales.f__Lachnospiraceae.g__Anaerotignum.s__Anaerotignum_propionicum	d__Bacteria.p__Bacillota.c__Clostridia.o__Lachnospirales.f__Anaerotignaceae.g__Anaerotignum.s__Anaerotignum_propionicum	3.46215	CDI-	2.91182	0.0212226	2898.32	1355.93	127.507	1885.84	2421.73	678.423	1271.95	2745.07	0.529505	0.471395
d__Bacteria.p__Firmicutes.c__Clostridia.o__Eubacteriales.f__Clostridiaceae.g__Clostridium.s__Clostridium_butyricum	d__Bacteria.p__Bacillota.c__Clostridia.o__Eubacteriales.f__Clostridiaceae.g__Clostridium.s__Clostridium_butyricum	3.31972	CDI-	3.01215	0.0491569	2087.97	1859.79	4.261	58.453	1357.72	602.532	69.852	687.033	0.151651	0.699195
d__Bacteria.p__Firmicutes.c__Bacilli.o__Bacillales.f__Staphylococcaceae.g__Staphylococcus.s__Staphylococcus_aureus	d__Bacteria.p__Bacillota.c__Bacilli.o__Bacillales.f__Staphylococcaceae.g__Staphylococcus.s__Staphylococcus_aureus	3.1344	CDI-	2.74911	0.0123954	1362.69	791.251	294.872	427.85	153.702	55.406	96.843	117.639	2.23778	0.143156
d__Bacteria.p__Firmicutes.c__Bacilli.o__Lactobacillales.f__Lactobacillaceae.g__Lactiplantibacillus	d__Bacteria.p__Bacillota.c__Bacilli.o__Lactobacillales.f__Lactobacillaceae.g__Lactiplantibacillus	2.48695	CDI-	2.07076	0.00347627	306.869	111.666	88.618	264.438	52.578	32.719	17.638	26.317	4.56734	0.0392631
d__Bacteria.p__Firmicutes.c__Bacilli.o__Lactobacillales.f__Lactobacillaceae.g__Lactiplantibacillus.s__Lactiplantibacillus_plantarum	d__Bacteria.p__Bacillota.c__Bacilli.o__Lactobacillales.f__Lactobacillaceae.g__Lactiplantibacillus.s__Lactiplantibacillus_plantarum	2.43864	CDI-	2.03714	0.00264326	274.559	97.778	83.054	265.661	44.324	27.754	13.954	23.698	4.91178	0.0329041
d__Bacteria.p__Firmicutes.c__Bacilli.o__Bacillales.f__Staphylococcaceae.g__Staphylococcus.s__Staphylococcus_epidermidis	d__Bacteria.p__Bacillota.c__Bacilli.o__Bacillales.f__Staphylococcaceae.g__Staphylococcus.s__Staphylococcus_epidermidis	2.32458	CDI-	2.04425	0.00760164	211.145	102.272	23.716	197.238	21.738	9.15	5.786	7.596	3.42092	0.0723754
d__Bacteria.p__Synergistetes.c__Synergistia.o__Synergistales.f__Synergistaceae.g__Cloacibacillus.s__Cloacibacillus_porcorum	d__Bacteria.p__Synergistota.c__Synergistia.o__Synergistales.f__Synergistaceae.g__Cloacibacillus.s__Cloacibacillus_porcorum	2.18318	CDI-	2.01582	0.0241834	152.47	149.585	0.636	1.511	4.477	1.744	2.083	4.282	1.04291	0.313777
d__Bacteria.p__Synergistetes.c__Synergistia.o__Synergistales.f__Synergistaceae.g__Cloacibacillus	d__Bacteria.p__Synergistota.c__Synergistia.o__Synergistales.f__Synergistaceae.g__Cloacibacillus	2.18318	CDI-	2.01582	0.0241834	152.47	149.585	0.636	1.511	4.477	1.744	2.083	4.282	1.04291	0.313777
d__Bacteria.p__Proteobacteria.c__Alphaproteobacteria.o__Rhizobiales.f__Methylobacteriaceae.g__Methylobacterium.s__Methylobacterium_phyllosphaerae	d__Bacteria.p__Pseudomonadota.c__Alphaproteobacteria.o__Hyphomicrobiales.f__Methylobacteriaceae.g__Methylobacterium.s__Methylobacterium_phyllosphaerae	0.270948	CDI-	2.20806	0.0274931	1.866	1.786	0	0.121	0.005	0.005	0	0	1.14489	0.291553
d__Bacteria.p__Proteobacteria.c__Alphaproteobacteria.o__Rhodospirillales.f__Acetobacteraceae.g__Swingsia.s__Swingsia_samuiensis	d__Bacteria.p__Pseudomonadota.c__Alphaproteobacteria.o__Rhodospirillales.f__Acetobacteraceae.g__Swingsia.s__Swingsia_samuiensis	0	CDI-	2.15317	0.0460978	0.086	0.036	0	0.11	0.037	0.037	0	0	0.875223	0.355579
d__Bacteria.p__Actinobacteria.c__Actinomycetia.o__Micrococcales.f__Intrasporangiaceae.g__Phycicoccus.s__Phycicoccus_sp__HDW14	d__Bacteria.p__Actinomycetota.c__Actinomycetes.o__Micrococcales.f__Intrasporangiaceae.g__Phycicoccus.s__Phycicoccus_sp__HDW14	0	CDI-	2.78892	0.015603	0.044	0.022	0	0.012	0	0	0	0	4.21101	0.0472883
d__Bacteria.p__Proteobacteria.c__Alphaproteobacteria.o__Rhodobacterales.f__Rhodobacteraceae.g__Profundibacter.s__Profundibacter_amoris	d__Bacteria.p__Pseudomonadota.c__Alphaproteobacteria.o__Rhodobacterales.f__Paracoccaceae.g__Profundibacter.s__Profundibacter_amoris	0	CDI-	2.03912	0.034834	0.447	0.447	0	0	0.053	0.018	0	0.108	0.815948	0.372211
d__Bacteria.p__Proteobacteria.c__Gammaproteobacteria.o__Oceanospirillales.f__Oceanospirillaceae.g__Marinomonas.s__Marinomonas_foliarum	d__Bacteria.p__Pseudomonadota.c__Gammaproteobacteria.o__Oceanospirillales.f__Oceanospirillaceae.g__Marinomonas.s__Marinomonas_foliarum	0	CDI-	2.02315	0.00934341	0.447	0.447	0	0	0.076	0.025	0	0.12	0.723319	0.400528
d__Bacteria.p__Proteobacteria.c__Gammaproteobacteria.o__Pseudomonadales.f__Pseudomonadaceae.g__Pseudomonas.s__Pseudomonas_sp__RtIB026	d__Bacteria.p__Pseudomonadota.c__Gammaproteobacteria.o__Pseudomonadales.f__Pseudomonadaceae.g__Pseudomonas.s__Pseudomonas_sp__RtIB026	0	CDI-	2.36441	0.0328277	0.075	0.054	0	0	0	0	0	0	2.02373	0.163235
d__Bacteria.p__Proteobacteria.c__Gammaproteobacteria.o__Enterobacterales.f__Enterobacteriaceae.s__Enterobacteriaceae_endosymbiont_of_Macroplea_mutica	d__Bacteria.p__Pseudomonadota.c__Gammaproteobacteria.o__Enterobacterales.f__Enterobacteriaceae.s__Enterobacteriaceae_endosymbiont_of_Macroplea_mutica	0	CDI-	2.18372	0.015603	0.085	0.055	0	0.012	0	0	0	0	2.54383	0.119233
d__Archaea.p__Euryarchaeota.c__Halobacteria.o__Haloferacales.f__Haloferacaceae.g__Halogeometricum.s__Halogeometricum_borinquense	d__Archaea.p__Euryarchaeota.c__Halobacteria.o__Haloferacales.f__Haloferacaceae.g__Halogeometricum.s__Halogeometricum_borinquense	0	CDI-	2.71517	0.015603	0.038	0.019	0	0.012	0	0	0	0	4.13421	0.0492446
d__Bacteria.p__Tenericutes.c__Mollicutes.o__Entomoplasmatales.f__Spiroplasmataceae.g__Spiroplasma.s__Spiroplasma_phoeniceum	d__Bacteria.p__Mycoplasmatota.c__Mollicutes.o__Entomoplasmatales.f__Spiroplasmataceae.g__Spiroplasma.s__Spiroplasma_phoeniceum	0	CDI-	2.81728	0.0328277	0.021	0.012	0	0	0	0	0	0	3.15816	0.0837701
d__Bacteria.p__Proteobacteria.c__Gammaproteobacteria.o__Pseudomonadales.f__Pseudomonadaceae.g__Pseudomonas.s__Pseudomonas_sp__S35	d__Bacteria.p__Pseudomonadota.c__Gammaproteobacteria.o__Pseudomonadales.f__Pseudomonadaceae.g__Pseudomonas.s__Pseudomonas_sp__S35	0	CDI-	2.49307	0.015603	0.07	0.039	0	0.046	0	0	0	0	3.39387	0.0734644
d__Bacteria.p__Actinobacteria.c__Actinomycetia.o__Corynebacteriales.f__Mycobacteriaceae.g__Mycolicibacterium.s__Mycolicibacterium_thermoresistibile	d__Bacteria.p__Actinomycetota.c__Actinomycetes.o__Mycobacteriales.f__Mycobacteriaceae.g__Mycolicibacterium.s__Mycolicibacterium_thermoresistibile	0	CDI-	2.3421	0.0417016	0.041	0.021	0	0.033	0.013	0.013	0	0	1.39079	0.2458
d__Archaea.p__Euryarchaeota.c__Halobacteria.o__Haloferacales.f__Haloferacaceae.g__Halogeometricum	d__Archaea.p__Euryarchaeota.c__Halobacteria.o__Haloferacales.f__Haloferacaceae.g__Halogeometricum	0	CDI-	2.66685	0.015603	0.038	0.019	0	0.012	0	0	0	0	4.13421	0.0492446
d__Bacteria.p__Actinobacteria.c__Actinomycetia.o__Micrococcales.f__Microbacteriaceae.g__Microbacterium.s__Microbacterium_sp__4R_513	d__Bacteria.p__Actinomycetota.c__Actinomycetes.o__Micrococcales.f__Microbacteriaceae.g__Microbacterium.s__Microbacterium_sp__4R-513	0	CDI-	2.48187	0.0376656	0.065	0.031	0	0.056	0.009	0.009	0	0	3.17911	0.0827913
d__Bacteria.p__Firmicutes.c__Clostridia	d__Bacteria.p__Bacillota.c__Clostridia	5.63889	CDI+	4.97768	0.0145058	228795	58165.2	89011.5	326162	435401	42822.7	374596	313243	0.481039	0.492284
d__Bacteria.p__Firmicutes.c__Clostridia.o__Eubacteriales	d__Bacteria.p__Bacillota.c__Clostridia.o__Eubacteriales	5.63862	CDI+	4.97807	0.0145058	228367	58125.8	88978.3	326179	435132	42820	374489	313227	0.478274	0.493522
d__Bacteria.p__Firmicutes.c__Clostridia.o__Eubacteriales.f__Lachnospiraceae	d__Bacteria.p__Bacillota.c__Clostridia.o__Lachnospirales.f__Lachnospiraceae	5.37418	CDI+	4.72427	0.00826198	110203	34014.1	28738.1	197159	236691	35538.4	156728	160944	0.0176734	0.89496
d__Bacteria.p__Firmicutes.c__Clostridia.o__Eubacteriales.f__Peptostreptococcaceae	d__Bacteria.p__Bacillota.c__Clostridia.o__Peptostreptococcales.f__Peptostreptococcaceae	4.91227	CDI+	4.53244	6.61e-05	16910.2	10391	622.504	5871.73	81708.1	20183.8	35452.2	106862	5.29354	0.0271404
d__Bacteria.p__Firmicutes.c__Clostridia.o__Eubacteriales.f__Lachnospiraceae.g__Blautia	d__Bacteria.p__Bacillota.c__Clostridia.o__Lachnospirales.f__Lachnospiraceae.g__Blautia	4.79217	CDI+	4.28558	0.00380307	17683.1	5761.91	1354.78	36990.5	61968.2	15092.9	31846	81132.3	4.29114	0.0453379
d__Bacteria.p__Firmicutes.c__Clostridia.o__Eubacteriales.f__Peptostreptococcaceae.g__Clostridioides.s__Clostridioides_difficile	d__Bacteria.p__Bacillota.c__Clostridia.o__Peptostreptococcales.f__Peptostreptococcaceae.g__Clostridioides.s__Clostridioides_difficile	4.7745	CDI+	4.4406	1.55e-06	6248.81	5760.33	264.592	567.938	59497.2	12565.7	35141.4	90776.2	13.4871	0.000754779
d__Bacteria.p__Firmicutes.c__Clostridia.o__Eubacteriales.f__Peptostreptococcaceae.g__Clostridioides	d__Bacteria.p__Bacillota.c__Clostridia.o__Peptostreptococcales.f__Peptostreptococcaceae.g__Clostridioides	4.7745	CDI+	4.4406	1.55e-06	6248.81	5760.33	264.592	567.938	59497.2	12565.7	35141.4	90776.2	13.4871	0.000754779
d__Bacteria.p__Firmicutes.c__Clostridia.o__Eubacteriales.f__Lachnospiraceae.g__Enterocloster	d__Bacteria.p__Bacillota.c__Clostridia.o__Lachnospirales.f__Lachnospiraceae.g__Enterocloster	4.77059	CDI+	4.38474	2.5e-05	7712.74	2474.34	732.406	13709.2	58963.9	15869.1	41712.6	46005.4	5.36989	0.0261252
d__Bacteria.p__Firmicutes.c__Clostridia.o__Eubacteriales.f__Lachnospiraceae.g__Enterocloster.s__Enterocloster_bolteae	d__Bacteria.p__Bacillota.c__Clostridia.o__Lachnospirales.f__Lachnospiraceae.g__Enterocloster.s__Enterocloster_bolteae	4.73073	CDI+	4.33954	6.61e-05	7407.71	2407.74	652.72	13079.5	53793.8	15400.4	30677.6	50716.8	5.8469	0.020645
d__Bacteria.p__Firmicutes.c__Clostridia.o__Eubacteriales.f__Clostridiaceae	d__Bacteria.p__Bacillota.c__Clostridia.o__Eubacteriales.f__Clostridiaceae	4.63448	CDI+	4.04368	0.0156752	22770.5	10523.9	2176.11	14808	43100.5	12866.2	14178.6	55799.7	0.89952	0.349064
d__Bacteria.p__Firmicutes.c__Clostridia.o__Eubacteriales.f__Lachnospiraceae.g__Mediterraneibacter.s___Ruminococcus__gnavus	d__Bacteria.p__Bacillota.c__Clostridia.o__Lachnospirales.f__Lachnospiraceae.g__Mediterraneibacter.s__Mediterraneibacter_gnavus	4.56808	CDI+	4.1429	0.00826198	34595.6	26417.4	1362.8	10430.5	36989.4	16315.7	9671.37	21995.3	0.0139123	0.906745
d__Bacteria.p__Firmicutes.c__Clostridia.o__Eubacteriales.f__Lachnospiraceae.g__Mediterraneibacter	d__Bacteria.p__Bacillota.c__Clostridia.o__Lachnospirales.f__Lachnospiraceae.g__Mediterraneibacter	4.56808	CDI+	4.1429	0.00826198	34595.6	26417.4	1362.8	10430.5	36989.4	16315.7	9671.37	21995.3	0.0139123	0.906745
d__Bacteria.p__Firmicutes.c__Clostridia.o__Eubacteriales.f__Clostridiaceae.g__Clostridium	d__Bacteria.p__Bacillota.c__Clostridia.o__Eubacteriales.f__Clostridiaceae.g__Clostridium	4.49725	CDI+	3.86084	0.040255	20614	10312.7	2065.61	9702.61	31423.3	10318.6	6916.2	36009.1	0.386166	0.538132
d__Bacteria.p__Firmicutes.c__Clostridia.o__Eubacteriales.f__Lachnospiraceae.g__Blautia.s__Blautia_sp__SC05B48	d__Bacteria.p__Bacillota.c__Clostridia.o__Lachnospirales.f__Lachnospiraceae.g__Blautia.s__Blautia_sp__SC05B48	4.45937	CDI+	3.86385	0.0305017	11087.7	3672.41	1199.11	19748.3	28798.7	8637.29	8750.27	32929.8	2.70459	0.108531
d__Bacteria.p__Firmicutes.c__Clostridia.o__Eubacteriales.f__Lachnospiraceae.g__Lachnoclostridium	d__Bacteria.p__Bacillota.c__Clostridia.o__Lachnospirales.f__Lachnospiraceae.g__Lachnoclostridium	4.36428	CDI+	3.7147	0.00454178	10627.3	3362.35	3126.45	17965.4	23135.4	4048.26	20380.4	17739.1	0.428263	0.51689
d__Bacteria.p__Firmicutes.c__Clostridia.o__Eubacteriales.f__Lachnospiraceae.g__Blautia.s__Blautia_producta	d__Bacteria.p__Bacillota.c__Clostridia.o__Lachnospirales.f__Lachnospiraceae.g__Blautia.s__Blautia_producta	4.2768	CDI+	3.90185	9.4e-05	1486.9	612.08	103.623	1586.97	18914.9	6850.04	5027.64	13907.3	5.08008	0.0302136
d__Bacteria.p__Firmicutes.c__Clostridia.o__Eubacteriales.f__Lachnospiraceae.g__Anaerostipes	d__Bacteria.p__Bacillota.c__Clostridia.o__Lachnospirales.f__Lachnospiraceae.g__Anaerostipes	4.11047	CDI+	3.5708	0.0011168	5979.01	3130.82	936.745	5825.22	12896.4	3007.78	9025.18	8059.52	0.328297	0.57013
d__Bacteria.p__Firmicutes.c__Clostridia.o__Eubacteriales.f__Clostridiaceae.g__Hungatella.s__Hungatella_hathewayi	d__Bacteria.p__Bacillota.c__Clostridia.o__Eubacteriales.f__Clostridiaceae.g__Hungatella.s__Hungatella_hathewayi	3.99312	CDI+	3.65636	0.000118329	1326.37	492.798	43.536	2599.86	9842.8	2864.86	5300.97	9650.55	6.54566	0.0147405
d__Bacteria.p__Firmicutes.c__Clostridia.o__Eubacteriales.f__Clostridiaceae.g__Hungatella	d__Bacteria.p__Bacillota.c__Clostridia.o__Eubacteriales.f__Clostridiaceae.g__Hungatella	3.99312	CDI+	3.65636	0.000118329	1326.37	492.798	43.536	2599.86	9842.8	2864.86	5300.97	9650.55	6.54566	0.0147405
d__Bacteria.p__Firmicutes.c__Clostridia.o__Eubacteriales.f__Lachnospiraceae.g__Coprococcus.s__Coprococcus_comes	d__Bacteria.p__Bacillota.c__Clostridia.o__Lachnospirales.f__Lachnospiraceae.g__Coprococcus.s__Coprococcus_comes	3.99218	CDI+	3.38339	0.0228518	4394.53	1321.57	1305.61	7807.31	9821.53	2720.7	5924.03	9099.58	1.43693	0.238258
d__Bacteria.p__Firmicutes.c__Clostridia.o__Eubacteriales.f__Lachnospiraceae.g__Coprococcus	d__Bacteria.p__Bacillota.c__Clostridia.o__Lachnospirales.f__Lachnospiraceae.g__Coprococcus	3.99218	CDI+	3.38339	0.0228518	4394.53	1321.57	1305.61	7807.31	9821.53	2720.7	5924.03	9099.58	1.43693	0.238258
d__Bacteria.p__Firmicutes.c__Clostridia.o__Eubacteriales.f__Lachnospiraceae.g__Lachnoclostridium.s___Clostridium__scindens	d__Bacteria.p__Bacillota.c__Clostridia.o__Lachnospirales.f__Lachnospiraceae.g__Lachnoclostridium.s__[Clostridium]_scindens	3.98743	CDI+	3.41122	0.00347462	4017.06	1497.27	829.289	4142.11	9714.67	2239.3	4910.88	11020.2	1.32023	0.257925
d__Bacteria.p__Firmicutes.c__Clostridia.o__Eubacteriales.f__Lachnospiraceae.g__Blautia.s__Blautia_argi	d__Bacteria.p__Bacillota.c__Clostridia.o__Lachnospirales.f__Lachnospiraceae.g__Blautia.s__Blautia_argi	3.91012	CDI+	3.49221	0.000359179	1840.11	678.957	93.505	2557.41	8130.59	1471.57	6509.15	10849.7	14.3771	0.000535541
d__Bacteria.p__Firmicutes.c__Clostridia.o__Eubacteriales.f__Lachnospiraceae.g__Anaerostipes.s__Anaerostipes_hadrus	d__Bacteria.p__Bacillota.c__Clostridia.o__Lachnospirales.f__Lachnospiraceae.g__Anaerostipes.s__Anaerostipes_hadrus	3.8471	CDI+	3.28346	0.0212226	5438.85	3011.58	932.306	4016.1	7032.41	1723.97	3935.69	3946.2	0.0800654	0.778786
d__Bacteria.p__Firmicutes.c__Clostridia.o__Eubacteriales.f__Lachnospiraceae.g__Lacrimispora	d__Bacteria.p__Bacillota.c__Clostridia.o__Lachnospirales.f__Lachnospiraceae.g__Lacrimispora	3.7936	CDI+	3.34811	0.000441453	1378.05	426.114	265.012	2203.16	6217.31	1346.2	4233.06	6690.56	7.12745	0.0112089
d__Bacteria.p__Firmicutes.c__Clostridia.o__Eubacteriales.f__Lachnospiraceae.g__Anaerostipes.s__Anaerostipes_caccae	d__Bacteria.p__Bacillota.c__Clostridia.o__Lachnospirales.f__Lachnospiraceae.g__Anaerostipes.s__Anaerostipes_caccae	3.72978	CDI+	3.3335	4.08e-05	363.645	176.635	9.01	348.949	5367.54	2558.47	1555.13	5008.07	3.04561	0.0892568
d__Bacteria.p__Firmicutes.c__Clostridia.o__Eubacteriales.f__Lachnospiraceae.g__Enterocloster.s__Enterocloster_clostridioformis	d__Bacteria.p__Bacillota.c__Clostridia.o__Lachnospirales.f__Lachnospiraceae.g__Enterocloster.s__Enterocloster_clostridioformis	3.7135	CDI+	3.37986	3.09e-06	305.031	115.537	26.157	396.957	5170.1	1274.97	2303.04	6034.56	11.2143	0.00187635
d__Bacteria.p__Firmicutes.c__Clostridia.o__Eubacteriales.f__Peptostreptococcaceae.g__Paeniclostridium	d__Bacteria.p__Bacillota.c__Clostridia.o__Peptostreptococcales.f__Peptostreptococcaceae.g__Paeniclostridium	3.70671	CDI+	3.4546	0.00893849	267.174	184.807	5.564	154.439	5089.94	4484.94	243.187	708.011	1.06888	0.30791
d__Bacteria.p__Firmicutes.c__Clostridia.o__Eubacteriales.f__Peptostreptococcaceae.g__Paeniclostridium.s__Paeniclostridium_sordellii	d__Bacteria.p__Bacillota.c__Clostridia.o__Peptostreptococcales.f__Peptostreptococcaceae.g__Paraclostridium.s__Paraclostridium_sordellii	3.70671	CDI+	3.4546	0.00893849	267.174	184.807	5.564	154.439	5089.94	4484.94	243.187	708.011	1.06888	0.30791
d__Bacteria.p__Firmicutes.c__Clostridia.o__Eubacteriales.f__Lachnospiraceae.g__Lachnoclostridium.s___Clostridium__hylemonae	d__Bacteria.p__Bacillota.c__Clostridia.o__Lachnospirales.f__Lachnospiraceae.g__Lachnoclostridium.s__[Clostridium]_hylemonae	3.62468	CDI+	3.13196	0.00035671	1180.13	463.127	76.504	2091	4213.81	874.75	3365.81	3755.19	4.40848	0.0426395
d__Bacteria.p__Firmicutes.c__Clostridia.o__Eubacteriales.f__Lachnospiraceae.g__Lacrimispora.s__Lacrimispora_saccharolytica	d__Bacteria.p__Bacillota.c__Clostridia.o__Lachnospirales.f__Lachnospiraceae.g__Lacrimispora.s__Lacrimispora_saccharolytica	3.56159	CDI+	3.10351	0.00100515	936.112	305.339	159.449	1386.06	3644.08	858.308	1873.23	3562.22	3.80907	0.0585762
d__Bacteria.p__Firmicutes.c__Clostridia.o__Eubacteriales.f__Lachnospiraceae.g__Blautia.s__Blautia_hansenii	d__Bacteria.p__Bacillota.c__Clostridia.o__Lachnospirales.f__Lachnospiraceae.g__Blautia.s__Blautia_hansenii	3.55401	CDI+	2.85289	0.00240904	2082.48	1194.39	69.418	830.585	3581.06	892.09	1738.33	3557.35	0.253818	0.617386
d__Bacteria.p__Firmicutes.c__Clostridia.o__Eubacteriales.f__Lachnospiraceae.g__Roseburia.s__Roseburia_hominis	d__Bacteria.p__Bacillota.c__Clostridia.o__Lachnospirales.f__Lachnospiraceae.g__Roseburia.s__Roseburia_hominis	3.47485	CDI+	2.83309	0.0350808	2470.56	1044.99	68.003	3406.27	2984.37	1112.43	865.122	2997.08	0.0131225	0.909418
d__Bacteria.p__Firmicutes.c__Clostridia.o__Eubacteriales.f__Clostridiaceae.g__Clostridium.s__Clostridium_sp__SY8519	d__Bacteria.p__Bacillota.c__Clostridia.o__Eubacteriales.f__Clostridiaceae.g__Clostridium.s__Clostridium_sp__SY8519	3.44793	CDI+	3.06357	0.000185686	582.381	235.429	23.821	495.159	2804.98	646.944	1619.01	2958.95	5.87446	0.020369
d__Bacteria.p__Firmicutes.c__Clostridia.o__Eubacteriales.f__Lachnospiraceae.g__Lacrimispora.s__Lacrimispora_sphenoides	d__Bacteria.p__Bacillota.c__Clostridia.o__Lachnospirales.f__Lachnospiraceae.g__Lacrimispora.s__Lacrimispora_sphenoides	3.41048	CDI+	2.98266	0.00035059	441.936	149.426	17.001	1069.02	2573.23	637.47	1356.53	3626.43	8.86286	0.00510862
d__Bacteria.p__Firmicutes.c__Clostridia.o__Eubacteriales.f__Lachnospiraceae.g__Blautia.s__Blautia_sp__LZLJ_3	d__Bacteria.p__Bacillota.c__Clostridia.o__Lachnospirales.f__Lachnospiraceae.g__Blautia.s__Blautia_liquoris	3.38384	CDI+	2.75317	0.00760164	1090.55	386.215	41.876	1762.51	2420.15	585.37	1298.04	1718.08	1.01554	0.320125
d__Bacteria.p__Firmicutes.c__Clostridia.o__Eubacteriales.f__Oscillospiraceae.g__Acutalibacter	d__Bacteria.p__Bacillota.c__Clostridia.o__Eubacteriales.f__Acutalibacteraceae.g__Acutalibacter	3.38113	CDI+	2.67049	0.0460508	1537.47	715.057	240.981	614.198	2405.08	594.936	1327.09	3620.6	0.415324	0.523255
d__Bacteria.p__Firmicutes.c__Clostridia.o__Eubacteriales.f__Oscillospiraceae.g__Acutalibacter.s__Acutalibacter_muris	d__Bacteria.p__Bacillota.c__Clostridia.o__Eubacteriales.f__Acutalibacteraceae.g__Acutalibacter.s__Acutalibacter_muris	3.38113	CDI+	2.67049	0.0460508	1537.47	715.057	240.981	614.198	2405.08	594.936	1327.09	3620.6	0.415324	0.523255
d__Bacteria.p__Firmicutes.c__Clostridia.o__Eubacteriales.f__Lachnospiraceae.g__Pseudobutyrivibrio.s__Pseudobutyrivibrio_xylanivorans	d__Bacteria.p__Bacillota.c__Clostridia.o__Lachnospirales.f__Lachnospiraceae.g__Pseudobutyrivibrio.s__Pseudobutyrivibrio_xylanivorans	3.28953	CDI+	2.52827	0.0304933	1655.54	608.865	59.503	2625.39	1947.75	442.098	1596.08	1923.67	0.337755	0.564651
d__Bacteria.p__Firmicutes.c__Clostridia.o__Eubacteriales.f__Lachnospiraceae.g__Pseudobutyrivibrio	d__Bacteria.p__Bacillota.c__Clostridia.o__Lachnospirales.f__Lachnospiraceae.g__Pseudobutyrivibrio	3.28953	CDI+	2.52827	0.0304933	1655.54	608.865	59.503	2625.39	1947.75	442.098	1596.08	1923.67	0.337755	0.564651
d__Bacteria.p__Firmicutes.c__Clostridia.o__Eubacteriales.f__Peptostreptococcaceae.g__Romboutsia.s__Romboutsia_hominis	d__Bacteria.p__Bacillota.c__Clostridia.o__Peptostreptococcales.f__Peptostreptococcaceae.g__Romboutsia.s__Romboutsia_hominis	3.27227	CDI+	2.93724	0.0303336	445.066	235.308	3.219	217.966	1871.84	1131.03	196.36	995.964	1.42459	0.240247
d__Bacteria.p__Firmicutes.c__Clostridia.o__Eubacteriales.f__Lachnospiraceae.g__Anaerocolumna.s__Anaerocolumna_cellulosilytica	d__Bacteria.p__Bacillota.c__Clostridia.o__Lachnospirales.f__Lachnospiraceae.g__Anaerocolumna.s__Anaerocolumna_cellulosilytica	3.17207	CDI+	2.67288	0.00586999	482.253	146.892	5.246	855.322	1486.16	354.534	853.048	1836.7	4.83044	0.0342971
d__Bacteria.p__Firmicutes.c__Clostridia.o__Eubacteriales.f__Lachnospiraceae.g__Lachnoclostridium.s__Lachnoclostridium_sp__YL32	d__Bacteria.p__Bacillota.c__Clostridia.o__Lachnospirales.f__Lachnospiraceae.g__Lachnoclostridium.s__Lachnoclostridium_sp__YL32	3.1665	CDI+	2.82545	7.91e-06	134.653	51.019	6.51	173.815	1467.25	406.537	939.522	1230.32	6.06695	0.0185488
d__Bacteria.p__Fusobacteria.c__Fusobacteriia.o__Fusobacteriales.f__Fusobacteriaceae.g__Fusobacterium.s__Fusobacterium_mortiferum	d__Bacteria.p__Fusobacteriota.c__Fusobacteriia.o__Fusobacteriales.f__Fusobacteriaceae.g__Fusobacterium.s__Fusobacterium_mortiferum	3.13449	CDI+	2.76799	0.028126	170.404	121.345	0	0.423	1362.98	938.436	0.417	1.043	1.50892	0.22706
d__Bacteria.p__Firmicutes.c__Clostridia.o__Eubacteriales.f__Oscillospiraceae.g__Caproiciproducens	d__Bacteria.p__Bacillota.c__Clostridia.o__Eubacteriales.f__Acutalibacteraceae.g__Caproiciproducens	3.09609	CDI+	2.42589	0.0228518	752.79	360.295	46.278	353.704	1247.65	289.087	920.298	2022.9	0.357396	0.553598
d__Bacteria.p__Firmicutes.c__Clostridia.o__Eubacteriales.f__Eubacteriaceae.g__Eubacterium.s___Eubacterium__cellulosolvens	d__Bacteria.p__Bacillota.c__Clostridia.o__Eubacteriales.f__Eubacteriaceae.g__Eubacterium.s__[Eubacterium]_cellulosolvens	3.03609	CDI+	2.36597	0.0169045	791.434	320.163	17.001	712.167	1086.64	304.169	693.523	1040.83	0.000254108	0.987367
d__Bacteria.p__Firmicutes.c__Clostridia.o__Eubacteriales.f__Lachnospiraceae.g__Butyrivibrio.s__Butyrivibrio_fibrisolvens	d__Bacteria.p__Bacillota.c__Clostridia.o__Lachnospirales.f__Lachnospiraceae.g__Butyrivibrio.s__Butyrivibrio_fibrisolvens	2.99552	CDI+	2.50028	0.00347462	893.229	583.177	12.976	476.866	989.734	259.147	673.823	827.396	0.055635	0.814834
d__Bacteria.p__Firmicutes.c__Clostridia.o__Eubacteriales.f__Clostridiaceae.g__Clostridium.s__Clostridium_kluyveri	d__Bacteria.p__Bacillota.c__Clostridia.o__Eubacteriales.f__Clostridiaceae.g__Clostridium.s__Clostridium_kluyveri	2.969	CDI+	2.6986	0.000746571	77.979	33.873	8.446	84.814	931.105	323.501	175.142	1413.87	6.26084	0.0168917
d__Bacteria.p__Proteobacteria.c__Epsilonproteobacteria.o__Campylobacterales.f__Campylobacteraceae	d__Bacteria.p__Campylobacterota.c__Epsilonproteobacteria.o__Campylobacterales.f__Campylobacteraceae	2.95566	CDI+	2.60471	0.0212226	118.156	54.578	32.79	62.062	902.937	360.15	85.663	867.648	4.36355	0.0436512
d__Bacteria.p__Proteobacteria.c__Epsilonproteobacteria.o__Campylobacterales.f__Campylobacteraceae.g__Campylobacter	d__Bacteria.p__Campylobacterota.c__Epsilonproteobacteria.o__Campylobacterales.f__Campylobacteraceae.g__Campylobacter	2.95097	CDI+	2.60701	0.0182653	101.798	52.899	22.898	46.352	893.239	359.43	79.28	864.634	4.4713	0.0412677
d__Bacteria.p__Firmicutes.c__Clostridia.o__Eubacteriales.f__Oscillospiraceae.g__Caproiciproducens.s__Caproiciproducens_sp__NJN_50	d__Bacteria.p__Bacillota.c__Clostridia.o__Eubacteriales.f__Acutalibacteraceae.g__Caproiciproducens.s__Caproiciproducens_sp__NJN-50	2.84325	CDI+	2.33527	0.0089697	305.129	138.649	14.085	221.449	697.03	229.795	350.042	663.311	1.25055	0.270656
d__Bacteria.p__Firmicutes.c__Clostridia.o__Eubacteriales.g__Monoglobus.s__Monoglobus_pectinilyticus	d__Bacteria.p__Bacillota.c__Clostridia.o__Monoglobales.f__Monoglobaceae.g__Monoglobus.s__Monoglobus_pectinilyticus	2.84286	CDI+	2.5568	0.0123909	127.701	56.748	14.956	65.46	696.396	497.57	114.621	278.462	1.08349	0.304672
d__Bacteria.p__Firmicutes.c__Clostridia.o__Eubacteriales.g__Monoglobus	d__Bacteria.p__Bacillota.c__Clostridia.o__Monoglobales.f__Monoglobaceae.g__Monoglobus	2.84286	CDI+	2.5568	0.0123909	127.701	56.748	14.956	65.46	696.396	497.57	114.621	278.462	1.08349	0.304672
d__Bacteria.p__Firmicutes.c__Bacilli.o__Bacillales.f__Paenibacillaceae	d__Bacteria.p__Bacillota.c__Bacilli.o__Bacillales.f__Paenibacillaceae	2.80968	CDI+	2.21254	0.00240904	304.114	81.938	190.987	232.885	645.18	115.779	569.439	408.069	0.975722	0.329673
d__Bacteria.p__Firmicutes.c__Clostridia.o__Eubacteriales.f__Lachnospiraceae.g__Herbinix	d__Bacteria.p__Bacillota.c__Clostridia.o__Lachnospirales.f__Lachnospiraceae.g__Herbinix	2.78541	CDI+	2.12671	0.00317368	372.513	167.9	20.722	238.846	610.119	137.806	405.752	640.583	0.0407088	0.841206
d__Bacteria.p__Firmicutes.c__Clostridia.o__Eubacteriales.f__Lachnospiraceae.g__Herbinix.s__Herbinix_luporum	d__Bacteria.p__Bacillota.c__Clostridia.o__Lachnospirales.f__Lachnospiraceae.g__Herbinix.s__Herbinix_luporum	2.78541	CDI+	2.12671	0.00317368	372.513	167.9	20.722	238.846	610.119	137.806	405.752	640.583	0.0407088	0.841206
d__Bacteria.p__Firmicutes.c__Bacilli.o__Bacillales.f__Paenibacillaceae.g__Paenibacillus	d__Bacteria.p__Bacillota.c__Bacilli.o__Bacillales.f__Paenibacillaceae.g__Paenibacillus	2.74306	CDI+	2.24146	0.00264326	204.537	60.686	129.781	178.855	553.426	120.947	390.427	437.011	2.88415	0.0978514
d__Bacteria.p__Firmicutes.c__Clostridia.o__Eubacteriales.f__Clostridiaceae.g__Clostridium.s__Clostridium_taeniosporum	d__Bacteria.p__Bacillota.c__Clostridia.o__Eubacteriales.f__Clostridiaceae.g__Clostridium.s__Clostridium_taeniosporum	2.73944	CDI+	2.10886	0.0326389	324.572	201.36	5.405	149.743	548.836	180.75	184.705	741.228	0.567432	0.456048
d__Bacteria.p__Firmicutes.c__Clostridia.o__Eubacteriales.f__Lachnospiraceae.g__Anaerostipes.s__Anaerostipes_rhamnosivorans	d__Bacteria.p__Bacillota.c__Clostridia.o__Lachnospirales.f__Lachnospiraceae.g__Anaerostipes.s__Anaerostipes_rhamnosivorans	2.69589	CDI+	2.22019	0.000824939	176.518	73.842	33.063	230.581	496.464	92.175	330.045	537.446	1.80399	0.187412
d__Bacteria.p__Firmicutes.c__Clostridia.o__Eubacteriales.f__Vallitaleaceae.g__Petrocella	d__Bacteria.p__Bacillota.c__Clostridia.o__Lachnospirales.f__Vallitaleaceae.g__Petrocella	2.66583	CDI+	2.19042	0.00414995	148.946	45.47	45.668	244.459	463.263	89.904	467.207	660.763	10.115	0.00297238
d__Bacteria.p__Firmicutes.c__Clostridia.o__Eubacteriales.f__Vallitaleaceae.g__Petrocella.s__Petrocella_atlantisensis	d__Bacteria.p__Bacillota.c__Clostridia.o__Lachnospirales.f__Vallitaleaceae.g__Petrocella.s__Petrocella_atlantisensis	2.66583	CDI+	2.19042	0.00414995	148.946	45.47	45.668	244.459	463.263	89.904	467.207	660.763	10.115	0.00297238
d__Bacteria.p__Firmicutes.c__Clostridia.o__Eubacteriales.f__Vallitaleaceae	d__Bacteria.p__Bacillota.c__Clostridia.o__Lachnospirales.f__Vallitaleaceae	2.66583	CDI+	2.19042	0.00414995	148.946	45.47	45.668	244.459	463.263	89.904	467.207	660.763	10.115	0.00297238
d__Bacteria.p__Firmicutes.c__Clostridia.o__Eubacteriales.f__Eubacteriaceae.g__Eubacterium.s__Eubacterium_callanderi	d__Bacteria.p__Bacillota.c__Clostridia.o__Eubacteriales.f__Eubacteriaceae.g__Eubacterium.s__Eubacterium_callanderi	2.63061	CDI+	2.23133	0.0107672	46.866	41.955	0.359	5.943	427.183	214.5	21.283	462.39	2.91587	0.0960911
d__Bacteria.p__Firmicutes.c__Clostridia.o__Eubacteriales.f__Clostridiaceae.g__Clostridium.s__Clostridium_argentinense	d__Bacteria.p__Bacillota.c__Clostridia.o__Eubacteriales.f__Clostridiaceae.g__Clostridium.s__Clostridium_argentinense	2.57914	CDI+	2.29033	0.0180599	35.234	32.721	0.654	2.171	379.441	210.23	2.214	38.146	2.48162	0.123696
d__Bacteria.p__Fusobacteria.c__Fusobacteriia.o__Fusobacteriales.f__Fusobacteriaceae.g__Fusobacterium.s__Fusobacterium_gonidiaformans	d__Bacteria.p__Fusobacteriota.c__Fusobacteriia.o__Fusobacteriales.f__Fusobacteriaceae.g__Fusobacterium.s__Fusobacterium_gonidiaformans	2.55773	CDI+	2.23203	0.0396961	1.138	0.69	0	0.705	361.185	213.947	0.328	1.348	2.68537	0.109751
d__Bacteria.p__Firmicutes.c__Clostridia.o__Eubacteriales.f__Clostridiaceae.g__Clostridium.s__Clostridium_gasigenes	d__Bacteria.p__Bacillota.c__Clostridia.o__Eubacteriales.f__Clostridiaceae.g__Clostridium.s__Clostridium_gasigenes	2.54215	CDI+	2.06204	0.00758942	127.524	70.147	6.263	26.056	348.455	129.804	48.949	217.689	1.98588	0.167122
d__Bacteria.p__Firmicutes.c__Bacilli.o__Bacillales.f__Alicyclobacillaceae.g__Effusibacillus	d__Bacteria.p__Bacillota.c__Bacilli.o__Bacillales.f__Alicyclobacillaceae.g__Effusibacillus	2.52403	CDI+	2.14795	0.024516	62.363	35.522	3.271	15.693	334.218	130.6	68.346	299.845	3.97272	0.053656
d__Bacteria.p__Firmicutes.c__Bacilli.o__Bacillales.f__Alicyclobacillaceae.g__Effusibacillus.s__Effusibacillus_sp__skT53	d__Bacteria.p__Bacillota.c__Bacilli.o__Bacillales.f__Alicyclobacillaceae.g__Effusibacillus.s__Effusibacillus_dendaii	2.52403	CDI+	2.14795	0.024516	62.363	35.522	3.271	15.693	334.218	130.6	68.346	299.845	3.97272	0.053656
d__Bacteria.p__Firmicutes.c__Bacilli.o__Bacillales.f__Paenibacillaceae.g__Paenibacillus.s__Paenibacillus_glucanolyticus	d__Bacteria.p__Bacillota.c__Bacilli.o__Bacillales.f__Paenibacillaceae.g__Paenibacillus.s__Paenibacillus_glucanolyticus	2.5027	CDI+	2.19013	0.000455832	23.678	10.072	0.893	19.363	318.197	121.846	73.923	365.347	5.43351	0.0253108
d__Bacteria.p__Cyanobacteria.o__Synechococcales	d__Bacteria.p__Cyanobacteriota.c__Cyanophyceae.o__Synechococcales	2.47967	CDI+	2.18845	0.00135946	40.361	13.416	19.53	23.191	301.767	93.814	106.211	300.806	7.01997	0.0117857
d__Bacteria.p__Proteobacteria.c__Gammaproteobacteria.o__Alteromonadales.f__Idiomarinaceae.g__Idiomarina	d__Bacteria.p__Pseudomonadota.c__Gammaproteobacteria.o__Alteromonadales.f__Idiomarinaceae.g__Idiomarina	2.46421	CDI+	2.09181	0.0498632	53.035	42.034	0.303	0.937	291.21	191.771	1.075	9.417	1.39986	0.244294
d__Bacteria.p__Proteobacteria.c__Gammaproteobacteria.o__Alteromonadales.f__Idiomarinaceae	d__Bacteria.p__Pseudomonadota.c__Gammaproteobacteria.o__Alteromonadales.f__Idiomarinaceae	2.46421	CDI+	2.09181	0.0498632	53.035	42.034	0.303	0.937	291.21	191.771	1.075	9.417	1.39986	0.244294
d__Bacteria.p__Cyanobacteria.o__Synechococcales.f__Synechococcaceae	d__Bacteria.p__Cyanobacteriota.c__Cyanophyceae.o__Synechococcales.f__Synechococcaceae	2.45535	CDI+	2.19627	6.61e-05	20.673	10.889	9.252	15.057	285.333	91.131	93.28	298.059	7.78483	0.00827996
d__Bacteria.p__Cyanobacteria.o__Synechococcales.f__Synechococcaceae.g__Synechococcus	d__Bacteria.p__Cyanobacteriota.c__Cyanophyceae.o__Synechococcales.f__Synechococcaceae.g__Synechococcus	2.45466	CDI+	2.19577	6.61e-05	20.575	10.893	9.252	15.058	284.877	91.123	93.107	298.385	7.80192	0.00821571
d__Bacteria.p__Proteobacteria.c__Epsilonproteobacteria.o__Campylobacterales.f__Campylobacteraceae.g__Campylobacter.s__Campylobacter_jejuni	d__Bacteria.p__Campylobacterota.c__Epsilonproteobacteria.o__Campylobacterales.f__Campylobacteraceae.g__Campylobacter.s__Campylobacter_jejuni	2.44943	CDI+	2.19249	0.00240782	19.421	10.512	3.354	9.177	281.469	163.008	36.879	176.311	2.32415	0.135883
d__Bacteria.p__Firmicutes.c__Clostridia.o__Eubacteriales.f__Clostridiaceae.g__Clostridium.s__Clostridium_bornimense	d__Bacteria.p__Bacillota.c__Clostridia.o__Eubacteriales.f__Clostridiaceae.g__Clostridium.s__Clostridium_bornimense	2.44556	CDI+	2.0615	0.0210918	272.789	184.087	7.471	32.803	278.973	197.828	41.155	159.192	0.00115008	0.973129
d__Bacteria.p__Proteobacteria.c__Gammaproteobacteria.o__Alteromonadales.f__Idiomarinaceae.g__Idiomarina.s__Idiomarina_andamanensis	d__Bacteria.p__Pseudomonadota.c__Gammaproteobacteria.o__Alteromonadales.f__Idiomarinaceae.g__Pseudidiomarina.s__Pseudidiomarina_andamanensis	2.44548	CDI+	2.21223	0.00836595	0.003	0.002	0	0	278.922	192.403	0	0.118	1.99373	0.166307
d__Bacteria.p__Cyanobacteria.o__Synechococcales.f__Synechococcaceae.g__Synechococcus.s__Synechococcus_sp__CC9902	d__Bacteria.p__Cyanobacteriota.c__Cyanophyceae.o__Synechococcales.f__Synechococcaceae.g__Synechococcus.s__Synechococcus_sp__CC9902	2.42154	CDI+	2.17368	1.12e-05	14.247	10.963	0	5.171	263.961	91.791	52.17	294.714	6.27273	0.0167954
d__Bacteria.p__Firmicutes.c__Clostridia.o__Eubacteriales.f__Peptostreptococcaceae.g__Paraclostridium	d__Bacteria.p__Bacillota.c__Clostridia.o__Peptostreptococcales.f__Peptostreptococcaceae.g__Paraclostridium	2.33661	CDI+	2.06898	0.00284849	21.483	13.669	0.708	6.15	217.074	187.161	13.141	28.011	0.991367	0.325876
d__Bacteria.p__Firmicutes.c__Clostridia.o__Eubacteriales.f__Peptostreptococcaceae.g__Paraclostridium.s__Paraclostridium_bifermentans	d__Bacteria.p__Bacillota.c__Clostridia.o__Peptostreptococcales.f__Peptostreptococcaceae.g__Paraclostridium.s__Paraclostridium_bifermentans	2.33661	CDI+	2.06898	0.00284849	21.483	13.669	0.708	6.15	217.074	187.161	13.141	28.011	0.991367	0.325876
d__Bacteria.p__Firmicutes.c__Tissierellia.o__Tissierellales.f__Peptoniphilaceae.g__Anaerococcus	d__Bacteria.p__Bacillota.c__Tissierellia.o__Tissierellales.f__Peptoniphilaceae.g__Anaerococcus	2.30714	CDI+	2.05571	0.0402449	17.062	5.116	5.872	19.105	202.833	137.586	19.581	106.381	1.66999	0.204272
d__Bacteria.p__Proteobacteria.c__Gammaproteobacteria.o__Thiotrichales.f__Thiotrichaceae.g__Beggiatoa.s__Beggiatoa_leptomitoformis	d__Bacteria.p__Pseudomonadota.c__Gammaproteobacteria.o__Thiotrichales.f__Thiotrichaceae.g__Beggiatoa.s__Beggiatoa_leptomitoformis	2.22126	CDI+	2.03519	0.0257829	0.27	0.128	0	0.192	166.441	119.009	0.276	0.444	1.84828	0.182212
d__Bacteria.p__Proteobacteria.c__Gammaproteobacteria.o__Thiotrichales.f__Thiotrichaceae.g__Beggiatoa	d__Bacteria.p__Pseudomonadota.c__Gammaproteobacteria.o__Thiotrichales.f__Thiotrichaceae.g__Beggiatoa	2.22126	CDI+	2.03249	0.0257829	0.27	0.128	0	0.192	166.441	119.009	0.276	0.444	1.84828	0.182212
d__Bacteria.p__Proteobacteria.c__Gammaproteobacteria.o__Aeromonadales.f__Aeromonadaceae.g__Aeromonas.s__Aeromonas_simiae	d__Bacteria.p__Pseudomonadota.c__Gammaproteobacteria.o__Aeromonadales.f__Aeromonadaceae.g__Aeromonas.s__Aeromonas_simiae	0	CDI+	2.1117	0.0303776	0.014	0.008	0	0	0.091	0.031	0	0.13	5.69741	0.0222147
d__Archaea.p__Euryarchaeota.c__Methanomicrobia.o__Methanomicrobiales.f__Methanoregulaceae.g__Methanosphaerula	d__Archaea.p__Euryarchaeota.c__Methanomicrobia.o__Methanomicrobiales.f__Methanoregulaceae.g__Methanosphaerula	0	CDI+	2.04262	0.0426138	0	0	0	0	0.056	0.029	0	0	3.60946	0.0652671
d__Bacteria.p__Cyanobacteria.o__Synechococcales.f__Synechococcaceae.g__Synechococcus.s__Synechococcus_sp__PCC_7003	d__Bacteria.p__Cyanobacteriota.o__Chroococcales.f__Geminocystaceae.g__Picosynechococcus.s__Picosynechococcus_sp__PCC_7003	0	CDI+	2.44186	0.0216091	0	0	0	0	0.028	0.011	0	0.022	5.72176	0.0219505
d__Bacteria.p__Proteobacteria.c__Betaproteobacteria.o__Burkholderiales.f__Comamonadaceae.g__Curvibacter.s__Curvibacter_sp__AEP1_3	d__Bacteria.p__Pseudomonadota.c__Betaproteobacteria.o__Burkholderiales.f__Comamonadaceae.g__Curvibacter.s__Curvibacter_sp__AEP1-3	0	CDI+	2.27209	0.0210907	0.008	0.006	0	0	0.07	0.023	0	0.131	6.76432	0.0132897
d__Bacteria.p__Proteobacteria.c__Betaproteobacteria.o__Burkholderiales.f__Alcaligenaceae.g__Advenella.s__Advenella_kashmirensis	d__Bacteria.p__Pseudomonadota.c__Betaproteobacteria.o__Burkholderiales.f__Alcaligenaceae.g__Advenella.s__Advenella_kashmirensis	0	CDI+	2.01618	0.0375575	0.037	0.018	0	0.012	0.169	0.07	0.114	0.174	3.42674	0.0721437
d__Bacteria.p__Proteobacteria.c__Betaproteobacteria.o__Burkholderiales.f__Comamonadaceae.g__Limnohabitans.s__Limnohabitans_sp__63ED37_2	d__Bacteria.p__Pseudomonadota.c__Betaproteobacteria.o__Burkholderiales.f__Comamonadaceae.g__Limnohabitans.s__Limnohabitans_sp__63ED37-2	0	CDI+	2.26247	0.0438532	0.01	0.01	0	0	0.086	0.034	0	0.121	4.3659	0.0435978
d__Bacteria.p__Proteobacteria.c__Gammaproteobacteria.o__Pseudomonadales.f__Pseudomonadaceae.g__Pseudomonas.s__Pseudomonas_xinjiangensis	d__Bacteria.p__Pseudomonadota.c__Gammaproteobacteria.o__Pseudomonadales.f__Pseudomonadaceae.g__Halopseudomonas.s__Halopseudomonas_xinjiangensis	0	CDI+	2.4396	0.0307788	0.011	0.01	0	0	0.077	0.027	0	0.108	4.95824	0.0321362
d__Bacteria.p__Actinobacteria.c__Actinomycetia.o__Corynebacteriales.f__Mycobacteriaceae.g__Mycolicibacterium.s__Mycolicibacterium_aichiense	d__Bacteria.p__Actinomycetota.c__Actinomycetes.o__Mycobacteriales.f__Mycobacteriaceae.g__Mycolicibacterium.s__Mycolicibacterium_aichiense	0	CDI+	2.13916	0.03964	0.007	0.007	0	0	0.064	0.025	0	0.11	4.7661	0.0354447
d__Bacteria.p__Proteobacteria.c__Betaproteobacteria.o__Rhodocyclales.f__Zoogloeaceae.g__Azoarcus.s__Azoarcus_sp__DD4	d__Bacteria.p__Pseudomonadota.c__Betaproteobacteria.o__Rhodocyclales.f__Zoogloeaceae.g__Azoarcus.s__Azoarcus_sp__DD4	0	CDI+	2.2133	0.00815438	0.014	0.011	0	0	0.162	0.048	0.069	0.262	14.5143	0.000508284
d__Bacteria.p__Proteobacteria.c__Gammaproteobacteria.o__Pseudomonadales.f__Moraxellaceae.g__Acinetobacter.s__Acinetobacter_lactucae	d__Bacteria.p__Pseudomonadota.c__Gammaproteobacteria.o__Moraxellales.f__Moraxellaceae.g__Acinetobacter.s__Acinetobacter_lactucae	0	CDI+	2.30154	0.0216091	0	0	0	0	0.055	0.03	0	0.022	3.31705	0.0766582
d__Viruses.k__Orthornavirae.p__Duplornaviricota.c__Resentoviricetes.o__Reovirales	d__Viruses.p__Duplornaviricota.c__Resentoviricetes.o__Reovirales	0	CDI+	2.08774	0.0216091	0	0	0	0	0.037	0.016	0	0.022	5.09754	0.0299486
d__Bacteria.p__Proteobacteria.c__Alphaproteobacteria.o__Rhizobiales.f__Phyllobacteriaceae.g__Aminobacter.s__Aminobacter_sp__MSH1	d__Bacteria.p__Pseudomonadota.c__Alphaproteobacteria.o__Hyphomicrobiales.f__Phyllobacteriaceae.g__Aminobacter.s__Aminobacter_sp__MSH1	0	CDI+	2.12282	0.041736	0.007	0.005	0	0	0.077	0.027	0	0.131	6.28447	0.0167009
d__Bacteria.p__Proteobacteria.c__Betaproteobacteria.o__Burkholderiales.f__Burkholderiaceae.g__Paraburkholderia.s__Paraburkholderia_phymatum	d__Bacteria.p__Pseudomonadota.c__Betaproteobacteria.o__Burkholderiales.f__Burkholderiaceae.g__Paraburkholderia.s__Paraburkholderia_phymatum	0	CDI+	2.06428	0.0499928	0.015	0.011	0	0	0.105	0.042	0	0.151	4.19966	0.047572
d__Viruses.k__Orthornavirae.p__Duplornaviricota.c__Resentoviricetes	d__Viruses.p__Duplornaviricota.c__Resentoviricetes	0	CDI+	2.38675	0.0216091	0	0	0	0	0.037	0.016	0	0.022	5.09754	0.0299486
d__Bacteria.p__Bacteroidetes.c__Flavobacteriia.o__Flavobacteriales.f__Flavobacteriaceae.g__Dokdonia.s__Dokdonia_sp__PRO95	d__Bacteria.p__Bacteroidota.c__Flavobacteriia.o__Flavobacteriales.f__Flavobacteriaceae.g__Dokdonia.s__Dokdonia_sp__PRO95	0	CDI+	2.69522	0.0426138	0	0	0	0	0.02	0.009	0	0	4.39719	0.0428912
d__Bacteria.p__Bacteroidetes.c__Flavobacteriia.o__Flavobacteriales.f__Flavobacteriaceae.g__Dokdonia.s__Dokdonia_sp__Dokd_P16	d__Bacteria.p__Bacteroidota.c__Flavobacteriia.o__Flavobacteriales.f__Flavobacteriaceae.g__Dokdonia.s__Dokdonia_sp__Dokd-P16	0	CDI+	2.04438	0.0426138	0	0	0	0	0.042	0.022	0	0	3.51323	0.0687929
d__Bacteria.p__Proteobacteria.c__Epsilonproteobacteria.o__Campylobacterales.f__Sulfurovaceae.g__Sulfurovum.s__Sulfurovum_sp__NBC37_1	d__Bacteria.p__Campylobacterota.c__Epsilonproteobacteria.o__Campylobacterales.f__Sulfurovaceae.g__Sulfurovum.s__Sulfurovum_sp__NBC37-1	0	CDI+	2.30409	0.0426138	0	0	0	0	0.029	0.014	0	0	3.74719	0.0605652
d__Bacteria.p__Proteobacteria.c__Alphaproteobacteria.o__Rhodospirillales.f__Acetobacteraceae.g__Neoasaia	d__Bacteria.p__Pseudomonadota.c__Alphaproteobacteria.o__Rhodospirillales.f__Acetobacteraceae.g__Neoasaia	0	CDI+	2.20249	0.0285303	0.009	0.009	0	0	0.061	0.026	0	0.108	3.52329	0.0684143
d__Bacteria.p__Chlorobi.c__Chlorobia.o__Chlorobiales.f__Chlorobiaceae.g__Prosthecochloris.s__Prosthecochloris_sp__CIB_2401	d__Bacteria.p__Chlorobiota.c__Chlorobiia.o__Chlorobiales.f__Chlorobiaceae.g__Prosthecochloris.s__Prosthecochloris_sp__CIB_2401	0	CDI+	2.13333	0.000946377	0.015	0.011	0	0	0.144	0.036	0.128	0.251	19.2922	9.04839e-05
d__Archaea.p__Thaumarchaeota.o__Nitrosopumilales.f__Nitrosopumilaceae.g__Candidatus_Nitrosomarinus	d__Archaea.p__Nitrososphaerota.c__Nitrososphaeria.o__Nitrosopumilales.f__Nitrosopumilaceae.g__Candidatus_Nitrosomarinus	0	CDI+	2.02086	0.0426138	0	0	0	0	0.149	0.106	0	0	1.875	0.179158
d__Bacteria.p__Proteobacteria.c__Betaproteobacteria.o__Burkholderiales.f__Oxalobacteraceae.g__Herminiimonas	d__Bacteria.p__Pseudomonadota.c__Betaproteobacteria.o__Burkholderiales.f__Oxalobacteraceae.g__Herminiimonas	0	CDI+	2.20518	0.0216091	0	0	0	0	0.044	0.019	0	0.026	4.9801	0.0317816
d__Viruses.p__Uroviricota.c__Caudoviricetes.o__Caudovirales.f__Myoviridae.g__Lubbockvirus	d__Viruses.p__Uroviricota.c__Caudoviricetes.o__.f__.g__Lubbockvirus	0	CDI+	2.2787	0.0216091	0	0	0	0	0.066	0.027	0	0.044	5.58177	0.0235177
d__Bacteria.p__Actinobacteria.c__Actinomycetia.o__Streptomycetales.f__Streptomycetaceae.g__Streptomyces.s__Streptomyces_sp__S8	d__Bacteria.p__Actinomycetota.c__Actinomycetes.o__Kitasatosporales.f__Streptomycetaceae.g__Streptomyces.s__Streptomyces_sp__S8	0	CDI+	2.26396	0.0216091	0	0	0	0	0.061	0.028	0	0.03	4.70041	0.0366596
d__Bacteria.p__Proteobacteria.c__Gammaproteobacteria.o__Thiotrichales.f__Francisellaceae.g__Francisella.s__Francisella_sp__LA112445	d__Bacteria.p__Pseudomonadota.c__Gammaproteobacteria.o__Thiotrichales.f__Francisellaceae.g__Francisella.s__Francisella_sp__LA112445	0	CDI+	2.2361	0.0426138	0	0	0	0	0.028	0.013	0	0	4.21396	0.0472148
d__Bacteria.p__Actinobacteria.c__Actinomycetia.o__Propionibacteriales.f__Nocardioidaceae.g__Nocardioides.s__Nocardioides_sp__S_713	d__Bacteria.p__Actinomycetota.c__Actinomycetes.o__Propionibacteriales.f__Nocardioidaceae.g__Nocardioides.s__Nocardioides_dongkuii	0	CDI+	2.32442	0.00523355	0	0	0	0	0.058	0.018	0	0.162	9.56184	0.00376669
d__Bacteria.p__Bacteroidetes.c__Flavobacteriia.o__Flavobacteriales.f__Weeksellaceae.g__Chryseobacterium.s__Chryseobacterium_sp__3008163	d__Bacteria.p__Bacteroidota.c__Flavobacteriia.o__Flavobacteriales.f__Weeksellaceae.g__Chryseobacterium.s__Chryseobacterium_sp__3008163	0	CDI+	2.19458	0.02272	0.084	0.035	0	0.121	0.196	0.04	0.175	0.281	1.84279	0.182847
d__Bacteria.p__Planctomycetes.c__Planctomycetia.o__Gemmatales.f__Gemmataceae.g__Gemmata.s__Gemmata_massiliana	d__Bacteria.p__Planctomycetota.c__Planctomycetia.o__Gemmatales.f__Gemmataceae.g__Gemmata.s__Gemmata_massiliana	0	CDI+	2.35979	0.0188147	0.007	0.007	0	0	0.064	0.023	0	0.133	5.63999	0.0228517
d__Archaea.p__Euryarchaeota.c__Thermococci.o__Thermococcales.f__Thermococcaceae.g__Thermococcus.s__Thermococcus_kodakarensis	d__Archaea.p__Euryarchaeota.c__Thermococci.o__Thermococcales.f__Thermococcaceae.g__Thermococcus.s__Thermococcus_kodakarensis	0	CDI+	2.62545	0.0426138	0	0	0	0	0.02	0.009	0	0	4.37007	0.0435029
d__Bacteria.p__Proteobacteria.c__Alphaproteobacteria.o__Rhodobacterales.f__Rhodobacteraceae.g__Sulfitobacter.s__Sulfitobacter_sp__SK025	d__Bacteria.p__Pseudomonadota.c__Alphaproteobacteria.o__Rhodobacterales.f__Roseobacteraceae.g__Sulfitobacter.s__Sulfitobacter_sp__SK025	0	CDI+	2.42039	0.0426138	0	0	0	0	0.029	0.015	0	0	3.74779	0.0605458
d__Bacteria.p__Proteobacteria.c__Gammaproteobacteria.o__Enterobacterales.f__Yersiniaceae.g__Rahnella.s__Rahnella_aceris	d__Bacteria.p__Pseudomonadota.c__Gammaproteobacteria.o__Enterobacterales.f__Yersiniaceae.g__Rahnella.s__Rahnella_aceris	0	CDI+	2.34615	0.0426138	0	0	0	0	0.042	0.028	0	0	2.25473	0.141694
d__Bacteria.p__Proteobacteria.c__Alphaproteobacteria.o__Sphingomonadales.f__Erythrobacteraceae.g__Porphyrobacter.s__Porphyrobacter_sp__CACIAM_03H1	d__Bacteria.p__Pseudomonadota.c__Alphaproteobacteria.o__Sphingomonadales.f__Erythrobacteraceae.g__Porphyrobacter.s__Porphyrobacter_sp__CACIAM_03H1	0	CDI+	2.09316	0.0357755	0.004	0.004	0	0	0.065	0.026	0	0.102	5.10999	0.0297611
d__Bacteria.p__Proteobacteria.c__Alphaproteobacteria.o__Rhodobacterales.f__Rhodobacteraceae.g__Thalassobius.s__Thalassobius_gelatinovorus	d__Bacteria.p__Pseudomonadota.c__Alphaproteobacteria.o__Rhodobacterales.f__Roseobacteraceae.g__Thalassovita.s__Thalassovita_gelatinovora	0	CDI+	2.32483	0.041736	0.003	0.002	0	0	0.053	0.019	0	0.086	6.36219	0.0160897
d__Archaea.p__Euryarchaeota.c__Methanomicrobia.o__Methanosarcinales.f__Methanosarcinaceae.g__Methanosarcina.s__Methanosarcina_acetivorans	d__Archaea.p__Euryarchaeota.c__Methanomicrobia.o__Methanosarcinales.f__Methanosarcinaceae.g__Methanosarcina.s__Methanosarcina_acetivorans	0	CDI+	2.13522	0.0209233	0.007	0.007	0	0	0.07	0.026	0	0.123	5.2947	0.0271247
d__Bacteria.p__Actinobacteria.c__Actinomycetia.o__Micrococcales.f__Micrococcaceae.g__Glutamicibacter.s__Glutamicibacter_nicotianae	d__Bacteria.p__Actinomycetota.c__Actinomycetes.o__Micrococcales.f__Micrococcaceae.g__Glutamicibacter.s__Glutamicibacter_nicotianae	0	CDI+	2.25057	0.0426138	0	0	0	0	0.032	0.017	0	0	3.52893	0.0682033
d__Bacteria.p__Proteobacteria.c__Alphaproteobacteria.o__Rhizobiales.f__Bartonellaceae.g__Bartonella.s__Bartonella_schoenbuchensis	d__Bacteria.p__Pseudomonadota.c__Alphaproteobacteria.o__Hyphomicrobiales.f__Bartonellaceae.g__Bartonella.s__Bartonella_schoenbuchensis	0	CDI+	2.54027	0.0426138	0	0	0	0	0.031	0.016	0	0	3.74367	0.0606808
d__Bacteria.p__Actinobacteria.c__Actinomycetia.o__Candidatus_Nanopelagicales.f__Candidatus_Nanopelagicaceae.g__Candidatus_Planktophila.s__Candidatus_Planktophila_sulfonica	d__Bacteria.p__Actinomycetota.c__Actinomycetes.o__Candidatus_Nanopelagicales.f__Candidatus_Nanopelagicaceae.g__Candidatus_Planktophila.s__Candidatus_Planktophila_sulfonica	0	CDI+	2.29058	0.0426138	0	0	0	0	0.039	0.022	0	0	2.83314	0.100759
d__Bacteria.p__Proteobacteria.c__Gammaproteobacteria.o__Alteromonadales.f__Shewanellaceae.g__Shewanella.s__Shewanella_marisflavi	d__Bacteria.p__Pseudomonadota.c__Gammaproteobacteria.o__Alteromonadales.f__Shewanellaceae.g__Shewanella.s__Shewanella_marisflavi	0	CDI+	2.45473	0.0462291	0.023	0.016	0	0	0.071	0.021	0	0.121	3.31579	0.0767117
d__Bacteria.p__Proteobacteria.c__Gammaproteobacteria.o__Thiotrichales.f__Francisellaceae.g__Francisella.s__Francisella_halioticida	d__Bacteria.p__Pseudomonadota.c__Gammaproteobacteria.o__Thiotrichales.f__Francisellaceae.g__Francisella.s__Francisella_halioticida	0	CDI+	2.19939	0.0426138	0	0	0	0	0.035	0.019	0	0	3.17773	0.0828553
d__Bacteria.p__Bacteroidetes.c__Flavobacteriia.o__Flavobacteriales.f__Flavobacteriaceae.g__Polaribacter.s__Polaribacter_sp__ALD11	d__Bacteria.p__Bacteroidota.c__Flavobacteriia.o__Flavobacteriales.f__Flavobacteriaceae.g__Polaribacter.s__Polaribacter_sp__ALD11	0	CDI+	2.00394	0.0121141	0.032	0.026	0	0	0.118	0.036	0.043	0.162	4.80069	0.0348226
d__Bacteria.p__Proteobacteria.c__Alphaproteobacteria.o__Sphingomonadales.f__Sphingomonadaceae.g__Sphingobium.s__Sphingobium_sp__MI1205	d__Bacteria.p__Pseudomonadota.c__Alphaproteobacteria.o__Sphingomonadales.f__Sphingomonadaceae.g__Sphingobium.s__Sphingobium_sp__MI1205	0	CDI+	2.25698	0.0426138	0	0	0	0	0.038	0.019	0	0	3.91005	0.0554841
d__Bacteria.p__Proteobacteria.c__Alphaproteobacteria.o__Rhodobacterales.f__Rhodobacteraceae.g__Mameliella	d__Bacteria.p__Pseudomonadota.c__Alphaproteobacteria.o__Rhodobacterales.f__Roseobacteraceae.g__Mameliella	0	CDI+	2.20397	0.0474654	0.01	0.006	0	0	0.064	0.022	0	0.121	5.70728	0.0221072
d__Bacteria.p__Proteobacteria.c__Gammaproteobacteria.o__Cellvibrionales.f__Cellvibrionaceae.g__Teredinibacter.s__Teredinibacter_turnerae	d__Bacteria.p__Pseudomonadota.c__Gammaproteobacteria.o__Cellvibrionales.f__Cellvibrionaceae.g__Teredinibacter.s__Teredinibacter_turnerae	0	CDI+	2.06417	0.0474654	0.01	0.006	0	0	0.079	0.028	0	0.129	5.7263	0.0219016
d__Bacteria.p__Proteobacteria.c__Oligoflexia.o__Bdellovibrionales.f__Bdellovibrionaceae.g__Bdellovibrio.s__Bdellovibrio_sp__NC01	d__Bacteria.p__Bdellovibrionota.c__Bdellovibrionia.o__Bdellovibrionales.f__Pseudobdellovibrionaceae.g__Bdellovibrio.s__Bdellovibrio_sp__NC01	0	CDI+	2.21094	0.0440636	0.025	0.021	0	0	0.107	0.043	0	0.174	2.91483	0.0961488
d__Bacteria.p__Deinococcus_Thermus.c__Deinococci.o__Deinococcales.f__Deinococcaceae.g__Deinococcus.s__Deinococcus_sp__AJ005	d__Bacteria.p__Deinococcota.c__Deinococci.o__Deinococcales.f__Deinococcaceae.g__Deinococcus.s__Deinococcus_sp__AJ005	0	CDI+	2.45345	0.034834	0.009	0.009	0	0	0.041	0.013	0	0.087	3.54704	0.0675306
d__Bacteria.p__Proteobacteria.c__Gammaproteobacteria.o__Vibrionales.f__Vibrionaceae.g__Paraphotobacterium	d__Bacteria.p__Pseudomonadota.c__Gammaproteobacteria.o__Vibrionales.f__Vibrionaceae.g__Paraphotobacterium	0	CDI+	2.17362	0.00928069	0.008	0.006	0	0	0.079	0.025	0	0.136	7.38023	0.00996871
d__Bacteria.p__Bacteroidetes.c__Flavobacteriia.o__Flavobacteriales.f__Weeksellaceae.g__Elizabethkingia.s__Elizabethkingia_miricola	d__Bacteria.p__Bacteroidota.c__Flavobacteriia.o__Flavobacteriales.f__Weeksellaceae.g__Elizabethkingia.s__Elizabethkingia_miricola	0	CDI+	2.30737	0.0307788	0.01	0.009	0	0	0.061	0.019	0	0.113	5.7313	0.0218479
d__Bacteria.p__Tenericutes.c__Mollicutes.o__Mycoplasmatales.f__Mycoplasmataceae.g__Mycoplasmopsis.s__Mycoplasma_maculosum	d__Bacteria.p__Mycoplasmatota.c__Mollicutes.o__Mycoplasmatales.f__Mycoplasmataceae.g__Mycoplasmopsis.s__Mycoplasmopsis_maculosa	0	CDI+	2.60282	0.0426138	0	0	0	0	0.022	0.01	0	0	4.48166	0.0410461
d__Bacteria.p__Proteobacteria.c__Alphaproteobacteria.o__Rhizobiales.f__Methylocystaceae.g__Methylocystis.s__Methylocystis_parvus	d__Bacteria.p__Pseudomonadota.c__Alphaproteobacteria.o__Hyphomicrobiales.f__Methylocystaceae.g__Methylocystis.s__Methylocystis_parvus	0	CDI+	2.13333	0.0216091	0	0	0	0	0.057	0.024	0	0.022	5.07911	0.0302285
d__Bacteria.p__Proteobacteria.c__Gammaproteobacteria.o__Pseudomonadales.f__Pseudomonadaceae.g__Pseudomonas.s__Pseudomonas_sp__Lz4W	d__Bacteria.p__Pseudomonadota.c__Gammaproteobacteria.o__Pseudomonadales.f__Pseudomonadaceae.g__Pseudomonas.s__Pseudomonas_sp__Lz4W	0	CDI+	2.04239	0.0426138	0	0	0	0	0.052	0.029	0	0	2.99381	0.0919176
d__Bacteria.p__Proteobacteria.c__Alphaproteobacteria.o__Rhodobacterales.f__Rhodobacteraceae.g__Mameliella.s__Mameliella_alba	d__Bacteria.p__Pseudomonadota.c__Alphaproteobacteria.o__Rhodobacterales.f__Roseobacteraceae.g__Mameliella.s__Mameliella_alba	0	CDI+	2.0227	0.0474654	0.01	0.006	0	0	0.064	0.022	0	0.121	5.70728	0.0221072
d__Bacteria.p__Actinobacteria.c__Actinomycetia.o__Micrococcales.f__Micrococcaceae.g__Psychromicrobium	d__Bacteria.p__Actinomycetota.c__Actinomycetes.o__Micrococcales.f__Micrococcaceae.g__Psychromicrobium	0	CDI+	2.2891	0.00340376	0.001	0.001	0	0	0.087	0.027	0	0.131	9.16897	0.00446693
d__Bacteria.p__Proteobacteria.c__Alphaproteobacteria.o__Rhodobacterales.f__Rhodobacteraceae.g__Sagittula.s__Sagittula_sp__P11	d__Bacteria.p__Pseudomonadota.c__Alphaproteobacteria.o__Rhodobacterales.f__Roseobacteraceae.g__Sagittula.s__Sagittula_sp__P11	0	CDI+	2.00642	0.0168943	0.001	0.001	0	0	0.092	0.037	0	0.131	5.72516	0.0219139
d__Bacteria.p__Actinobacteria.c__Actinomycetia.o__Corynebacteriales.f__Nocardiaceae.g__Nocardia.s__Nocardia_yunnanensis	d__Bacteria.p__Actinomycetota.c__Actinomycetes.o__Mycobacteriales.f__Nocardiaceae.g__Nocardia.s__Nocardia_yunnanensis	0	CDI+	2.24852	0.0484384	0.009	0.009	0	0	0.043	0.016	0	0.087	3.45525	0.0710193
d__Bacteria.p__Proteobacteria.c__Alphaproteobacteria.o__Rhizobiales.f__Methylobacteriaceae.g__Methylobacterium.s__Methylobacterium_brachiatum	d__Bacteria.p__Pseudomonadota.c__Alphaproteobacteria.o__Hyphomicrobiales.f__Methylobacteriaceae.g__Methylobacterium.s__Methylobacterium_brachiatum	0	CDI+	2.11677	0.0337277	0.013	0.009	0	0	0.07	0.023	0	0.121	5.12809	0.0294909
d__Archaea.p__Candidatus_Thermoplasmatota.c__Thermoplasmata.o__Methanomassiliicoccales.f__Methanomassiliicoccaceae.g__Candidatus_Methanoplasma	d__Archaea.p__Candidatus_Thermoplasmatota.c__Thermoplasmata.o__Methanomassiliicoccales.f__Methanomassiliicoccaceae.g__Candidatus_Methanoplasma	0	CDI+	2.24286	0.0216091	0	0	0	0	0.033	0.014	0	0.022	5.66761	0.0225428
d__Bacteria.p__Proteobacteria.c__Gammaproteobacteria.o__Oceanospirillales.f__Halomonadaceae.g__Halomonas.s__Halomonas_sp__SH5A2	d__Bacteria.p__Pseudomonadota.c__Gammaproteobacteria.o__Oceanospirillales.f__Halomonadaceae.g__Halomonas.s__Halomonas_sp__SH5A2	0	CDI+	2.69923	0.0426138	0	0	0	0	0.032	0.016	0	0	3.81652	0.0583417
d__Bacteria.p__Proteobacteria.c__Betaproteobacteria.o__Burkholderiales.f__Burkholderiaceae.g__Burkholderia.s__Burkholderia_territorii	d__Bacteria.p__Pseudomonadota.c__Betaproteobacteria.o__Burkholderiales.f__Burkholderiaceae.g__Burkholderia.s__Burkholderia_territorii	0	CDI+	2.25943	0.0107591	0	0	0	0	0.063	0.026	0	0.086	5.31033	0.0269136
d__Bacteria.p__Proteobacteria.c__Gammaproteobacteria.o__Enterobacterales.f__Yersiniaceae.g__Serratia.s__Serratia_sp__Tan611	d__Bacteria.p__Pseudomonadota.c__Gammaproteobacteria.o__Enterobacterales.f__Yersiniaceae.g__Serratia.s__Serratia_sp__Tan611	0	CDI+	2.63222	0.0426138	0	0	0	0	0.026	0.012	0	0	4.20991	0.0473158
d__Bacteria.p__Tenericutes.c__Mollicutes.o__Mycoplasmatales.f__Mycoplasmataceae.g__Mycoplasma.s__Mycoplasma_tullyi	d__Bacteria.p__Mycoplasmatota.c__Mollicutes.o__Mycoplasmatales.f__Mycoplasmataceae.g__Mycoplasma.s__Mycoplasma_tullyi	0	CDI+	2.08465	0.0216091	0	0	0	0	0.055	0.024	0	0.022	4.91601	0.0328334
d__Archaea.p__Euryarchaeota.c__Archaeoglobi.o__Archaeoglobales.f__Archaeoglobaceae.g__Geoglobus	d__Archaea.p__Euryarchaeota.c__Archaeoglobi.o__Archaeoglobales.f__Archaeoglobaceae.g__Geoglobus	0	CDI+	2.28177	0.0216091	0	0	0	0	0.042	0.018	0	0.029	5.37202	0.0260975
d__Archaea.p__Euryarchaeota.c__Halobacteria.o__Natrialbales.f__Natrialbaceae.g__Natrarchaeobaculum.s__Natrarchaeobaculum_aegyptiacum	d__Archaea.p__Euryarchaeota.c__Halobacteria.o__Natrialbales.f__Natrialbaceae.g__Natrarchaeobaculum.s__Natrarchaeobaculum_aegyptiacum	0	CDI+	2.45688	0.0216091	0	0	0	0	0.027	0.011	0	0.022	5.66934	0.0225236
d__Archaea.p__Euryarchaeota.c__Halobacteria.o__Haloferacales.g__Halalkaliarchaeum.s__Halalkaliarchaeum_desulfuricum	d__Archaea.p__Euryarchaeota.c__Halobacteria.o__Haloferacales.f__Halorubraceae.g__Halalkaliarchaeum.s__Halalkaliarchaeum_desulfuricum	0	CDI+	2.19455	0.0216091	0	0	0	0	0.035	0.014	0	0.026	5.71572	0.0220157
d__Bacteria.p__Actinobacteria.c__Actinomycetia.o__Micromonosporales.f__Micromonosporaceae.g__Micromonospora.s__Micromonospora_maris	d__Bacteria.p__Actinomycetota.c__Actinomycetes.o__Micromonosporales.f__Micromonosporaceae.g__Micromonospora.s__Micromonospora_maris	0	CDI+	2.07995	0.041736	0.003	0.002	0	0	0.076	0.036	0	0.097	3.83589	0.057737
d__Bacteria.p__Bacteroidetes.c__Flavobacteriia.o__Flavobacteriales.f__Flavobacteriaceae.g__Polaribacter.s__Polaribacter_sp__L12M9	d__Bacteria.p__Bacteroidota.c__Flavobacteriia.o__Flavobacteriales.f__Flavobacteriaceae.g__Polaribacter.s__Polaribacter_pectinis	0	CDI+	2.33959	0.0257652	0.008	0.008	0	0	0.058	0.02	0	0.108	5.14762	0.0292022
d__Bacteria.p__Actinobacteria.c__Actinomycetia.o__Corynebacteriales.f__Nocardiaceae.g__Rhodococcus.s__Rhodococcus_rhodochrous	d__Bacteria.p__Actinomycetota.c__Actinomycetes.o__Mycobacteriales.f__Nocardiaceae.g__Rhodococcus.s__Rhodococcus_rhodochrous	0	CDI+	2.37121	0.0216091	0	0	0	0	0.036	0.015	0	0.026	5.80949	0.0210262
d__Bacteria.p__Proteobacteria.c__Betaproteobacteria.o__Burkholderiales.f__Oxalobacteraceae.g__Collimonas.s__Collimonas_arenae	d__Bacteria.p__Pseudomonadota.c__Betaproteobacteria.o__Burkholderiales.f__Oxalobacteraceae.g__Collimonas.s__Collimonas_arenae	0	CDI+	2.25205	0.041071	0.05	0.031	0	0	0.075	0.022	0.043	0.123	0.548804	0.463483
d__Bacteria.p__Proteobacteria.c__Epsilonproteobacteria.o__Campylobacterales.f__Helicobacteraceae.g__Helicobacter.s__Helicobacter_felis	d__Bacteria.p__Campylobacterota.c__Epsilonproteobacteria.o__Campylobacterales.f__Helicobacteraceae.g__Helicobacter.s__Helicobacter_felis	0	CDI+	2.29974	0.03964	0.005	0.005	0	0	0.046	0.017	0	0.096	5.05338	0.030624
d__Archaea.p__Euryarchaeota.c__Halobacteria.o__Natrialbales.f__Natrialbaceae.g__Halovivax	d__Archaea.p__Euryarchaeota.c__Halobacteria.o__Natrialbales.f__Natrialbaceae.g__Halovivax	0	CDI+	2.37615	0.0107591	0	0	0	0	0.058	0.025	0	0.091	5.1481	0.0291951
d__Bacteria.p__Proteobacteria.c__Alphaproteobacteria.o__Rhodobacterales.f__Rhodobacteraceae.g__Paracoccus.s__Paracoccus_suum	d__Bacteria.p__Pseudomonadota.c__Alphaproteobacteria.o__Rhodobacterales.f__Paracoccaceae.g__Paracoccus.s__Paracoccus_suum	0	CDI+	2.04658	0.0438532	0.005	0.005	0	0	0.057	0.031	0	0.086	2.63233	0.1132
d__Bacteria.p__Proteobacteria.c__Epsilonproteobacteria.o__Campylobacterales.f__Campylobacteraceae.g__Arcobacter.s__Arcobacter_thereius	d__Bacteria.p__Campylobacterota.c__Epsilonproteobacteria.o__Campylobacterales.f__Arcobacteraceae.g__Aliarcobacter.s__Aliarcobacter_thereius	0	CDI+	2.48874	0.0426138	0	0	0	0	0.026	0.012	0	0	4.19148	0.0477777
d__Bacteria.p__Proteobacteria.c__Alphaproteobacteria.o__Sphingomonadales.f__Sphingomonadaceae.g__Sphingobium.s__Sphingobium_sp__RAC03	d__Bacteria.p__Pseudomonadota.c__Alphaproteobacteria.o__Sphingomonadales.f__Sphingomonadaceae.g__Sphingobium.s__Sphingobium_sp__RAC03	0	CDI+	2.22318	0.0438532	0.005	0.005	0	0	0.035	0.013	0	0.086	4.41138	0.042575
d__Bacteria.p__Bacteroidetes.c__Sphingobacteriia.o__Sphingobacteriales.f__Sphingobacteriaceae.g__Pedobacter.s__Pedobacter_sp__HDW13	d__Bacteria.p__Bacteroidota.c__Sphingobacteriia.o__Sphingobacteriales.f__Sphingobacteriaceae.g__Pedobacter.s__Pedobacter_sp__HDW13	0	CDI+	2.01027	0.0493621	0.09	0.038	0	0.122	0.167	0.036	0.166	0.215	0.364694	0.549596
d__Bacteria.p__Proteobacteria.c__Gammaproteobacteria.o__Enterobacterales.f__Yersiniaceae.g__Serratia.s__Serratia_sp__FS14	d__Bacteria.p__Pseudomonadota.c__Gammaproteobacteria.o__Enterobacterales.f__Yersiniaceae.g__Serratia.s__Serratia_sp__FS14	0	CDI+	2.60482	0.0426138	0	0	0	0	0.051	0.036	0	0	1.90687	0.175596
d__Bacteria.p__Proteobacteria.c__Gammaproteobacteria.o__Alteromonadales.f__Alteromonadaceae.g__Marinobacter.s__Marinobacter_sp__LV10R510_11A	d__Bacteria.p__Pseudomonadota.c__Gammaproteobacteria.o__Pseudomonadales.f__Marinobacteraceae.g__Marinobacter.s__Marinobacter_sp__LV10R510-11A	0	CDI+	2.27854	0.00340376	0.004	0.004	0	0	0.063	0.019	0	0.108	8.77162	0.00531843
d__Bacteria.p__Proteobacteria.c__Gammaproteobacteria.o__Thiotrichales.f__Piscirickettsiaceae.g__Thiosulfativibrio.s__Thiosulfativibrio_zosterae	d__Bacteria.p__Pseudomonadota.c__Gammaproteobacteria.o__Thiotrichales.f__Piscirickettsiaceae.g__Thiosulfativibrio.s__Thiosulfativibrio_zosterae	0	CDI+	2.15525	0.0121141	0.03	0.025	0	0	0.093	0.027	0.043	0.154	3.8259	0.0580481
d__Bacteria.p__Proteobacteria.c__Alphaproteobacteria.o__Rhizobiales.f__Rhizobiaceae.g__Rhizobium.s__Rhizobium_oryzihabitans	d__Bacteria.p__Pseudomonadota.c__Alphaproteobacteria.o__Hyphomicrobiales.f__Rhizobiaceae.g__Rhizobium.s__Rhizobium_oryzihabitans	0	CDI+	2.18364	0.0307788	0.011	0.009	0	0	0.059	0.019	0	0.091	4.88051	0.0334322
d__Bacteria.p__Actinobacteria.c__Actinomycetia.o__Micrococcales.f__Microbacteriaceae.g__Leucobacter.s__Leucobacter_denitrificans	d__Bacteria.p__Actinomycetota.c__Actinomycetes.o__Micrococcales.f__Microbacteriaceae.g__Leucobacter.s__Leucobacter_denitrificans	0	CDI+	2.56323	0.0216091	0	0	0	0	0.029	0.012	0	0.022	5.64162	0.0228333
d__Bacteria.p__Proteobacteria.c__Gammaproteobacteria.o__Pseudomonadales.f__Pseudomonadaceae.g__Pseudomonas.s__Pseudomonas_sp__CCOS_191	d__Bacteria.p__Pseudomonadota.c__Gammaproteobacteria.o__Pseudomonadales.f__Pseudomonadaceae.g__Pseudomonas.s__Pseudomonas_sp__CCOS_191	0	CDI+	2.25203	0.0107591	0	0	0	0	0.07	0.041	0	0.086	2.80884	0.102178
d__Bacteria.p__Proteobacteria.c__Gammaproteobacteria.o__Vibrionales.f__Vibrionaceae.g__Paraphotobacterium.s__Paraphotobacterium_marinum	d__Bacteria.p__Pseudomonadota.c__Gammaproteobacteria.o__Vibrionales.f__Vibrionaceae.g__Paraphotobacterium.s__Paraphotobacterium_marinum	0	CDI+	2.23386	0.00928069	0.008	0.006	0	0	0.079	0.025	0	0.136	7.38023	0.00996871
d__Bacteria.p__Firmicutes.c__Bacilli.o__Bacillales.f__Bacillaceae.g__Bacillus.s__Bacillus_mojavensis	d__Bacteria.p__Bacillota.c__Bacilli.o__Bacillales.f__Bacillaceae.g__Bacillus.s__Bacillus_mojavensis	0	CDI+	2.27033	0.00863813	0.005	0.005	0	0	0.058	0.018	0	0.118	7.70371	0.00859218
d__Bacteria.p__Actinobacteria.c__Actinomycetia.o__Corynebacteriales.f__Mycobacteriaceae.g__Mycolicibacterium.s__Mycolicibacterium_phlei	d__Bacteria.p__Actinomycetota.c__Actinomycetes.o__Mycobacteriales.f__Mycobacteriaceae.g__Mycolicibacterium.s__Mycolicibacterium_phlei	0	CDI+	2.05313	0.036915	0.016	0.015	0	0	0.08	0.026	0	0.131	4.4586	0.0415411
d__Bacteria.p__Proteobacteria.c__Alphaproteobacteria.o__Rhodobacterales.f__Rhodobacteraceae.g__Thalassobius	d__Bacteria.p__Pseudomonadota.c__Alphaproteobacteria.o__Rhodobacterales.f__Roseobacteraceae.g__Thalassovita	0	CDI+	2.44597	0.041736	0.003	0.002	0	0	0.053	0.019	0	0.086	6.36219	0.0160897
d__Archaea.p__Crenarchaeota.c__Thermoprotei.o__Sulfolobales.f__Sulfolobaceae.g__Saccharolobus.s__Saccharolobus_solfataricus	d__Archaea.p__Thermoproteota.c__Thermoprotei.o__Sulfolobales.f__Sulfolobaceae.g__Saccharolobus.s__Saccharolobus_solfataricus	0	CDI+	2.1452	0.0426138	0	0	0	0	0.03	0.014	0	0	4.01554	0.0524453
d__Bacteria.p__Proteobacteria.c__Betaproteobacteria.o__Burkholderiales.g__Methylibium.s__Methylibium_petroleiphilum	d__Bacteria.p__Pseudomonadota.c__Betaproteobacteria.o__Burkholderiales.f__Sphaerotilaceae.g__Methylibium.s__Methylibium_petroleiphilum	0	CDI+	2.47288	0.0426138	0	0	0	0	0.036	0.018	0	0	3.76919	0.0598497
d__Bacteria.p__Proteobacteria.c__Epsilonproteobacteria.o__Campylobacterales.f__Campylobacteraceae.g__Malaciobacter.s__Malaciobacter_pacificus	d__Bacteria.p__Campylobacterota.c__Epsilonproteobacteria.o__Campylobacterales.f__Arcobacteraceae.g__Malaciobacter.s__Malaciobacter_pacificus	0	CDI+	2.00869	0.0117216	0.036	0.027	0	0	0.104	0.03	0.095	0.173	3.16561	0.0834206
d__Bacteria.p__Actinobacteria.c__Actinomycetia.o__Propionibacteriales.f__Nocardioidaceae.g__Nocardioides.s__Nocardioides_cynanchi	d__Bacteria.p__Actinomycetota.c__Actinomycetes.o__Propionibacteriales.f__Nocardioidaceae.g__Nocardioides.s__Nocardioides_cynanchi	0	CDI+	2.317	0.023315	0.013	0.008	0	0	0.087	0.027	0	0.139	6.69243	0.013749
d__Bacteria.p__Actinobacteria.c__Actinomycetia.o__Streptomycetales.f__Streptomycetaceae.g__Streptomyces.s__Streptomyces_sp__RLB3_5	d__Bacteria.p__Actinomycetota.c__Actinomycetes.o__Kitasatosporales.f__Streptomycetaceae.g__Streptomyces.s__Streptomyces_sp__RLB3-5	0	CDI+	2.03186	0.00673139	0.03	0.015	0	0	0.125	0.03	0.122	0.186	9.98336	0.00314367
d__Bacteria.p__Tenericutes.c__Mollicutes.o__Mycoplasmatales.f__Mycoplasmataceae.g__Mycoplasmopsis.s__Mycoplasma_citelli	d__Bacteria.p__Mycoplasmatota.o__Mycoplasmoidales.f__Mycoplasmataceae.g__Mycoplasmopsis.s__Mycoplasmopsis_citelli	0	CDI+	2.46245	0.0285303	0.008	0.008	0	0	0.047	0.016	0	0.091	4.35291	0.0438947
d__Bacteria.p__Proteobacteria.c__Alphaproteobacteria.o__Rhizobiales.f__Brucellaceae.g__Brucella.s__Brucella_sp__09RB8910	d__Bacteria.p__Pseudomonadota.c__Alphaproteobacteria.o__Hyphomicrobiales.f__Brucellaceae.g__Brucella.s__Brucella_sp__09RB8910	0	CDI+	2.58348	0.0426138	0	0	0	0	0.019	0.009	0	0	4.31731	0.0447203
d__Bacteria.p__Actinobacteria.c__Actinomycetia.o__Pseudonocardiales.f__Pseudonocardiaceae.g__Amycolatopsis.s__Amycolatopsis_keratiniphila	d__Bacteria.p__Actinomycetota.c__Actinomycetes.o__Pseudonocardiales.f__Pseudonocardiaceae.g__Amycolatopsis.s__Amycolatopsis_keratiniphila	0	CDI+	2.20281	0.0427578	0.023	0.012	0	0	0.12	0.038	0	0.215	5.75692	0.0215749
d__Bacteria.p__Proteobacteria.c__Gammaproteobacteria.o__Pseudomonadales.f__Pseudomonadaceae.g__Pseudomonas.s__Pseudomonas_koreensis	d__Bacteria.p__Pseudomonadota.c__Gammaproteobacteria.o__Pseudomonadales.f__Pseudomonadaceae.g__Pseudomonas.s__Pseudomonas_koreensis	0	CDI+	2.15599	0.00523355	0	0	0	0	0.053	0.019	0	0.104	7.25354	0.0105708
d__Bacteria.p__Proteobacteria.c__Gammaproteobacteria.o__Alteromonadales.f__Pseudoalteromonadaceae.g__Pseudoalteromonas.s__Pseudoalteromonas_piratica	d__Bacteria.p__Pseudomonadota.c__Gammaproteobacteria.o__Alteromonadales.f__Pseudoalteromonadaceae.g__Pseudoalteromonas.s__Pseudoalteromonas_piratica	0	CDI+	2.59976	0.0168943	0.004	0.004	0	0	0.045	0.015	0	0.095	6.71254	0.0136187
d__Bacteria.p__Proteobacteria.c__Gammaproteobacteria.o__Pseudomonadales.f__Pseudomonadaceae.g__Pseudomonas.s__Pseudomonas_sp__M30_35	d__Bacteria.p__Pseudomonadota.c__Gammaproteobacteria.o__Pseudomonadales.f__Pseudomonadaceae.g__Pseudomonas.s__Pseudomonas_sp__M30-35	0	CDI+	2.08557	0.0357755	0.002	0.002	0	0	0.079	0.032	0	0.108	5.5127	0.0243353
d__Archaea.p__Thaumarchaeota.o__Nitrosopumilales.f__Nitrosopumilaceae.g__Nitrosopumilus.s__Nitrosopumilus_oxyclinae	d__Archaea.p__Nitrososphaerota.c__Nitrososphaeria.o__Nitrosopumilales.f__Nitrosopumilaceae.g__Nitrosopumilus.s__Nitrosopumilus_oxyclinae	0	CDI+	2.23699	0.0107591	0	0	0	0	0.056	0.021	0	0.108	6.78794	0.0131424
d__Archaea.p__Euryarchaeota.c__Methanomicrobia.o__Methanomicrobiales.f__Methanocorpusculaceae.g__Methanocorpusculum	d__Archaea.p__Euryarchaeota.c__Methanomicrobia.o__Methanomicrobiales.f__Methanocorpusculaceae.g__Methanocorpusculum	0	CDI+	2.04064	0.0168943	0.001	0.001	0	0	0.064	0.022	0	0.131	7.6056	0.00898674
d__Bacteria.p__Actinobacteria.c__Actinomycetia.o__Streptomycetales.f__Streptomycetaceae.g__Streptomyces.s__Streptomyces_sp__WAC_01529	d__Bacteria.p__Actinomycetota.c__Actinomycetes.o__Kitasatosporales.f__Streptomycetaceae.g__Streptomyces.s__Streptomyces_sp__WAC_01529	0	CDI+	2.37917	0.0426138	0	0	0	0	0.041	0.023	0	0	3.07756	0.0876596
d__Bacteria.p__Proteobacteria.c__Betaproteobacteria.o__Burkholderiales.f__Burkholderiaceae.g__Pandoraea.s__Pandoraea_sputorum	d__Bacteria.p__Pseudomonadota.c__Betaproteobacteria.o__Burkholderiales.f__Burkholderiaceae.g__Pandoraea.s__Pandoraea_sputorum	0	CDI+	2.0014	0.0232349	0.005	0.005	0	0	0.1	0.053	0	0.087	3.021	0.0905102
d__Bacteria.p__Proteobacteria.c__Gammaproteobacteria.o__Enterobacterales.f__Enterobacteriaceae.g__Enterobacter.s__Enterobacter_sp__N18_03635	d__Bacteria.p__Pseudomonadota.c__Gammaproteobacteria.o__Enterobacterales.f__Enterobacteriaceae.g__Enterobacter.s__Enterobacter_sp__N18-03635	0	CDI+	2.25848	0.0426138	0	0	0	0	0.513	0.498	0	0	1.00806	0.321889
d__Bacteria.p__Planctomycetes.c__Planctomycetia.o__Planctomycetales.f__Planctomycetaceae.g__Gimesia.s__Gimesia_aquarii	d__Bacteria.p__Planctomycetota.c__Planctomycetia.o__Planctomycetales.f__Planctomycetaceae.g__Gimesia.s__Gimesia_aquarii	0	CDI+	2.01623	0.0278425	0.016	0.011	0	0	0.123	0.038	0	0.26	6.97624	0.0120294
d__Bacteria.p__Proteobacteria.c__Alphaproteobacteria.o__Sphingomonadales.f__Erythrobacteraceae.g__Altererythrobacter.s__Altererythrobacter_atlanticus	d__Bacteria.p__Pseudomonadota.c__Alphaproteobacteria.o__Sphingomonadales.f__Erythrobacteraceae.g__Croceibacterium.s__Croceibacterium_atlanticum	0	CDI+	2.23863	0.0457075	0.008	0.006	0	0	0.071	0.027	0	0.11	5.03299	0.0309414
d__Bacteria.p__Actinobacteria.c__Actinomycetia.o__Micromonosporales.f__Micromonosporaceae.g__Micromonospora.s__Micromonospora_narathiwatensis	d__Bacteria.p__Actinomycetota.c__Actinomycetes.o__Micromonosporales.f__Micromonosporaceae.g__Micromonospora.s__Micromonospora_narathiwatensis	0	CDI+	2.2514	0.0216091	0	0	0	0	0.045	0.02	0	0.029	4.65822	0.0374641
d__Bacteria.p__Proteobacteria.c__Alphaproteobacteria.o__Sphingomonadales.f__Sphingomonadaceae.g__Sphingobium.s__Sphingobium_sp__Cam5_1	d__Bacteria.p__Pseudomonadota.c__Alphaproteobacteria.o__Sphingomonadales.f__Sphingomonadaceae.g__Sphingobium.s__Sphingobium_sp__Cam5-1	0	CDI+	2.28739	0.03964	0.005	0.005	0	0	0.055	0.024	0	0.091	4.09391	0.0503068
d__Bacteria.p__Proteobacteria.c__Betaproteobacteria.o__Burkholderiales.f__Burkholderiaceae.g__Paraburkholderia.s__Paraburkholderia_xenovorans	d__Bacteria.p__Pseudomonadota.c__Betaproteobacteria.o__Burkholderiales.f__Burkholderiaceae.g__Paraburkholderia.s__Paraburkholderia_xenovorans	0	CDI+	2.15784	0.0357755	0.005	0.005	0	0	0.05	0.019	0	0.121	4.81384	0.0345892
d__Archaea.p__Candidatus_Thermoplasmatota.c__Thermoplasmata.o__Methanomassiliicoccales.f__Methanomassiliicoccaceae.g__Candidatus_Methanoplasma.s__Candidatus_Methanoplasma_termitum	d__Archaea.p__Candidatus_Thermoplasmatota.c__Thermoplasmata.o__Methanomassiliicoccales.f__Methanomassiliicoccaceae.g__Candidatus_Methanoplasma.s__Candidatus_Methanoplasma_termitum	0	CDI+	2.21857	0.0216091	0	0	0	0	0.033	0.014	0	0.022	5.66761	0.0225428
d__Bacteria.p__Proteobacteria.c__Gammaproteobacteria.o__Vibrionales.f__Vibrionaceae.g__Vibrio.s__Vibrio_hyugaensis	d__Bacteria.p__Pseudomonadota.c__Gammaproteobacteria.o__Vibrionales.f__Vibrionaceae.g__Vibrio.s__Vibrio_hyugaensis	0	CDI+	2.53376	0.0426138	0	0	0	0	0.022	0.011	0	0	3.91945	0.0552057
d__Bacteria.p__Planctomycetes.c__Planctomycetia.o__Planctomycetales.f__Planctomycetaceae.g__Gimesia.s__Gimesia_algae	d__Bacteria.p__Planctomycetota.c__Planctomycetia.o__Planctomycetales.f__Planctomycetaceae.g__Gimesia.s__Gimesia_algae	0	CDI+	2.10814	0.00184091	0.007	0.007	0	0	0.101	0.033	0.043	0.151	11.2444	0.00185321
d__Bacteria.p__Proteobacteria.c__Betaproteobacteria.o__Burkholderiales.f__Comamonadaceae.g__Curvibacter	d__Bacteria.p__Pseudomonadota.c__Betaproteobacteria.o__Burkholderiales.f__Comamonadaceae.g__Curvibacter	0	CDI+	2.33336	0.0210907	0.008	0.006	0	0	0.07	0.023	0	0.131	6.76432	0.0132897
d__Bacteria.p__Actinobacteria.c__Actinomycetia.o__Corynebacteriales.f__Mycobacteriaceae.g__Mycolicibacterium.s__Mycolicibacterium_mageritense	d__Bacteria.p__Actinomycetota.c__Actinomycetes.o__Mycobacteriales.f__Mycobacteriaceae.g__Mycolicibacterium.s__Mycolicibacterium_mageritense	0	CDI+	2.04743	0.0254919	0.028	0.016	0	0	0.147	0.041	0	0.324	6.95622	0.0121427
d__Bacteria.p__Proteobacteria.c__Alphaproteobacteria.o__Caulobacterales.f__Caulobacteraceae.g__Caulobacter.s__Caulobacter_segnis	d__Bacteria.p__Pseudomonadota.c__Alphaproteobacteria.o__Caulobacterales.f__Caulobacteraceae.g__Caulobacter.s__Caulobacter_segnis	0	CDI+	2.35809	0.0357755	0.001	0.001	0	0	0.082	0.057	0	0.086	1.90102	0.176244
d__Bacteria.p__Proteobacteria.c__Gammaproteobacteria.o__Xanthomonadales.f__Xanthomonadaceae.g__Lysobacter.s__Lysobacter_sp__H21R20	d__Bacteria.p__Pseudomonadota.c__Gammaproteobacteria.o__Xanthomonadales.f__Xanthomonadaceae.g__Lysobacter.s__Lysobacter_ciconiae	0	CDI+	2.28988	0.0216091	0	0	0	0	0.042	0.02	0	0.022	4.15073	0.0488166
d__Bacteria.p__Actinobacteria.c__Actinomycetia.o__Corynebacteriales.f__Mycobacteriaceae.g__Mycolicibacillus.s__Mycolicibacillus_koreensis	d__Bacteria.p__Actinomycetota.c__Actinomycetes.o__Mycobacteriales.f__Mycobacteriaceae.g__Mycolicibacillus.s__Mycolicibacillus_koreensis	0	CDI+	2.086	0.0357755	0.002	0.002	0	0	0.068	0.034	0	0.086	3.65967	0.0635076
d__Archaea.p__Euryarchaeota.c__Methanomicrobia.o__Methanomicrobiales.f__Methanocorpusculaceae.g__Methanocorpusculum.s__Methanocorpusculum_labreanum	d__Archaea.p__Euryarchaeota.c__Methanomicrobia.o__Methanomicrobiales.f__Methanocorpusculaceae.g__Methanocorpusculum.s__Methanocorpusculum_labreanum	0	CDI+	2.02902	0.0168943	0.001	0.001	0	0	0.064	0.022	0	0.131	7.6056	0.00898674
d__Viruses.k__Orthornavirae.p__Duplornaviricota.c__Resentoviricetes.o__Reovirales.f__Reoviridae	d__Viruses.p__Duplornaviricota.c__Resentoviricetes.o__Reovirales	0	CDI+	2.40669	0.0216091	0	0	0	0	0.037	0.016	0	0.022	5.09754	0.0299486
d__Bacteria.p__Actinobacteria.c__Actinomycetia.o__Micrococcales.f__Micrococcaceae.g__Psychromicrobium.s__Psychromicrobium_lacuslunae	d__Bacteria.p__Actinomycetota.c__Actinomycetes.o__Micrococcales.f__Micrococcaceae.g__Psychromicrobium.s__Psychromicrobium_lacuslunae	0	CDI+	2.13471	0.00340376	0.001	0.001	0	0	0.087	0.027	0	0.131	9.16897	0.00446693
d__Bacteria.p__Actinobacteria.c__Actinomycetia.o__Corynebacteriales.f__Nocardiaceae.g__Rhodococcus.s__Rhodococcus_sp__21391	d__Bacteria.p__Actinomycetota.c__Actinomycetes.o__Mycobacteriales.f__Nocardiaceae.g__Rhodococcus.s__Rhodococcus_sp__21391	0	CDI+	2.06643	0.0426138	0	0	0	0	0.057	0.027	0	0	4.16681	0.0484036
d__Bacteria.p__Proteobacteria.c__Epsilonproteobacteria.o__Campylobacterales.f__Campylobacteraceae.g__Campylobacter.s__Campylobacter_armoricus	d__Bacteria.p__Campylobacterota.c__Epsilonproteobacteria.o__Campylobacterales.f__Campylobacteraceae.g__Campylobacter.s__Campylobacter_armoricus	0	CDI+	2.18139	0.0232349	0.008	0.008	0	0	0.084	0.035	0	0.12	4.23033	0.0468098
d__Bacteria.p__Proteobacteria.c__Gammaproteobacteria.o__Thiotrichales.f__Piscirickettsiaceae.g__Thiosulfativibrio	d__Bacteria.p__Pseudomonadota.c__Gammaproteobacteria.o__Thiotrichales.f__Piscirickettsiaceae.g__Thiosulfativibrio	0	CDI+	2.17163	0.0121141	0.03	0.025	0	0	0.093	0.027	0.043	0.154	3.8259	0.0580481
d__Bacteria.p__Proteobacteria.c__Alphaproteobacteria.o__Sphingomonadales.f__Erythrobacteraceae.g__Erythrobacter.s__Erythrobacter_sp__KY5	d__Bacteria.p__Pseudomonadota.c__Alphaproteobacteria.o__Sphingomonadales.f__Erythrobacteraceae.g__Erythrobacter.s__Erythrobacter_sp__KY5	0	CDI+	2.5253	0.0426138	0	0	0	0	0.029	0.015	0	0	3.71937	0.0614839
d__Viruses.k__Orthornavirae.p__Duplornaviricota.c__Resentoviricetes.o__Reovirales.f__Reoviridae.g__Cardoreovirus.s__Eriocheir_sinensis_reovirus	d__Viruses.p__Duplornaviricota.c__Resentoviricetes.o__Reovirales.f__Sedoreoviridae.g__Cardoreovirus.s__Eriocheir_sinensis_reovirus	0	CDI+	2.19667	0.0216091	0	0	0	0	0.037	0.016	0	0.022	5.09754	0.0299486
d__Bacteria.p__Tenericutes.c__Mollicutes.o__Entomoplasmatales.f__Spiroplasmataceae.g__Spiroplasma.s__Spiroplasma_turonicum	d__Bacteria.p__Mycoplasmatota.c__Mollicutes.o__Entomoplasmatales.f__Spiroplasmataceae.g__Spiroplasma.s__Spiroplasma_turonicum	0	CDI+	2.29225	0.0438532	0.005	0.005	0	0	0.04	0.016	0	0.086	4.51516	0.0403386
d__Bacteria.p__Proteobacteria.c__Gammaproteobacteria.o__Enterobacterales.f__Pectobacteriaceae.g__Lonsdalea.s__Lonsdalea_britannica	d__Bacteria.p__Pseudomonadota.c__Gammaproteobacteria.o__Enterobacterales.f__Pectobacteriaceae.g__Lonsdalea.s__Lonsdalea_britannica	0	CDI+	2.02002	0.00991922	0.011	0.007	0	0	0.104	0.029	0.043	0.173	15.2929	0.000378984
d__Bacteria.p__Proteobacteria.c__Betaproteobacteria.o__Neisseriales.f__Chromobacteriaceae.g__Iodobacter.s__Iodobacter_fluviatilis	d__Bacteria.p__Pseudomonadota.c__Betaproteobacteria.o__Neisseriales.f__Chitinibacteraceae.g__Iodobacter.s__Iodobacter_fluviatilis	0	CDI+	2.01948	0.0191312	0.003	0.002	0	0	0.085	0.031	0	0.12	6.58873	0.0144418
d__Bacteria.p__Cyanobacteria.o__Oscillatoriales.f__Microcoleaceae.g__Planktothrix.s__Planktothrix_rubescens	d__Bacteria.p__Cyanobacteriota.c__Cyanophyceae.o__Oscillatoriales.f__Microcoleaceae.g__Planktothrix.s__Planktothrix_rubescens	0	CDI+	2.35089	0.0426138	0	0	0	0	0.032	0.017	0	0	3.48147	0.0700028
d__Bacteria.p__Actinobacteria.c__Actinomycetia.o__Corynebacteriales.f__Corynebacteriaceae.g__Corynebacterium.s__Corynebacterium_pelargi	d__Bacteria.p__Actinomycetota.c__Actinomycetes.o__Mycobacteriales.f__Corynebacteriaceae.g__Corynebacterium.s__Corynebacterium_pelargi	0	CDI+	2.53703	0.0216091	0	0	0	0	0.026	0.01	0	0.022	5.8306	0.0208103
d__Bacteria.p__Proteobacteria.c__Alphaproteobacteria.o__Rhizobiales.f__Phyllobacteriaceae.g__Mesorhizobium.s__Mesorhizobium_sp__131_2_1	d__Bacteria.p__Pseudomonadota.c__Alphaproteobacteria.o__Hyphomicrobiales.f__Phyllobacteriaceae.g__Mesorhizobium.s__Mesorhizobium_sp__131-2-1	0	CDI+	2.33247	0.0357755	0.001	0.001	0	0	0.058	0.022	0	0.131	6.56658	0.0145946
d__Bacteria.p__Proteobacteria.c__Betaproteobacteria.o__Burkholderiales.f__Comamonadaceae.g__Variovorax.s__Variovorax_sp__WDL1	d__Bacteria.p__Pseudomonadota.c__Betaproteobacteria.o__Burkholderiales.f__Comamonadaceae.g__Variovorax.s__Variovorax_sp__WDL1	0	CDI+	2.00207	0.0357755	0.001	0.001	0	0	0.08	0.031	0	0.123	6.04098	0.0187837
d__Bacteria.p__Proteobacteria.c__Gammaproteobacteria.o__Vibrionales.f__Vibrionaceae.g__Vibrio.s__Vibrio_jasicida	d__Bacteria.p__Pseudomonadota.c__Gammaproteobacteria.o__Vibrionales.f__Vibrionaceae.g__Vibrio.s__Vibrio_jasicida	0	CDI+	2.179	0.0438532	0.007	0.007	0	0	0.055	0.023	0	0.091	3.94319	0.0545091
d__Archaea.p__Crenarchaeota.c__Thermoprotei.o__Sulfolobales.f__Sulfolobaceae.g__Acidianus.s__Acidianus_sulfidivorans	d__Archaea.p__Thermoproteota.c__Thermoprotei.o__Sulfolobales.f__Sulfolobaceae.g__Acidianus.s__Acidianus_sulfidivorans	0	CDI+	2.50324	0.0426138	0	0	0	0	0.027	0.013	0	0	4.35831	0.0437711
d__Bacteria.p__Proteobacteria.c__Betaproteobacteria.o__Burkholderiales.f__Alcaligenaceae.g__Bordetella.s__Bordetella_avium	d__Bacteria.p__Pseudomonadota.c__Betaproteobacteria.o__Burkholderiales.f__Alcaligenaceae.g__Bordetella.s__Bordetella_avium	0	CDI+	2.15465	0.0120091	0.005	0.005	0	0	0.081	0.034	0	0.087	4.66527	0.0373284
d__Bacteria.p__Proteobacteria.c__Betaproteobacteria.o__Burkholderiales.f__Oxalobacteraceae.g__Massilia.s__Massilia_lutea	d__Bacteria.p__Pseudomonadota.c__Betaproteobacteria.o__Burkholderiales.f__Oxalobacteraceae.g__Pseudoduganella.s__Pseudoduganella_lutea	0	CDI+	2.18993	0.036047	0.023	0.017	0	0	0.087	0.027	0	0.143	3.94047	0.0545883
d__Bacteria.p__Cyanobacteria.o__Nostocales.f__Aphanizomenonaceae.g__Anabaenopsis.s__Anabaenopsis_elenkinii	d__Bacteria.p__Cyanobacteriota.c__Cyanophyceae.o__Nostocales.f__Aphanizomenonaceae.g__Anabaenopsis.s__Anabaenopsis_elenkinii	0	CDI+	2.04992	0.0426138	0	0	0	0	0.043	0.024	0	0	3.13864	0.0846938
d__Bacteria.p__Proteobacteria.c__Gammaproteobacteria.o__Alteromonadales.f__Alteromonadaceae.g__Salinimonas.s__Salinimonas_sp__G2_b	d__Bacteria.p__Pseudomonadota.c__Gammaproteobacteria.o__Alteromonadales.f__Alteromonadaceae.g__Salinimonas.s__Salinimonas_marina	0	CDI+	2.19451	0.0254919	0.013	0.008	0	0	0.078	0.025	0	0.112	5.70026	0.0221837
d__Bacteria.p__Actinobacteria.c__Actinomycetia.o__Micromonosporales.f__Micromonosporaceae.g__Micromonospora.s__Micromonospora_aurantiaca	d__Bacteria.p__Actinomycetota.c__Actinomycetes.o__Micromonosporales.f__Micromonosporaceae.g__Micromonospora.s__Micromonospora_aurantiaca	0	CDI+	2.46334	0.0216091	0	0	0	0	0.038	0.017	0	0.022	4.82171	0.0344504
d__Bacteria.p__Proteobacteria.c__Alphaproteobacteria.o__Rhizobiales.f__Bradyrhizobiaceae.g__Nitrobacter	d__Bacteria.p__Pseudomonadota.c__Alphaproteobacteria.o__Hyphomicrobiales.f__Nitrobacteraceae.g__Nitrobacter	0	CDI+	2.14953	0.0457075	0.007	0.005	0	0	0.055	0.019	0	0.123	6.02582	0.0189224
d__Bacteria.p__Proteobacteria.c__Gammaproteobacteria.o__Methylococcales.f__Methylococcaceae.g__Methylomonas.s__Methylomonas_sp__EFPC1	d__Bacteria.p__Pseudomonadota.c__Gammaproteobacteria.o__Methylococcales.f__Methylococcaceae.g__Methylomonas.s__Methylomonas_sp__EFPC1	0	CDI+	2.37557	0.0357755	0.002	0.002	0	0	0.048	0.018	0	0.121	6.17935	0.0175678
d__Bacteria.p__Actinobacteria.c__Actinomycetia.o__Candidatus_Nanopelagicales.f__Candidatus_Nanopelagicaceae.g__Candidatus_Nanopelagicus.s__Candidatus_Nanopelagicus_hibericus	d__Bacteria.p__Actinomycetota.c__Actinomycetes.o__Candidatus_Nanopelagicales.f__Candidatus_Nanopelagicaceae.g__Candidatus_Nanopelagicus.s__Candidatus_Nanopelagicus_hibericus	0	CDI+	2.28525	0.0426138	0	0	0	0	0.038	0.02	0	0	3.27842	0.0783227
d__Archaea.p__Euryarchaeota.c__Methanomicrobia.o__Methanomicrobiales.f__Methanoregulaceae.g__Methanosphaerula.s__Methanosphaerula_palustris	d__Archaea.p__Euryarchaeota.c__Methanomicrobia.o__Methanomicrobiales.f__Methanoregulaceae.g__Methanosphaerula.s__Methanosphaerula_palustris	0	CDI+	2.0431	0.0426138	0	0	0	0	0.056	0.029	0	0	3.60946	0.0652671
d__Bacteria.p__Proteobacteria.c__Alphaproteobacteria.o__Sphingomonadales.f__Sphingomonadaceae.g__Blastomonas.s__Blastomonas_fulva	d__Bacteria.p__Pseudomonadota.c__Alphaproteobacteria.o__Sphingomonadales.f__Sphingomonadaceae.g__Blastomonas.s__Blastomonas_fulva	0	CDI+	2.36059	0.0426138	0	0	0	0	0.022	0.01	0	0	4.27195	0.0457968
d__Bacteria.p__Actinobacteria.c__Actinomycetia.o__Streptomycetales.f__Streptomycetaceae.g__Streptomyces.s__Streptomyces_collinus	d__Bacteria.p__Actinomycetota.c__Actinomycetes.o__Kitasatosporales.f__Streptomycetaceae.g__Streptomyces.s__Streptomyces_collinus	0	CDI+	2.3564	0.041736	0.006	0.004	0	0	0.068	0.026	0	0.121	5.46573	0.0249089
d__Bacteria.p__Proteobacteria.c__Betaproteobacteria.o__Burkholderiales.f__Burkholderiaceae.g__Polynucleobacter.s__Polynucleobacter_wuianus	d__Bacteria.p__Pseudomonadota.c__Betaproteobacteria.o__Burkholderiales.f__Burkholderiaceae.g__Polynucleobacter.s__Polynucleobacter_wuianus	0	CDI+	2.32101	0.0216091	0	0	0	0	0.048	0.024	0	0.022	3.89631	0.0558941
d__Bacteria.p__Proteobacteria.c__Gammaproteobacteria.o__Thiotrichales.f__Francisellaceae.g__Francisella.s__Francisella_adeliensis	d__Bacteria.p__Pseudomonadota.c__Gammaproteobacteria.o__Thiotrichales.f__Francisellaceae.g__Francisella.s__Francisella_adeliensis	0	CDI+	2.36509	0.0426138	0	0	0	0	0.027	0.013	0	0	4.29991	0.04513
d__Bacteria.p__Firmicutes.c__Clostridia.o__Eubacteriales.f__Peptococcaceae.g__Dehalobacter.s__Dehalobacter_sp__DCA	d__Bacteria.p__Bacillota.c__Clostridia.o__Eubacteriales.f__Desulfitobacteriaceae.g__Dehalobacter.s__Dehalobacter_sp__DCA	0	CDI+	2.11112	0.0216091	0	0	0	0	0.085	0.05	0	0.022	2.70091	0.108764
d__Bacteria.p__Proteobacteria.c__Alphaproteobacteria.o__Rhizobiales.f__Bradyrhizobiaceae.g__Bradyrhizobium.s__Bradyrhizobium_sp__BTAi1	d__Bacteria.p__Pseudomonadota.c__Alphaproteobacteria.o__Hyphomicrobiales.f__Nitrobacteraceae.g__Bradyrhizobium.s__Bradyrhizobium_sp__BTAi1	0	CDI+	2.05384	0.0403552	0.057	0.053	0	0	0.077	0.03	0	0.118	0.109824	0.742214
d__Bacteria.p__Cyanobacteria.o__Nostocales.f__Nostocaceae.g__Anabaena.s__Anabaena_sp__90	d__Bacteria.p__Cyanobacteriota.c__Cyanophyceae.o__Nostocales.f__Nostocaceae.g__Anabaena.s__Anabaena_sp__90	0	CDI+	2.21818	0.0426138	0	0	0	0	0.045	0.026	0	0	2.9785	0.0927209
d__Bacteria.p__Proteobacteria.c__Alphaproteobacteria.o__Rhizobiales.f__Rhizobiaceae.g__Rhizobium.s__Rhizobium_phaseoli	d__Bacteria.p__Pseudomonadota.c__Alphaproteobacteria.o__Hyphomicrobiales.f__Rhizobiaceae.g__Rhizobium.s__Rhizobium_phaseoli	0	CDI+	2.27079	0.0168943	0.001	0.001	0	0	0.06	0.025	0	0.091	5.44593	0.025155
d__Archaea.p__Euryarchaeota.c__Halobacteria.o__Haloferacales.f__Halorubraceae.g__Halorubrum.s__Halorubrum_sp__CBA1229	d__Archaea.p__Euryarchaeota.c__Halobacteria.o__Haloferacales.f__Halorubraceae.g__Halorubrum.s__Halorubrum_sp__CBA1229	0	CDI+	2.1073	0.0426138	0	0	0	0	0.045	0.024	0	0	3.42632	0.0721603
d__Bacteria.p__Proteobacteria.c__Alphaproteobacteria.o__Rhodospirillales.f__Acetobacteraceae.g__Neoasaia.s__Neoasaia_chiangmaiensis	d__Bacteria.p__Pseudomonadota.c__Alphaproteobacteria.o__Rhodospirillales.f__Acetobacteraceae.g__Neoasaia.s__Neoasaia_chiangmaiensis	0	CDI+	2.09995	0.0285303	0.009	0.009	0	0	0.061	0.026	0	0.108	3.52329	0.0684143
d__Bacteria.p__Proteobacteria.c__Gammaproteobacteria.o__Pseudomonadales.f__Pseudomonadaceae.g__Pseudomonas.s__Pseudomonas_antarctica	d__Bacteria.p__Pseudomonadota.c__Gammaproteobacteria.o__Pseudomonadales.f__Pseudomonadaceae.g__Pseudomonas.s__Pseudomonas_antarctica	0	CDI+	2.20366	0.00523355	0	0	0	0	0.065	0.022	0	0.126	8.06638	0.00728722
d__Bacteria.p__Proteobacteria.c__Betaproteobacteria.o__Burkholderiales.f__Oxalobacteraceae.g__Herminiimonas.s__Herminiimonas_arsenitoxidans	d__Bacteria.p__Pseudomonadota.c__Betaproteobacteria.o__Burkholderiales.f__Oxalobacteraceae.g__Herminiimonas.s__Herminiimonas_arsenitoxidans	0	CDI+	2.09938	0.0216091	0	0	0	0	0.044	0.019	0	0.026	4.9801	0.0317816
d__Viruses.k__Orthornavirae.p__Duplornaviricota.c__Resentoviricetes.o__Reovirales.f__Reoviridae.g__Cardoreovirus	d__Viruses.p__Duplornaviricota.c__Resentoviricetes.o__Reovirales.f__Sedoreoviridae.g__Cardoreovirus	0	CDI+	2.32172	0.0216091	0	0	0	0	0.037	0.016	0	0.022	5.09754	0.0299486
d__Bacteria.p__Proteobacteria.c__Alphaproteobacteria.o__Sphingomonadales.f__Sphingomonadaceae.g__Novosphingobium.s__Novosphingobium_aromaticivorans	d__Bacteria.p__Pseudomonadota.c__Alphaproteobacteria.o__Sphingomonadales.f__Sphingomonadaceae.g__Novosphingobium.s__Novosphingobium_aromaticivorans	0	CDI+	2.01687	0.0357755	0.001	0.001	0	0	0.091	0.037	0	0.132	5.66396	0.0225833
d__Bacteria.p__Proteobacteria.c__Gammaproteobacteria.o__Xanthomonadales.f__Xanthomonadaceae.g__Xanthomonas.s__Xanthomonas_vesicatoria	d__Bacteria.p__Pseudomonadota.c__Gammaproteobacteria.o__Xanthomonadales.f__Xanthomonadaceae.g__Xanthomonas.s__Xanthomonas_vesicatoria	0	CDI+	2.01983	0.0438532	0.005	0.005	0	0	0.081	0.037	0	0.086	3.76281	0.0600562
d__Bacteria.p__Proteobacteria.c__Alphaproteobacteria.o__Rhodobacterales.f__Rhodobacteraceae.g__Sagittula	d__Bacteria.p__Pseudomonadota.c__Alphaproteobacteria.o__Rhodobacterales.f__Roseobacteraceae.g__Sagittula	0	CDI+	2.10865	0.0168943	0.001	0.001	0	0	0.092	0.037	0	0.131	5.72516	0.0219139
d__Bacteria.p__Chlamydiae.c__Chlamydiia.o__Chlamydiales.f__Chlamydiaceae.g__Chlamydia.s__Chlamydia_sp__H15_1957_10C	d__Bacteria.p__Chlamydiota.c__Chlamydiia.o__Chlamydiales.f__Chlamydiaceae.g__Chlamydia.s__Chlamydia_serpentis	0	CDI+	2.52406	0.0484384	0.005	0.005	0	0	0.032	0.011	0	0.086	4.24959	0.046338
d__Bacteria.p__Proteobacteria.c__Alphaproteobacteria.o__Rhodobacterales.f__Rhodobacteraceae.g__Rhodovulum.s__Rhodovulum_sp__MB263	d__Bacteria.p__Pseudomonadota.c__Alphaproteobacteria.o__Rhodobacterales.f__Paracoccaceae.g__Rhodovulum.s__Rhodovulum_sp__MB263	0	CDI+	2.09929	0.0107743	0.005	0.005	0	0	0.056	0.018	0	0.091	7.14144	0.0111361
d__Bacteria.p__Bacteroidetes.c__Flavobacteriia.o__Flavobacteriales.f__Flavobacteriaceae.g__Aquimarina.s__Aquimarina_sp__BL5	d__Bacteria.p__Bacteroidota.c__Flavobacteriia.o__Flavobacteriales.f__Flavobacteriaceae.g__Aquimarina.s__Aquimarina_sp__BL5	0	CDI+	2.08327	0.0458585	0.047	0.026	0	0	0.142	0.038	0.059	0.251	6.24468	0.0170235
d__Bacteria.p__Actinobacteria.c__Actinomycetia.o__Corynebacteriales.f__Nocardiaceae.g__Rhodococcus.s__Rhodococcus_imtechensis	d__Bacteria.p__Actinomycetota.c__Actinomycetes.o__Mycobacteriales.f__Nocardiaceae.g__Rhodococcus.s__Rhodococcus_opacus	0	CDI+	2.20192	0.0426138	0	0	0	0	0.039	0.02	0	0	3.5911	0.0659239
d__Bacteria.p__Tenericutes.c__Mollicutes.o__Mycoplasmatales.f__Mycoplasmataceae.g__Mycoplasma.s__Mycoplasma_sp__Mirounga_ES2806_GEN	d__Bacteria.p__Mycoplasmatota.o__Mycoplasmatales.f__Mycoplasmataceae.g__Mycoplasma.s__Mycoplasma_miroungigenitalium	0	CDI+	2.36166	0.0216091	0	0	0	0	0.051	0.028	0	0.022	3.15114	0.0841012
d__Bacteria.p__Tenericutes.c__Mollicutes.o__Mycoplasmatales.f__Mycoplasmataceae.g__Mycoplasmopsis.s__Mycoplasma_bovigenitalium	d__Bacteria.p__Mycoplasmatota.c__.o__Mycoplasmoidales.f__Metamycoplasmataceae.g__Mycoplasmopsis.s__Mycoplasmopsis_bovigenitalium	0	CDI+	2.0846	0.0153269	0.011	0.01	0	0	0.089	0.028	0	0.147	6.70733	0.0136524
d__Bacteria.p__Proteobacteria.c__Gammaproteobacteria.o__Pseudomonadales.f__Pseudomonadaceae.g__Pseudomonas.s__Pseudomonas_oleovorans	d__Bacteria.p__Pseudomonadota.c__Gammaproteobacteria.o__Pseudomonadales.f__Pseudomonadaceae.g__Pseudomonas.s__Pseudomonas_oleovorans	0	CDI+	2.5217	0.0426138	0	0	0	0	0.037	0.019	0	0	3.73077	0.0611055
d__Bacteria.p__Actinobacteria.c__Actinomycetia.o__Micromonosporales.f__Micromonosporaceae.g__Micromonospora.s__Micromonospora_siamensis	d__Bacteria.p__Actinomycetota.c__Actinomycetes.o__Micromonosporales.f__Micromonosporaceae.g__Micromonospora.s__Micromonospora_siamensis	0	CDI+	2.14348	0.00928069	0.008	0.006	0	0	0.078	0.022	0	0.14	9.08753	0.00462877
d__Bacteria.p__Actinobacteria.c__Actinomycetia.o__Corynebacteriales.f__Mycobacteriaceae.g__Mycolicibacillus	d__Bacteria.p__Actinomycetota.c__Actinomycetes.o__Mycobacteriales.f__Mycobacteriaceae.g__Mycolicibacillus	0	CDI+	2.05507	0.0357755	0.002	0.002	0	0	0.068	0.034	0	0.086	3.65967	0.0635076
d__Bacteria.p__Cyanobacteria.o__Synechococcales.f__Synechococcaceae.g__Cyanobium.s__Cyanobium_gracile	d__Bacteria.p__Cyanobacteriota.c__Cyanophyceae.o__Synechococcales.f__Prochlorococcaceae.g__Cyanobium.s__Cyanobium_gracile	0	CDI+	2.19825	0.00839304	0.017	0.017	0	0	0.076	0.023	0	0.131	4.01942	0.0523372
d__Archaea.p__Euryarchaeota.c__Methanomicrobia.o__Methanomicrobiales.f__Methanocorpusculaceae	d__Archaea.p__Euryarchaeota.c__Methanomicrobia.o__Methanomicrobiales.f__Methanocorpusculaceae	0	CDI+	2.04729	0.0168943	0.001	0.001	0	0	0.064	0.022	0	0.131	7.6056	0.00898674
d__Bacteria.p__Chlamydiae.c__Chlamydiia.o__Chlamydiales.f__Chlamydiaceae.g__Chlamydia.s__Chlamydia_muridarum	d__Bacteria.p__Chlamydiota.c__Chlamydiia.o__Chlamydiales.f__Chlamydiaceae.g__Chlamydia.s__Chlamydia_muridarum	0	CDI+	2.24173	0.0426138	0	0	0	0	0.039	0.019	0	0	4.12464	0.0494947
d__Bacteria.p__Proteobacteria.c__Betaproteobacteria.o__Neisseriales.f__Neisseriaceae.g__Neisseria.s__Neisseria_zalophi	d__Bacteria.p__Pseudomonadota.c__Betaproteobacteria.o__Neisseriales.f__Neisseriaceae.g__Neisseria.s__Neisseria_zalophi	0	CDI+	2.36345	0.00771918	0.001	0.001	0	0	0.081	0.025	0	0.146	9.58857	0.00372351
d__Bacteria.p__Proteobacteria.c__Gammaproteobacteria.o__Chromatiales.f__Ectothiorhodospiraceae.g__Spiribacter.s__Spiribacter_curvatus	d__Bacteria.p__Pseudomonadota.c__Gammaproteobacteria.o__Chromatiales.f__Ectothiorhodospiraceae.g__Spiribacter.s__Spiribacter_curvatus	0	CDI+	2.5111	0.00523355	0	0	0	0	0.036	0.012	0	0.086	9.16016	0.00448414
d__Bacteria.p__Proteobacteria.c__Alphaproteobacteria.o__Caulobacterales.f__Caulobacteraceae.g__Caulobacter.s__Caulobacter_sp__Ji_3_8	d__Bacteria.p__Pseudomonadota.c__Alphaproteobacteria.o__Caulobacterales.f__Caulobacteraceae.g__Caulobacter.s__Caulobacter_soli	0	CDI+	2.31481	0.0216091	0	0	0	0	0.05	0.021	0	0.032	5.4426	0.0251967
d__Bacteria.p__Proteobacteria.c__Alphaproteobacteria.o__Rickettsiales.f__Rickettsiaceae.g__Rickettsia.s__Rickettsia_typhi	d__Bacteria.p__Pseudomonadota.c__Alphaproteobacteria.o__Rickettsiales.f__Rickettsiaceae.g__Rickettsia.s__Rickettsia_typhi	0	CDI+	2.5068	0.0426138	0	0	0	0	0.026	0.012	0	0	4.29903	0.0451508
d__Bacteria.p__Actinobacteria.c__Actinomycetia.o__Micrococcales.f__Microbacteriaceae.g__Agromyces.s__Agromyces_sp__HY052	d__Bacteria.p__Actinomycetota.c__Actinomycetes.o__Micrococcales.f__Microbacteriaceae.g__Agromyces.s__Agromyces_laixinhei	0	CDI+	2.08197	0.0216091	0	0	0	0	0.055	0.025	0	0.032	4.52268	0.0401817
d__Bacteria.p__Actinobacteria.c__Actinomycetia.o__Micrococcales.f__Micrococcaceae.g__Pseudarthrobacter.s__Pseudarthrobacter_sp__YJ56	d__Bacteria.p__Actinomycetota.c__Actinomycetes.o__Micrococcales.f__Micrococcaceae.g__Pseudarthrobacter.s__Pseudarthrobacter_psychrotolerans	0	CDI+	2.3495	0.0474654	0.013	0.009	0	0	0.069	0.02	0	0.151	6.0206	0.0189704
d__Bacteria.p__Proteobacteria.c__Gammaproteobacteria.o__Cellvibrionales.f__Microbulbiferaceae.g__Microbulbifer.s__Microbulbifer_agarilyticus	d__Bacteria.p__Pseudomonadota.c__Gammaproteobacteria.o__Cellvibrionales.f__Microbulbiferaceae.g__Microbulbifer.s__Microbulbifer_agarilyticus	0	CDI+	2.05075	0.0357755	0.005	0.005	0	0	0.052	0.02	0	0.108	5.13742	0.0293525
d__Bacteria.p__Proteobacteria.c__Epsilonproteobacteria.o__Campylobacterales.f__Campylobacteraceae.g__Campylobacter.s__Campylobacter_insulaenigrae	d__Bacteria.p__Campylobacterota.c__Epsilonproteobacteria.o__Campylobacterales.f__Campylobacteraceae.g__Campylobacter.s__Campylobacter_insulaenigrae	0	CDI+	2.16187	0.0216091	0	0	0	0	0.172	0.114	0	0.029	2.15819	0.150264
d__Bacteria.p__Firmicutes.c__Bacilli.o__Bacillales.f__Bacillaceae.g__Bacillus.s__Bacillus_sp__MD_5	d__Bacteria.p__Bacillota.c__Bacilli.o__Bacillales.f__Bacillaceae.g__Bacillus.s__Bacillus_sp__MD-5	0	CDI+	2.09316	0.0426138	0	0	0	0	0.036	0.019	0	0	3.22036	0.0809014
d__Bacteria.p__Proteobacteria.c__Gammaproteobacteria.o__Xanthomonadales.f__Xanthomonadaceae.g__Stenotrophomonas.s__Stenotrophomonas_sp__SAU14A_NAIMI4_5	d__Bacteria.p__Pseudomonadota.c__Gammaproteobacteria.o__Xanthomonadales.f__Xanthomonadaceae.g__Stenotrophomonas.s__Stenotrophomonas_sp__SAU14A_NAIMI4_5	0	CDI+	2.32417	0.0216091	0	0	0	0	0.032	0.013	0	0.022	5.53176	0.0241066
d__Bacteria.p__Proteobacteria.c__Gammaproteobacteria.o__Xanthomonadales.f__Xanthomonadaceae.g__Lysobacter.s__Lysobacter_maris	d__Bacteria.p__Pseudomonadota.c__Gammaproteobacteria.o__Xanthomonadales.f__Xanthomonadaceae.g__Lysobacter.s__Lysobacter_maris	0	CDI+	2.01884	0.0400809	0.013	0.007	0	0	0.112	0.039	0	0.154	5.78969	0.0212312
d__Bacteria.p__Actinobacteria.c__Actinomycetia.o__Corynebacteriales.f__Mycobacteriaceae.g__Mycobacteroides.s__Mycobacteroides_saopaulense	d__Bacteria.p__Actinomycetota.c__Actinomycetes.o__Mycobacteriales.f__Mycobacteriaceae.g__Mycobacteroides.s__Mycobacteroides_saopaulense	0	CDI+	2.07472	0.0357755	0.001	0.001	0	0	0.047	0.019	0	0.091	5.73461	0.0218124
d__Archaea.p__Crenarchaeota.c__Thermoprotei.o__Sulfolobales.f__Sulfolobaceae.g__Saccharolobus	d__Archaea.p__Thermoproteota.c__Thermoprotei.o__Sulfolobales.f__Sulfolobaceae.g__Saccharolobus	0	CDI+	2.43641	0.0426138	0	0	0	0	0.03	0.014	0	0	4.01554	0.0524453
d__Archaea.p__Euryarchaeota.c__Halobacteria.o__Haloferacales.g__Halalkaliarchaeum	d__Archaea.p__Euryarchaeota.c__Halobacteria.o__Haloferacales.f__Halorubraceae.g__Halalkaliarchaeum	0	CDI+	2.36542	0.0216091	0	0	0	0	0.035	0.014	0	0.026	5.71572	0.0220157
d__Bacteria.p__Proteobacteria.c__Betaproteobacteria.o__Burkholderiales.f__Burkholderiaceae.g__Burkholderia.s__Burkholderia_metallica	d__Bacteria.p__Pseudomonadota.c__Betaproteobacteria.o__Burkholderiales.f__Burkholderiaceae.g__Burkholderia.s__Burkholderia_metallica	0	CDI+	2.24868	0.0426138	0	0	0	0	0.033	0.017	0	0	3.65155	0.0637886

## Sheet: Table S2
Table S2. Significantly differential active fungal taxa (LDA ≥ 2.0, Kruskal-Wallis p ≤ 0.05) based on CDI status identified by LEfSe. The table of active microbial species was subsetted to include only fungi prior to CPM normalization and LEfSe analysis. None of the differential fungi were taxonomically reclassified since the creation of the database.
Taxa	log10(GreaterAverage)	Class	log(LDA Score)	Kruskal-Wallis p-value	CDI-_mean	CDI-_se	CDI-_median	CDI-_iqr	CDI+_mean	CDI+_se	CDI+_median	CDI+_iqr
d__Eukaryota.k__Fungi.p__Ascomycota.c__Saccharomycetes.o__Saccharomycetales.f__Saccharomycetaceae	5.73568	CDI-	5.07275	0.0492028	544100	92268.3	636042	774957	305274	84091.7	91568.7	476179
d__Eukaryota.k__Fungi.p__Microsporidia.f__Unikaryonidae.g__Encephalitozoon.s__Encephalitozoon_cuniculi	3.27516	CDI+	3.66109	0.00118827	134.899	110.03	0	0	1884.33	577.733	504.888	3781.95
d__Eukaryota.k__Fungi.p__Ascomycota.c__Saccharomycetes.o__Saccharomycetales.f__Pichiaceae.g__Brettanomyces	5.10894	CDI+	4.67498	0.0182653	39437.6	15399.1	10600.7	37233.4	128510	31482.5	79041.7	239581
d__Eukaryota.k__Fungi.p__Ascomycota.c__Saccharomycetes.o__Saccharomycetales.f__Saccharomycetaceae.g__Kazachstania.s__Kazachstania_naganishii	3.74367	CDI+	3.35207	0.0325508	2980.25	1279.81	207.977	3498.03	5542.08	1050.9	4829.55	6751.74
d__Eukaryota.k__Fungi.p__Basidiomycota.c__Ustilaginomycetes	4.76186	CDI+	4.33545	0.00973486	17639.4	7378.56	3484.32	15762.9	57790.5	13388.8	40971.3	100646
d__Eukaryota.k__Fungi.p__Ascomycota.c__Saccharomycetes.o__Saccharomycetales.f__Saccharomycetaceae.g__Kazachstania	3.8429	CDI+	3.31042	0.0196335	3841.97	1613.07	595.238	4669.33	6964.62	1118.08	6590.34	7266.3
d__Eukaryota.k__Fungi.p__Microsporidia.f__Unikaryonidae	3.31391	CDI+	3.6586	0.0126497	642.751	357.569	0	60.513	2060.21	612.023	504.888	3804.71
d__Eukaryota.k__Fungi.p__Ascomycota.c__Sordariomycetes.o__Hypocreales.f__Nectriaceae.g__Fusarium.s__Fusarium_oxysporum	3.62959	CDI+	3.15971	0.00161869	2672.52	2082.14	144.68	1639.64	4261.78	785.673	4495.01	4613.98
d__Eukaryota.k__Fungi.p__Ascomycota.c__Saccharomycetes.o__Saccharomycetales.f__Pichiaceae.g__Pichia.s__Pichia_kudriavzevii	3.75617	CDI+	3.39694	0.0362306	1587.24	453.266	313.972	2813.19	5703.93	2328.53	2891.9	1991.26
d__Eukaryota.k__Fungi.p__Ascomycota.c__Dothideomycetes.o__Mycosphaerellales.f__Mycosphaerellaceae.g__Zymoseptoria.s__Zymoseptoria_tritici	4.2291	CDI+	4.1497	0.00824894	6841.8	2885.05	1569.86	5310.77	16947.2	3423.54	14340.3	24181.3
d__Eukaryota.k__Fungi.p__Ascomycota.c__Saccharomycetes.o__Saccharomycetales.f__Pichiaceae.g__Brettanomyces.s__Brettanomyces_nanus	5.10894	CDI+	4.67498	0.0182653	39437.6	15399.1	10600.7	37233.4	128510	31482.5	79041.7	239581
d__Eukaryota.k__Fungi.p__Ascomycota.c__Sordariomycetes.o__Sordariales.f__Sordariaceae.g__Neurospora	3.99362	CDI+	3.50788	0.00641038	3381.37	963.302	1143.9	5780.06	9854.21	1815.41	7057.7	12666.3
d__Eukaryota.k__Fungi.p__Ascomycota.c__Sordariomycetes.o__Hypocreales.f__Nectriaceae.g__Fusarium.s__Fusarium_fujikuroi	4.51669	CDI+	4.08427	0.0245813	10953.3	4826.55	1343.27	11705.8	32861.9	8460.68	17761	48834.5
d__Eukaryota.k__Fungi.p__Ascomycota.c__Saccharomycetes.o__Saccharomycetales.f__Pichiaceae.g__Pichia	3.75617	CDI+	3.39694	0.0362306	1587.24	453.266	313.972	2813.19	5703.93	2328.53	2891.9	1991.26
d__Eukaryota.k__Fungi.p__Ascomycota.c__Eurotiomycetes.o__Eurotiales.f__Aspergillaceae.g__Aspergillus.s__Aspergillus_oryzae	4.61299	CDI+	4.04119	0.0211964	19279.8	10698.9	627.943	13046.2	41019.5	16930.5	17021.8	41340.8
d__Eukaryota.k__Fungi.p__Ascomycota.c__Sordariomycetes.o__Sordariales.f__Sordariaceae	3.99362	CDI+	3.50788	0.00641038	3381.37	963.302	1143.9	5780.06	9854.21	1815.41	7057.7	12666.3
d__Eukaryota.k__Fungi.p__Microsporidia.f__Unikaryonidae.g__Encephalitozoon	3.31391	CDI+	3.68725	0.0126497	642.751	357.569	0	60.513	2060.21	612.023	504.888	3804.71
d__Eukaryota.k__Fungi.p__Ascomycota.c__Saccharomycetes.o__Saccharomycetales.f__Pichiaceae	5.13102	CDI+	4.69544	0.0105616	41813.4	15573.2	11667.8	40929.8	135213	31323.1	82999.9	234492
d__Eukaryota.k__Fungi.p__Microsporidia	3.31391	CDI+	3.75404	0.0126497	642.751	357.569	0	60.513	2060.21	612.023	504.888	3804.71
d__Eukaryota.k__Fungi.p__Ascomycota.c__Sordariomycetes.o__Glomerellales.f__Glomerellaceae.g__Colletotrichum	4.84187	CDI+	4.38931	0.0228449	24188.4	8913.79	6525.47	30420.9	69481.6	15985.1	47871	132647
d__Eukaryota.k__Fungi.p__Ascomycota.c__Dothideomycetes.o__Mycosphaerellales.f__Mycosphaerellaceae	4.2291	CDI+	4.05292	0.00825872	6841.8	2885.05	1569.86	5310.77	16947.2	3423.54	14340.3	24181.3
d__Eukaryota.k__Fungi.p__Ascomycota.c__Sordariomycetes.o__Sordariales.f__Sordariaceae.g__Neurospora.s__Neurospora_crassa	3.99362	CDI+	3.50788	0.00641038	3381.37	963.302	1143.9	5780.06	9854.21	1815.41	7057.7	12666.3
d__Eukaryota.k__Fungi.p__Ascomycota.c__Sordariomycetes.o__Glomerellales.f__Glomerellaceae	4.84187	CDI+	4.38931	0.0228449	24188.4	8913.79	6525.47	30420.9	69481.6	15985.1	47871	132647
d__Eukaryota.k__Fungi.p__Ascomycota.c__Sordariomycetes.o__Glomerellales.f__Glomerellaceae.g__Colletotrichum.s__Colletotrichum_higginsianum	4.84187	CDI+	4.38931	0.0228449	24188.4	8913.79	6525.47	30420.9	69481.6	15985.1	47871	132647
d__Eukaryota.k__Fungi.p__Ascomycota.c__Dothideomycetes.o__Mycosphaerellales.f__Mycosphaerellaceae.g__Zymoseptoria	4.2291	CDI+	4.1497	0.00824894	6841.8	2885.05	1569.86	5310.77	16947.2	3423.54	14340.3	24181.3
d__Eukaryota.k__Fungi.p__Basidiomycota.c__Ustilaginomycetes.o__Ustilaginales.f__Ustilaginaceae.g__Sporisorium.s__Sporisorium_graminicola	4.70823	CDI+	4.30731	0.00698615	13499.4	5297.18	3484.32	13936	51077.2	12181.7	28908.4	91788.1
d__Eukaryota.k__Fungi.p__Basidiomycota.c__Ustilaginomycetes.o__Ustilaginales	4.76186	CDI+	4.33545	0.00973486	17639.4	7378.56	3484.32	15762.9	57790.5	13388.8	40971.3	100646
d__Eukaryota.k__Fungi.p__Ascomycota.c__Dothideomycetes.o__Mycosphaerellales	4.2291	CDI+	4.05292	0.00825872	6841.8	2885.05	1569.86	5310.77	16947.2	3423.54	14340.3	24181.3
d__Eukaryota.k__Fungi.p__Basidiomycota.c__Ustilaginomycetes.o__Ustilaginales.f__Ustilaginaceae	4.76186	CDI+	4.33545	0.00973486	17639.4	7378.56	3484.32	15762.9	57790.5	13388.8	40971.3	100646
d__Eukaryota.k__Fungi.p__Ascomycota.c__Dothideomycetes	4.2291	CDI+	4.05292	0.00825872	6841.8	2885.05	1569.86	5310.77	16947.2	3423.54	14340.3	24181.3
d__Eukaryota.k__Fungi.p__Basidiomycota.c__Ustilaginomycetes.o__Ustilaginales.f__Ustilaginaceae.g__Sporisorium	4.70823	CDI+	4.30731	0.00698615	13499.4	5297.18	3484.32	13936	51077.2	12181.7	28908.4	91788.1
d__Eukaryota.k__Fungi.p__Ascomycota.c__Sordariomycetes.o__Glomerellales	4.84187	CDI+	4.38931	0.0228449	24188.4	8913.79	6525.47	30420.9	69481.6	15985.1	47871	132647

## Sheet: Table S3
Table S3. Significantly differential expressed fungal KEGG Orthologs (LDA ≥ 2.0, Kruskal-Wallis p ≤ 0.05) based on CDI status identified by LEfSe.
KEGG Orthologs	log10(GreaterAverage)	Class	log10(LDA)	Kruskal-Wallis p-value
K01104_protein-tyrosine_phosphatase	2.9904	CDI-	2.71487	0.0418291
K00643_5-aminolevulinate_synthase_-EC2-3-1-37-	2.30362	CDI-	2.01331	0.0352038
K09359_mating-type_protein_A2	2.39243	CDI-	2.132	0.0328277
K03457_nucleobasecation_symporter-1-_NCS1_family	2.98614	CDI-	2.70723	0.0026004
K08967_1-2-dihydroxy-3-keto-5-methylthiopentene_dioxygenase_-EC1-13-11-53_1-13-11-54-	2.61407	CDI-	2.30506	0.0269534
K14548_U3_small_nucleolar_RNA-associated_protein_4	2.27274	CDI-	2.01885	0.0352038
K14457_2-acylglycerol_O-acyltransferase_2_-EC2-3-1-22-	2.88515	CDI-	2.62008	0.0161414
K08516_synaptobrevin_homolog_YKT6	2.72561	CDI-	2.47532	0.0339668
K19848_signaling_mucin_HKR1	2.25043	CDI-	2.04447	0.0209233
K05543_tRNA-dihydrouridine_synthase_2	2.3607	CDI-	2.02949	0.0398624
K04718_sphingosine_kinase_-EC2-7-1-91-	2.41383	CDI-	2.05801	0.0481734
K00789_S-adenosylmethionine_synthetase_-EC2-5-1-6-	2.576	CDI-	2.24024	0.041071
K10969_alpha_1-3-mannosyltransferase_-EC2-4-1-	2.32068	CDI-	2.0134	0.0376656
K10956_protein_transport_protein_SEC61_subunit_alpha	2.56536	CDI-	2.30215	0.0418291
K01301_glutamate_carboxypeptidase_II	2.91632	CDI-	2.59298	0.0128002
K11838_ubiquitin_carboxyl-terminal_hydrolase_7_-EC3-4-19-12-	2.54762	CDI-	2.27237	0.0445028
K04348_serine-threonine-protein_phosphatase_2B_catalytic_subunit_-EC3-1-3-16-	2.33628	CDI-	2.01674	0.0383951
K14826_FK506-binding_nuclear_protein_-EC5-2-1-8-	2.69364	CDI-	2.45978	0.0418291
K06639_cell_division_cycle_14_-EC3-1-3-16_3-1-3-48-	2.01947	CDI-	2.15993	0.0328277
K17086_transmembrane_9_superfamily_member_2-4	2.44798	CDI-	2.10653	0.0294957
K11582_shugoshin	2.7286	CDI-	2.43434	0.0328277
K11272_mediator_of_replication_checkpoint_protein_1	2.49425	CDI-	2.20331	0.015603
K12823_ATP-dependent_RNA_helicase_DDX5-DBP2_-EC3-6-4-13-	2.90704	CDI-	2.62211	0.0378661
K00058_D-3-phosphoglycerate_dehydrogenase_-EC1-1-1-95-	2.2993	CDI-	2.0318	0.0300562
K00728_dolichyl-phosphate-mannose-protein_mannosyltransferase_-EC2-4-1-109-	3.03655	CDI-	2.74566	0.0416522
K01892_histidyl-tRNA_synthetase_-EC6-1-1-21-	2.9728	CDI-	2.63138	0.0455196
K02145_V-type_H+_transporting_ATPase_subunit_A_-EC3-6-3-14-	2.88022	CDI-	2.54692	0.0162338
K03495_glucose_inhibited_division_protein_A	4.05963	CDI-	3.69083	0.0383951
K03035_26S_proteasome_regulatory_subunit_N5	2.66059	CDI-	2.3538	0.0455196
K11873_ubiquitin_carboxyl-terminal_hydrolase_10	2.32239	CDI-	2.03039	0.0418291
K09313_homeobox_protein_cut-like	2.66553	CDI-	2.34897	0.0274931
K14572_midasin	2.68705	CDI-	2.30434	0.0377125
K18670_dual_specificity_protein_kinase_YAK1_-EC2-7-12-1-	2.64776	CDI-	2.25983	0.0383951
K00700_1-4-alpha-glucan_branching_enzyme_-EC2-4-1-18-	3.08553	CDI-	2.74386	0.016872
K11315_transcriptional_adapter_3	2.74495	CDI-	2.35336	0.0191312
K00414_ubiquinol-cytochrome_c_reductase_core_subunit_1	2.91209	CDI-	2.5389	0.0418291
K00415_ubiquinol-cytochrome_c_reductase_core_subunit_2	3.04344	CDI-	2.76134	0.00714466
K00413_ubiquinol-cytochrome_c_reductase_cytochrome_c1_subunit	2.76723	CDI-	2.40286	0.0248488
K00418_ubiquinol-cytochrome_c_reductase_subunit_8	3.16609	CDI-	2.89529	0.0294979
K06665_glucose_repression_mediator_protein	2.53092	CDI-	2.17211	0.0418291
K11098_small_nuclear_ribonucleoprotein_F	2.27167	CDI-	2.03982	0.0328277
K03441_aquaglyceroporin_related_protein-_other_eukaryote	2.29103	CDI-	2.01389	0.0398624
K02132_F-type_H+_transporting_ATPase_subunit_alpha	3.46824	CDI-	3.14512	0.0347585
K02136_F-type_H+_transporting_ATPase_subunit_gamma	2.6521	CDI-	2.41994	0.0294957
K12261_2-hydroxyacyl-CoA_lyase_1_-EC4-1-	3.04866	CDI-	2.70756	0.0247368
K01431_beta-ureidopropionase_-EC3-5-1-6-	2.34956	CDI-	2.03503	0.015603
K06653_CDK_inhibitor_PHO81	2.49928	CDI-	2.15351	0.0494807
K02118_V-A-type_H+_Na+_transporting_ATPase_subunit_B	3.38875	CDI+	3.08898	0.0426138
K03798_cell_division_protease_FtsH	2.95348	CDI+	2.58604	0.0426138
K03694_ATP-dependent_Clp_protease_ATP-binding_subunit_ClpA	2.98043	CDI+	2.61407	0.0216091
K01187_alpha-glucosidase_-EC3-2-1-20-	3.05059	CDI+	2.75232	0.0426138
K09424_Myb-like_DNA-binding_protein_REB1	2.69547	CDI+	2.54824	0.0494807

## Sheet: Table S4
Table S4. Significantly differential expressed fungal pathways (LDA ≥ 2.0, Kruskal-Wallis p ≤ 0.05) based on CDI status identified by LEfSe.
Pathways	log10(GreaterAverage)	Class	log10(LDA)	Kruskal-Wallis p-value
Environmental_Information_Processing.Signal_transduction	5.10187	CDI-	4.42516	0.00492383
Environmental_Information_Processing	5.14925	CDI-	4.41469	0.00412819
Environmental_Information_Processing.Signal_transduction.MAPK_signaling_pathway___yeast__PATH_ko04011	4.13886	CDI-	3.62154	0.0411554
Genetic_Information_Processing.Translation.mRNA_surveillance_pathway__PATH_ko03015	3.83599	CDI-	3.41906	0.0499955
Genetic_Information_Processing.Folding__sorting_and_degradation.SNARE_interactions_in_vesicular_transport__PATH_ko04130	3.38485	CDI-	3.27711	0.026422
Metabolism.Glycan_biosynthesis_and_metabolism.Other_types_of_O_glycan_biosynthesis__PATH_ko00514	3.18135	CDI-	3.32375	0.0192601
Environmental_Information_Processing.Signal_transduction.FoxO_signaling_pathway__PATH_ko04068	3.68705	CDI-	3.35094	0.0464251
Cellular_Processes.Transport_and_catabolism.Mitophagy___yeast__PATH_ko04139	3.81988	CDI-	3.42326	0.0131286
Environmental_Information_Processing.Signal_transduction.VEGF_signaling_pathway__PATH_ko04370	3.16587	CDI-	3.17912	0.0190941
Environmental_Information_Processing.Signal_transduction.Hippo_signaling_pathway__fly__PATH_ko04391	3.49226	CDI-	3.33325	0.0016986
Environmental_Information_Processing.Signal_transduction.Jak_STAT_signaling_pathway__PATH_ko04630	2.75681	CDI-	3.85259	0.00445965
Environmental_Information_Processing.Signal_transduction.Phospholipase_D_signaling_pathway__PATH_ko04072	3.33365	CDI-	3.2278	0.0048262
Cellular_Processes.Cell_growth_and_death.Oocyte_meiosis__PATH_ko04114	3.65539	CDI-	3.33069	0.00769343
Metabolism.Glycan_biosynthesis_and_metabolism.Mannose_type_O_glycan_biosyntheis__PATH_ko00515	2.92775	CDI-	3.47371	0.0287557
Environmental_Information_Processing.Signal_transduction.Sphingolipid_signaling_pathway__PATH_ko04071	3.51668	CDI-	3.30496	0.00684074
Cellular_Processes.Cellular_community___eukaryotes.Focal_adhesion__PATH_ko04510	3.4608	CDI-	3.19914	0.0168703
Environmental_Information_Processing.Signal_transduction.Hippo_signaling_pathway__PATH_ko04390	3.53236	CDI-	3.31992	0.00621047
Metabolism.Metabolism_of_other_amino_acids.Phosphonate_and_phosphinate_metabolism__PATH_ko00440	2.56217	CDI-	3.53943	0.0368503
Cellular_Processes.Transport_and_catabolism.Autophagy___other_eukaryotes__PATH_ko04136	3.4874	CDI-	3.32511	0.0110001
Cellular_Processes.Cell_growth_and_death.Cell_cycle___yeast__PATH_ko04111	3.96019	CDI-	3.5509	0.0117596
Environmental_Information_Processing.Signal_transduction.Apelin_signaling_pathway__PATH_ko04371	3.62761	CDI-	3.23071	0.0401836
Environmental_Information_Processing.Signal_transduction.ErbB_signaling_pathway__PATH_ko04012	3.12674	CDI-	3.32101	0.00530713
Environmental_Information_Processing.Signal_transduction.Hippo_signaling_pathway___multiple_species__PATH_ko04392	2.78562	CDI-	3.56142	0.020977
Cellular_Processes.Cell_growth_and_death.Necroptosis__PATH_ko04217	4.10701	CDI+	3.49641	0.0499436
Metabolism.Glycan_biosynthesis_and_metabolism.Glycosphingolipid_biosynthesis___globo_and_isoglobo_series__PATH_ko00603	3.22487	CDI+	3.91317	0.048213

## Sheet: Table S5
Table S5. Significantly differential expressed pathways (LDA ≥ 2.0, Kruskal-Wallis p ≤ 0.05) based on CDI status identified by LEfSe.
Pathways	log10(GreaterAverage)	Class	log10(LDA)	Kruskal-Wallis p-value	CDI-_mean	CDI-_se	CDI-_median	CDI-_iqr	CDI+_mean	CDI+_se	CDI+_median	CDI+_iqr
Metabolism.Lipid_metabolism	4.39667	CDI-	3.4605	0.0156752	24927.1	1721.65	26057.5	9832.11	18917.2	1348.77	18925.6	7849.07
Metabolism.Xenobiotics_biodegradation_and_metabolism	4.15418	CDI-	3.32556	0.0196955	14262.1	1177.13	14010.2	5563.5	10305.3	903.247	9076.22	5642.61
Metabolism.Carbohydrate_metabolism.Starch_and_sucrose_metabolism__PATH_ko00500	4.07244	CDI-	3.2759	0.00380307	11815	1100.44	10984.5	4121.05	8101.37	652.762	8410.93	2797.59
Metabolism.Carbohydrate_metabolism.Amino_sugar_and_nucleotide_sugar_metabolism__PATH_ko00520	4.15303	CDI-	3.18243	0.0245886	14224.2	1364.59	13303.6	6589.56	10666	851.558	9847.56	3481.33
Metabolism.Carbohydrate_metabolism.Galactose_metabolism__PATH_ko00052	3.98713	CDI-	3.14902	0.0182653	9708.07	1141.11	8532.79	5080.4	6369	705.368	5855.09	3485.25
Genetic_Information_Processing.Translation.Aminoacyl_tRNA_biosynthesis__PATH_ko00970	3.98761	CDI-	3.12677	0.0492028	9718.67	1316.02	8182.88	3632.17	7014.13	516.7	7234.37	2736.37
Metabolism.Glycan_biosynthesis_and_metabolism.Peptidoglycan_biosynthesis__PATH_ko00550	3.72719	CDI-	2.92809	0.0134139	5335.69	600.035	5184.15	3168.51	3551.37	330.591	3672.1	1902.82
Metabolism.Lipid_metabolism.Glycerophospholipid_metabolism__PATH_ko00564	3.68087	CDI-	2.90312	0.00540817	4795.93	473.645	4549.26	2642.02	3139.28	273.996	2982.89	1146.35
Metabolism.Glycan_biosynthesis_and_metabolism.Other_glycan_degradation__PATH_ko00511	3.49834	CDI-	2.84443	0.0196955	3150.23	456.188	2222.82	2868.06	1768.12	265.918	1572.6	1489.97
Metabolism.Lipid_metabolism.Glycerolipid_metabolism__PATH_ko00561	3.60105	CDI-	2.80104	0.0228518	3990.73	467.929	4008.09	2539.19	2647.81	305.132	2325.04	1571.83
Environmental_Information_Processing.Signal_transduction.AMPK_signaling_pathway__PATH_ko04152	3.34733	CDI-	2.79834	0.00240904	2225.01	408.337	1527.46	1305.64	973.074	122.419	871.414	550.715
Metabolism.Xenobiotics_biodegradation_and_metabolism.Chloroalkane_and_chloroalkene_degradation__PATH_ko00625	3.35533	CDI-	2.77361	0.0212226	2266.36	372.241	1973.23	2055.43	1226.24	162.279	892.485	1074.52
Genetic_Information_Processing.Replication_and_repair.Nucleotide_excision_repair__PATH_ko03420	3.41756	CDI-	2.74844	4.62e-05	2615.55	178.208	2271.97	993.525	1634.94	177.197	1484.92	812.014
Genetic_Information_Processing.Translation.Ribosome_biogenesis_in_eukaryotes__PATH_ko03008	3.17778	CDI-	2.7418	0.0375971	1505.85	556.05	440.005	1180.52	503.528	151.467	223.21	606.871
Metabolism.Xenobiotics_biodegradation_and_metabolism.Naphthalene_degradation__PATH_ko00626	3.17736	CDI-	2.70498	0.0327271	1504.4	297.351	918.458	1816.43	610.174	112.992	448.601	345.421
Cellular_Processes.Cell_growth_and_death.Necroptosis__PATH_ko04217	3.38435	CDI-	2.67875	0.0284076	2423	374.775	1898.8	1267.44	1602.39	260.905	1223.61	1114.99
Metabolism.Energy_metabolism.Sulfur_metabolism__PATH_ko00920	3.54741	CDI-	2.67329	0.040255	3527.01	331.803	3684.91	2371.14	2630.91	228.851	2439.31	1612.01
Metabolism.Amino_acid_metabolism.Arginine_and_proline_metabolism__PATH_ko00330	3.65498	CDI-	2.66149	0.0492028	4518.38	425.951	3736.9	2100.94	3609.97	412.685	2901.31	2807.06
Cellular_Processes.Transport_and_catabolism.Autophagy___yeast__PATH_ko04138	3.0472	CDI-	2.6498	0.0428596	1114.8	503.297	126.487	415.168	267.412	142.717	41.454	85.709
Metabolism.Lipid_metabolism.Sphingolipid_metabolism__PATH_ko00600	3.27609	CDI-	2.64872	0.0228518	1888.39	277.525	1427.05	1427.03	1051.23	161.307	831.147	936.142
Cellular_Processes.Cell_growth_and_death.Cell_cycle___yeast__PATH_ko04111	2.97568	CDI-	2.62086	0.0309601	945.533	511.248	62.089	353.883	154.842	93.099	1.354	46.395
Metabolism.Metabolism_of_terpenoids_and_polyketides.Terpenoid_backbone_biosynthesis__PATH_ko00900	3.405	CDI-	2.6141	0.00540817	2540.98	147.967	2398.02	850.637	1916.8	167.523	1860.61	855.447
Metabolism.Biosynthesis_of_other_secondary_metabolites.Neomycin__kanamycin_and_gentamicin_biosynthesis__PATH_ko00524	3.01658	CDI-	2.51331	0.0169268	1038.92	150.296	688.782	721.864	586.89	70.448	542.21	483.373
Environmental_Information_Processing.Signal_transduction.Phosphatidylinositol_signaling_system__PATH_ko04070	2.88846	CDI-	2.44756	0.00897318	773.496	97.218	721.169	383.246	473.328	48.574	467.164	276.114
Metabolism.Xenobiotics_biodegradation_and_metabolism.Dioxin_degradation__PATH_ko00621	2.46188	CDI-	2.40559	0.0294975	289.656	90.826	103.301	340.096	93.37	27.535	53.015	138.909
Metabolism.Metabolism_of_other_amino_acids.Phosphonate_and_phosphinate_metabolism__PATH_ko00440	2.59977	CDI-	2.38556	0.0156752	397.899	98.088	234.253	195.265	172.181	26.032	162.44	180.613
Cellular_Processes.Transport_and_catabolism.Mitophagy___yeast__PATH_ko04139	2.79315	CDI-	2.37378	0.0341231	621.084	320.872	51.439	202.214	176.797	118.392	2.166	24.504
Metabolism.Lipid_metabolism.Biosynthesis_of_unsaturated_fatty_acids__PATH_ko01040	2.80655	CDI-	2.36597	0.00199663	640.546	175.822	290.635	517.802	291.713	118.482	131.891	117.996
Metabolism.Xenobiotics_biodegradation_and_metabolism.Aminobenzoate_degradation__PATH_ko00627	2.75486	CDI-	2.3361	0.0492028	568.673	72.396	462.285	453.078	365.651	43.937	314.828	274.564
Metabolism.Lipid_metabolism.Synthesis_and_degradation_of_ketone_bodies__PATH_ko00072	2.66436	CDI-	2.29243	0.0169268	461.698	66.216	366.854	333.363	273.365	45.593	222.086	262.314
Cellular_Processes.Transport_and_catabolism.Autophagy___other_eukaryotes__PATH_ko04136	2.32384	CDI-	2.16677	0.0319549	210.783	101.631	9.617	93.19	58	38.454	0	10.097
Metabolism.Xenobiotics_biodegradation_and_metabolism.Ethylbenzene_degradation__PATH_ko00642	1.84873	CDI+	2.768	0.0182731	17.287	8.295	0	10.184	70.588	40.286	13.269	35.197
Cellular_Processes.Cell_motility.Flagellar_assembly__PATH_ko02040	3.16364	CDI+	2.54901	0.00347627	859.072	242.623	515.624	888.757	1457.61	145.57	1571.67	930.745
Metabolism.Biosynthesis_of_other_secondary_metabolites.Flavonoid_biosynthesis__PATH_ko00941	2.32361	CDI+	2.28619	0.0402449	138.813	30.429	99.686	175.199	210.673	30.662	182.2	116.069
Metabolism.Biosynthesis_of_other_secondary_metabolites.Stilbenoid__diarylheptanoid_and_gingerol_biosynthesis__PATH_ko00945	2.32361	CDI+	2.28619	0.0402449	138.813	30.429	99.686	175.199	210.673	30.662	182.2	116.069

## Sheet: Table S6
Table S6. Significantly differential expressed KEGG Orthologs (LDA ≥ 2.0, Kruskal-Wallis p ≤ 0.05) based on CDI status identified by LEfSe.
KEGG Orthologs	log10(GreaterAverage)	Class	log(LDA Score)	Kruskal-Wallis p-value	CDI-_mean	CDI-_se	CDI-_median	CDI-_iqr	CDI+_mean	CDI+_se	CDI+_median	CDI+_iqr
K00873_pyruvate_kinase_-EC2-7-1-40-	3.14742	CDI-	2.604	0.00589505	1404.18	310.213	1110.49	1140.76	519.813	64.365	459.42	223.549
K04086_ATP-dependent_Clp_protease_ATP-binding_subunit_ClpL	2.91208	CDI-	2.53091	0.0454349	816.741	347.419	173.882	517.911	84.185	29.822	33.718	104.04
K03499_trk_system_potassium_uptake_protein_TrkA	3.10116	CDI-	2.5205	0.0264386	1262.3	353.88	690.918	939.797	501.327	92.612	431.993	379.063
K00970_poly-A-_polymerase_-EC2-7-7-19-	3.03676	CDI-	2.5146	0.0114459	1088.34	386.205	726.768	600.406	693.457	417.256	235.655	158.223
K08483_phosphotransferase_system-_enzyme_I-_PtsI_-EC2-7-3-9-	3.01967	CDI-	2.40328	0.0430705	1046.33	294.227	649.092	667.589	495.629	113.568	344.276	270.341
K07497_putative_transposase	2.98145	CDI-	2.38991	0.03509	958.195	210.154	629.898	754.7	443.278	92.125	317.756	394.784
K02028_polar_amino_acid_transport_system_ATP-binding_protein	2.82515	CDI-	2.33875	0.00149823	668.57	111.63	486.07	611.677	257.808	31.763	242.546	101.846
K00850_6-phosphofructokinase_1_-EC2-7-1-11-	3.08117	CDI-	2.31858	0.00897318	1205.52	179.066	1137.94	618.058	734.544	67.09	765.058	374.16
K07483_transposase	2.95482	CDI-	2.31285	0.0375971	901.204	217.853	840.582	789.906	407.521	86.426	265.79	349.833
K06890_uncharacterized_protein	2.86156	CDI-	2.25852	0.03509	727.045	197.923	627.228	726.116	285.806	67.05	137.511	269.71
K04691_serine_protease_DegS	2.74694	CDI-	2.25771	0.040255	558.399	196.176	187.935	368.13	175.86	45.81	95.447	101.429
K03497_chromosome_partitioning_protein-_ParB_family	2.91764	CDI-	2.247	0.0492028	827.266	133.263	672.853	938.638	488.084	79.44	395.495	181.12
K02795_PTS_system-_mannose-specific_IIC_component	2.76411	CDI-	2.24309	0.0363157	580.915	111.08	590.398	728.051	335.961	160.436	177.615	157.346
K01104_protein-tyrosine_phosphatase	2.85444	CDI-	2.24251	0.00380307	715.216	100.808	545.846	487.807	374.596	29.727	366.19	147.425
K07025_putative_hydrolase_of_the_HAD_superfamily	2.77888	CDI-	2.23772	0.0264386	601.006	220.521	406.418	371.694	219.574	32.497	177.601	184.618
K03048_DNA-directed_RNA_polymerase_subunit_delta	2.68158	CDI-	2.23533	0.0139142	480.374	169.02	259.714	440.768	72.397	18.894	50.653	114.837
K03436_DeoR_family_transcriptional_regulator-_fructose_operon	2.6615	CDI-	2.22491	0.0114042	458.669	240.298	201.364	408.45	62.552	15.785	42.863	53.39
K01537_Ca2+_transporting_ATPase	2.81831	CDI-	2.22186	0.00826198	658.124	117.667	451.104	501.449	328.058	36.53	293.692	255.57
K01810_glucose-6-phosphate_isomerase_-EC5-3-1-9-	2.95144	CDI-	2.21507	0.0156752	894.217	102.866	887.433	619.627	567.6	67.459	541.724	274.587
K02775_PTS_system-_galactitol-specific_IIC_component	2.68702	CDI-	2.21221	0.0492028	486.431	205.76	170.282	258.163	306.761	188.439	91.881	94.624
K02346_DNA_polymerase_IV	2.72006	CDI-	2.16319	0.0114459	524.88	90.423	496.087	345.811	265.15	37.395	223.529	147.755
K00759_adenine_phosphoribosyltransferase_-EC2-4-2-7-	2.8147	CDI-	2.14189	0.00380307	652.686	89.328	580.608	432.637	337.025	36.261	347.428	192.255
K02487_type_IV_pili_sensor_histidine_kinase_and_response_regulator	2.60934	CDI-	2.12678	0.0363157	406.762	102.401	287.715	383.032	124.168	19.646	112.45	92.403
K09819_manganese/iron_transport_system_permease_protein	2.39005	CDI-	2.10841	0.0275141	245.502	103.134	25.465	137.866	9.803	3.495	0	14.358
K03590_cell_division_protein_FtsA	2.68269	CDI-	2.10641	0.0169268	481.601	94.158	354.624	376.624	214.95	33.671	206.579	147.299
K01915_glutamine_synthetase_-EC6-3-1-2-	2.91081	CDI-	2.09755	0.0064211	814.357	94.717	778.694	682.31	553.144	137.005	291.687	270.988
K00948_ribose-phosphate_pyrophosphokinase_-EC2-7-6-1-	2.78991	CDI-	2.08394	0.0264386	616.468	107.253	528.223	437.403	373.849	37.128	349.686	185.832
K03697_ATP-dependent_Clp_protease_ATP-binding_subunit_ClpE	2.62964	CDI-	2.08302	0.00641842	426.225	125.641	169.493	535.933	224.832	134.025	49.132	97.339
K03402_transcriptional_regulator_of_arginine_metabolism	2.61247	CDI-	2.06269	0.00363462	409.703	63.458	386.436	300.928	190.271	50.91	140.651	137.472
K01621_xylulose-5-phosphate/fructose-6-phosphate_phosphoketolase_-EC4-1-2-9_4-1-2-22-	2.3891	CDI-	2.0119	0.00693183	244.965	63.567	84.791	436.06	46.373	14.513	10.24	66.735
K01874_methionyl-tRNA_synthetase_-EC6-1-1-10-	2.70294	CDI-	2.00582	0.00289812	504.593	53.148	465.792	346.291	293.695	24.308	265.136	109.725
K12143_hydrogenase-4_component_H	4.35718	CDI+	3.76712	0.0168712	9691.57	6064.39	563.488	4149.53	22760.6	8096.07	10394.8	14496.7
K02970_small_subunit_ribosomal_protein_S21	3.92206	CDI+	3.33388	0.0228518	4117.68	724.814	3065.64	3949.72	8357.25	1908.7	4935.37	8005.02
K06418_small_acid-soluble_spore_protein_A_-major_alpha-type_SASP-	3.86656	CDI+	3.26044	0.0107672	4665.01	2193.02	0	3926.99	7354.67	2103.57	3580.22	9219.95
K18920_protein_HokA	3.56518	CDI+	3.1926	0.0239111	1127.44	1065.58	0	0	3674.38	2990.82	39.394	476.405
K02968_small_subunit_ribosomal_protein_S20	3.71494	CDI+	3.11969	0.00759858	2510.85	380.339	2423.3	1787.66	5187.23	812.339	3679.27	4157.91
K02956_small_subunit_ribosomal_protein_S15	3.7237	CDI+	3.08052	0.00973855	2961.96	459.139	2613.11	2598.15	5292.95	719.885	5155.89	4513
K02909_large_subunit_ribosomal_protein_L31	3.72582	CDI+	3.06246	0.00317522	2997.44	494.446	2195	1985.72	5318.93	723.987	4874.98	2877
K01737_6-pyruvoyltetrahydropterin/6-carboxytetrahydropterin_synthase_-EC4-2-3-12_4-1-2-50-	3.4281	CDI+	3.04118	0.00374128	157.557	50.511	57.486	217.601	2679.76	2246.12	297.478	384.206
K02911_large_subunit_ribosomal_protein_L32	3.71534	CDI+	3.03739	0.00760164	3054.65	666.044	2537.14	799.091	5192.03	751.973	4209.99	3832.53
K01224_arabinogalactan_endo-1-4-beta-galactosidase	3.34375	CDI+	2.97682	7.57e-07	104.367	37.128	75.822	65.095	2206.73	1229.29	724.06	738.137
K02341_DNA_polymerase_III_subunit_delta'_-EC2-7-7-7-	3.6996	CDI+	2.97227	0.0212226	3301.35	1336.97	476.197	1612.33	5007.25	863.405	5318.31	5131.41
K02914_large_subunit_ribosomal_protein_L34	3.70692	CDI+	2.96714	0.0196955	3277.25	649.961	2111	3006.66	5092.4	715.184	4270.07	3341.19
K02888_large_subunit_ribosomal_protein_L21	3.63876	CDI+	2.96379	0.00540817	2388.58	508.589	1739.35	1352.38	4352.73	713.484	3732.97	2859.34
K02884_large_subunit_ribosomal_protein_L19	3.61486	CDI+	2.95358	0.0228518	2337.65	368.06	1984.72	1471.55	4119.64	640.119	2979.1	3570.56
K02217_ferritin_1	3.57275	CDI+	2.91862	0.00895929	2236.97	998.123	520.763	1215.74	3738.95	742.905	3388.8	4347.29
K02864_large_subunit_ribosomal_protein_L10	3.51449	CDI+	2.89426	0.00289812	1686.77	301.16	1275.6	1243.5	3269.53	419.676	3398.85	2444.65
K02899_large_subunit_ribosomal_protein_L27	3.62792	CDI+	2.89261	0.00380307	2657.74	571.171	1954.76	1266.8	4245.44	535.817	3373.16	3051.51
K03711_Fur_family_transcriptional_regulator-_ferric_uptake_regulator	3.44915	CDI+	2.8878	0.00199558	1135.69	196.296	1015.77	967.867	2812.85	392.669	2284.35	3215.09
K02950_small_subunit_ribosomal_protein_S12	3.76346	CDI+	2.87538	0.0430705	3905.84	820.066	2407.77	3212.36	5800.44	821.017	4577.04	4062.93
K02601_transcriptional_antiterminator_NusG	3.46795	CDI+	2.86962	0.00264326	1414.61	202.407	1494.24	1170.76	2937.31	379.88	2500.65	2963.59
K00384_thioredoxin_reductase_-NADPH-_-EC1-8-1-9-	3.49284	CDI+	2.81153	0.00540817	1738.48	344.78	1435.41	1994.22	3110.55	323.53	3014.06	1122.71
K03733_integrase/recombinase_XerC	3.42664	CDI+	2.80669	0.0245886	1218.78	403.101	650.596	632.346	2670.82	757.712	1474.62	2386.53
K02887_large_subunit_ribosomal_protein_L20	3.52946	CDI+	2.79703	0.0264386	2171.75	308.445	1788.51	1341.52	3384.24	416.384	2714.27	2978.38
K07040_DUF177_domain-containing_protein	3.38593	CDI+	2.7891	0.00219397	1059.72	148.358	977.92	772.564	2431.83	492.889	1848.69	1242.13
K09825_Fur_family_transcriptional_regulator-_peroxide_stress_response	3.12041	CDI+	2.73346	6.63e-06	143.43	85.179	0	150.659	1319.49	605.095	487.776	695.873
K03040_DNA-directed_RNA_polymerase_subunit_alpha_-EC2-7-7-6-	3.50244	CDI+	2.72965	0.0492028	1974	335.983	1242.61	1972.34	3180.07	550.697	2688.72	2753.75
K03386_peroxiredoxin_-alkyl_hydroperoxide_reductase_subunit_C-_-EC1-11-1-15-	3.40263	CDI+	2.7276	0.00264326	1328.65	209.636	1271.49	992.727	2527.15	321.426	2600.36	1147.86
K16885_quinone-modifying_oxidoreductase-_subunit_QmoA	3.24146	CDI+	2.71913	0.00299426	599.806	272.245	105.143	547.877	1743.66	534.579	976.67	1706.67
K02916_large_subunit_ribosomal_protein_L35	3.44219	CDI+	2.71339	0.0283996	1651.83	298.093	1485.63	1315.02	2768.16	354.859	2149.06	2568.26
K01448_N-acetylmuramoyl-L-alanine_amidase_-EC3-5-1-28-	3.29015	CDI+	2.7016	0.00698902	847.229	342.915	449.652	645.256	1950.51	438.426	1188.63	1550.57
K03286_OmpA-OmpF_porin-_OOP_family	3.2991	CDI+	2.69526	0.00641038	1373.51	736.875	286.582	983.604	1991.13	456.272	1087.68	2149.42
K02986_small_subunit_ribosomal_protein_S4	3.44185	CDI+	2.69367	0.00760164	1596.9	331.577	1121.12	989.731	2766.01	333.477	2441.04	2036.83
K06911_quercetin_2-3-dioxygenase_-EC1-13-11-24-	3.28891	CDI+	2.67698	0.0245595	918.029	417.733	196.414	758.362	1944.97	582.56	1041.68	2136.43
K03073_preprotein_translocase_subunit_SecE	3.30188	CDI+	2.64903	0.0134139	1174.8	204.573	785.463	896.026	2003.89	245.504	1923.39	1130.27
K02879_large_subunit_ribosomal_protein_L17	3.45401	CDI+	2.64184	0.0156752	1834.09	381.664	1283.12	2053.07	2844.5	349.219	2304.03	1974.08
K02959_small_subunit_ribosomal_protein_S16	3.401	CDI+	2.60333	0.0228518	1724.39	320.774	1262.24	1119.39	2517.66	346.139	2275.84	1647.73
K02990_small_subunit_ribosomal_protein_S6	3.42959	CDI+	2.59867	0.0284076	1955.56	435.161	1356.44	2500.21	2688.97	246.434	2446.68	1041.02
K02994_small_subunit_ribosomal_protein_S8	3.4354	CDI+	2.58996	0.0492028	1868.19	293.295	1473.11	1324.04	2725.24	330.281	2409.38	2043.24
K02992_small_subunit_ribosomal_protein_S7	3.4271	CDI+	2.58706	0.0375971	1786.9	298.516	1377.39	945.695	2673.61	354.856	2382.36	1990.15
K04758_ferrous_iron_transport_protein_A	3.07046	CDI+	2.58378	0.0114417	391.555	87.038	280.221	614.478	1176.13	243.732	589.021	1898.94
K10670_glycine_reductase	3.2278	CDI+	2.5742	0.00382405	757.916	339.192	74.931	835.886	1689.66	293.24	1450.1	2233.96
K22405_NADH_oxidase_-H2O-forming-_-EC1-6-3-4-	3.08884	CDI+	2.56137	0.00704312	637.28	395.364	29.605	574.098	1226.99	283.507	714.703	2010.41
K18919_protein_HokC/D	2.98616	CDI+	2.55911	0.0170274	661.629	467.814	0	30.886	968.635	429.868	333.942	842.462
K02867_large_subunit_ribosomal_protein_L11	3.36235	CDI+	2.55701	0.0264386	1548.57	257.067	1098.4	783.3	2303.28	324.227	1922	1451.52
K02355_elongation_factor_EF-G	3.49348	CDI+	2.5557	0.0134139	2240.87	267.775	2025.21	1056.33	3115.17	223.509	3168.34	1093.26
K03594_bacterioferritin_-EC1-16-3-1-	2.97163	CDI+	2.55362	0.00960965	274.297	127.407	80.948	219.325	936.758	292.709	273.208	1061.88
K03775_FKBP-type_peptidyl-prolyl_cis-trans_isomerase_SlyD	2.94292	CDI+	2.52578	0.00176176	192.519	56.939	58.472	322.121	876.849	187.419	595.938	1182.68
K00024_malate_dehydrogenase_-EC1-1-1-37-	3.01142	CDI+	2.50443	0.00890387	421.875	115.637	162.688	799.408	1026.65	193.958	690.575	1388.87
K09022_UPF0076_protein_YjgF	3.00734	CDI+	2.47746	0.000288603	391.418	87.077	298.461	421.652	1017.05	182.049	814.45	527.113
K06079_copper_homeostasis_protein_-lipoprotein-	3.06696	CDI+	2.47091	0.00521312	565.157	292.593	58.091	220.703	1166.69	332.224	402.719	1492.11
K07736_CarD_family_transcriptional_regulator	2.91308	CDI+	2.4691	3.11e-05	120.714	59.833	0	115.186	818.612	214.913	543.66	729.652
K01057_6-phosphogluconolactonase_-EC3-1-1-31-	3.19124	CDI+	2.46793	0.0430705	988.288	165.652	815.741	859.689	1553.24	209.228	1319.81	1342.69
K03559_biopolymer_transport_protein_ExbD	3.08009	CDI+	2.45892	0.0374039	699.337	256.567	197.598	580.227	1202.5	327.677	705.254	1243.49
K00520_mercuric_reductase	3.15154	CDI+	2.45418	0.0105223	724.308	253.478	359.679	665.321	1417.56	321.958	969.962	1128.66
K04488_nitrogen_fixation_protein_NifU_and_related_proteins	3.17392	CDI+	2.45325	0.00123263	755.477	201.086	531.312	838.848	1492.53	191.761	1250.6	898.775
K03812_ribosome_modulation_factor	2.69301	CDI+	2.4262	0.047888	35.904	18.346	0	31.3	493.184	309.16	24.037	204.434
K02897_large_subunit_ribosomal_protein_L25	2.9858	CDI+	2.42104	0.0123909	498.253	120.769	371.907	317.361	967.832	144.643	728.218	1177.64
K06142_outer_membrane_protein	2.90837	CDI+	2.41411	0.00931309	300.751	74.778	245.433	377.992	809.791	137.979	813	1106.86
K07322_regulator_of_cell_morphogenesis_and_NO_signaling	2.81062	CDI+	2.4123	0.00265411	159.758	60.129	68.04	151.945	646.578	201.464	334.208	516.824
K10672_betaine_reductase	3.05535	CDI+	2.40006	0.00682953	530.508	193.791	100.947	471.852	1135.92	255.088	672.625	1271.71
K03832_periplasmic_protein_TonB	3.09456	CDI+	2.3855	0.042965	1018.63	438.474	262.358	1054.48	1243.26	264.283	770.794	1336.13
K06412_stage_V_sporulation_protein_G	2.87559	CDI+	2.34325	0.0201344	463.02	286.522	29.869	241.363	750.922	228.472	389.001	690.276
K03925_MraZ_protein	2.99883	CDI+	2.33415	0.0134092	527.253	98.121	509.255	674.991	997.305	136.441	761.705	707.718
K01338_ATP-dependent_Lon_protease_-EC3-4-21-53-	2.92568	CDI+	2.33396	0.0114292	383.075	96.786	244.658	428.965	842.721	198.32	572.451	453.008
K00036_glucose-6-phosphate_1-dehydrogenase_-EC1-1-1-49_1-1-1-363-	2.95845	CDI+	2.33338	0.0212226	463.046	104.41	356.974	271.453	908.756	139.729	870.855	973.133
K02939_large_subunit_ribosomal_protein_L9	3.03351	CDI+	2.32851	0.00897318	655.785	103.296	547.86	396.138	1080.2	136.076	1020.74	593.636
K00177_2-oxoglutarate_ferredoxin_oxidoreductase_subunit_gamma_-EC1-2-7-3-	2.88554	CDI+	2.31821	0.00154437	337.082	173.174	69.015	346.755	768.309	165.945	699.714	769.184
K02557_chemotaxis_protein_MotB	2.87217	CDI+	2.30216	0.0264081	348.074	146.442	124.457	252.383	745.017	156.676	459.23	1221.61
K01265_methionyl_aminopeptidase	3.12582	CDI+	2.29101	0.0018157	874.557	179.035	726.864	415.705	1336.05	130.53	1317.72	718.163
K22083_methylamine-_-glutamate_N-methyltransferase_subunit_C_-EC2-1-1-21-	2.6712	CDI+	2.2886	1.21e-05	27.609	17.444	0	11.557	469.034	172.918	144.384	293.448
K03666_host_factor-I_protein	2.73099	CDI+	2.26452	0.0198014	168.289	75.98	34.844	115.783	538.256	209.903	218.967	500.733
K03561_biopolymer_transport_protein_ExbB	2.86509	CDI+	2.25722	0.0283275	371.645	79.906	294.503	538.612	732.981	124.674	607.608	770.546
K00176_2-oxoglutarate_ferredoxin_oxidoreductase_subunit_delta_-EC1-2-7-3-	2.92066	CDI+	2.25609	0.0325508	501.074	215.843	217.732	552.469	833.026	201.639	491.161	1012.17
K00174_2-oxoglutarate/2-oxoacid_ferredoxin_oxidoreductase_subunit_alpha_-EC1-2-7-3_1-2-7-11-	2.97376	CDI+	2.24723	0.0228242	619.255	262.185	250.637	728.192	941.374	182.669	788.922	1001.58
K03075_preprotein_translocase_subunit_SecG	3.06694	CDI+	2.23154	0.0460067	856.658	171.199	688.084	413.869	1166.65	174.331	886.012	457.267
K01744_aspartate_ammonia-lyase_-EC4-3-1-1-	2.83095	CDI+	2.23076	0.0283275	266.204	74.868	168.64	298.562	677.556	253.515	364.546	422.224
K00175_2-oxoglutarate/2-oxoacid_ferredoxin_oxidoreductase_subunit_beta_-EC1-2-7-3_1-2-7-11-	2.89864	CDI+	2.21171	0.0326918	475.527	190.498	297.437	488.55	791.84	167.914	628.95	748.765
K00945_cytidylate_kinase_-EC2-7-4-14-	2.79445	CDI+	2.21128	0.00135182	245.632	75.285	101.711	308.366	622.945	124.944	437.771	338.12
K03668_heat_shock_protein_HslJ	2.90988	CDI+	2.20165	0.0227829	511.364	228.202	88.875	639.603	812.607	202.692	504.654	989.002
K03878_NADH-ubiquinone_oxidoreductase_chain_1_-EC1-6-5-3-	2.51053	CDI+	2.19616	0.0285303	40.979	40.979	0	0	323.989	226.992	0	13.286
K07216_hemerythrin	2.62276	CDI+	2.19223	0.000993219	69.568	27.415	0	109.973	419.525	164.213	154.705	248.656
K00161_pyruvate_dehydrogenase_E1_component_alpha_subunit_-EC1-2-4-1-	2.56984	CDI+	2.18164	0.00199243	320.615	84.517	187.432	347.877	371.398	300.852	38.037	47.851
K01163_hypothetical_protein	2.68321	CDI+	2.17192	0.00196003	184.628	45.259	185.762	275.74	482.183	77.699	412.987	406.921
K06334_spore_coat_protein_JC	2.50505	CDI+	2.1595	0.00952345	71.075	25.237	14.505	105.994	319.924	139.266	79.415	293.62
K18827_O-antigen_chain-terminating_bifunctional_methyltransferase/kinase_-EC2-1-1-__2-1-1-294_2-7-1-181-	2.82084	CDI+	2.15816	0.0274511	364.972	167.132	22.468	354.416	661.965	167.123	283.031	1013.35
K05825_2-aminoadipate_transaminase_-EC2-6-1-_-	2.63806	CDI+	2.11752	0.000659597	180.546	145.57	23.287	56.435	434.572	118.188	200.169	545.728
K07791_anaerobic_C4-dicarboxylate_transporter_DcuA	2.72331	CDI+	2.11094	0.00491419	205.735	81.179	45.938	205.463	528.826	166.306	285.384	294.313
K04764_integration_host_factor_subunit_alpha	2.50872	CDI+	2.10324	0.0245427	85.053	49.26	0	22.494	322.642	183.923	48	187.648
K06204_DnaK_suppressor_protein	2.61426	CDI+	2.0999	0.00734706	164.281	44.808	103.527	289.127	411.394	79.934	350.181	596.354
K09158_hypothetical_protein	2.68383	CDI+	2.09224	0.0332228	168.828	86.683	0	38.51	482.873	202.102	112.565	464.621
K03737_pyruvate-ferredoxin/flavodoxin_oxidoreductase_-EC1-2-7-1_1-2-7-_-	3.02818	CDI+	2.09215	0.0430705	779.271	198.254	371.653	1064.03	1067.03	108.329	1028.07	715.516
K01571_oxaloacetate_decarboxylase-_alpha_subunit_-EC4-1-1-3-	2.74347	CDI+	2.09004	0.00123192	293.16	85.304	157.072	300.945	553.948	70.931	481.247	445.297
K06284_transcriptional_pleiotropic_regulator_of_transition_state_genes	2.56946	CDI+	2.08951	0.0206484	295.791	205.538	0	85.127	371.077	162.627	107.14	167.783
K03522_electron_transfer_flavoprotein_alpha_subunit	2.76732	CDI+	2.05764	0.00698902	341.021	109.191	165.021	349.794	585.218	72.435	586.74	505.124
K09458_3-oxoacyl-_acyl-carrier-protein-_synthase_II_-EC2-3-1-179-	2.724	CDI+	2.05003	0.0327271	298.987	38.573	319.503	153.411	529.662	68.892	439.369	363.259
K15977_putative_oxidoreductase	2.72997	CDI+	2.04682	0.0154914	322.22	129.277	73.761	396.428	536.998	97.363	508.828	722.402
K07979_GntR_family_transcriptional_regulator	2.64241	CDI+	2.02862	0.0196335	210.387	37.443	158.878	250.502	438.944	88.053	284.951	280.96
K07400_Fe/S_biogenesis_protein_NfuA	2.63631	CDI+	2.02764	0.00419662	214.786	103.526	0	81.379	432.823	101.247	374.702	476.815
K02784_phosphocarrier_protein_HPr	2.30776	CDI+	2.02501	0.023315	10.515	7.501	0	0	203.125	104.2	0	168.587

## Sheet: Table S7
Table S7. Summary stats and p values for differential contributors to the KEGG Orthologs associated with ribosomal subunits. To be considered for statistical analysis, a given taxa had to be associated with at least one of the relevant KEGG Orthologs in at least 15 samples. The microbial taxonomic database used for analysis was created in 2021. The taxonomies in the database and the updated linea…
Database Taxonomy	Updated Taxonomy	CDI-_min	CDI-_q1	CDI-_median	CDI-_q3	CDI-_max	CDI+_min	CDI+_q1	CDI+_median	CDI+_q3	CDI+_max	Group	Wilcoxon rank sum p-value
Bacteria;Bacteroidetes;Bacteroidia;Bacteroidales	Bacteria;Bacteroidota;Bacteroidia;Bacteroidales	0	0	0	0.005	0.847	0	0	0.077	0.134	2.161	CDI+	0.0103
Bacteria;Bacteroidetes;Bacteroidia;Bacteroidales;Bacteroidaceae;Bacteroides	Bacteria;Bacteroidota;Bacteroidia;Bacteroidales;Bacteroidaceae;Bacteroides	0	0	0.2	1.766	14.979	0.015	0.478	1.979	6.723	28.425	CDI+	0.0167
Bacteria;Bacteroidetes;Bacteroidia;Bacteroidales;Bacteroidaceae;Bacteroides;Bacteroides caccae	Bacteria;Bacteroidota;Bacteroidia;Bacteroidales;Bacteroidaceae;Bacteroides;Bacteroides caccae	0	0	0	0.196	17.344	0	0.063	0.132	0.58	10.58	CDI+	0.0218
Bacteria;Bacteroidetes;Bacteroidia;Bacteroidales;Bacteroidaceae;Bacteroides;unclassified Bacteroides;Bacteroides sp. CBA7301	Bacteria;Bacteroidota;Bacteroidia;Bacteroidales;Bacteroidaceae;Bacteroides;unclassified Bacteroides;Bacteroides sp. CBA7301	0	0	0	0.086	0.687	0	0	0.073	0.283	1.008	CDI+	0.0214
Bacteria;Proteobacteria;Gammaproteobacteria;Enterobacterales;Enterobacteriaceae	Bacteria;Pseudomonadota;Gammaproteobacteria;Enterobacterales;Enterobacteriaceae	0	0	0.043	0.665	19.76	0	0.068	1.034	5.863	17.811	CDI+	0.0422
Bacteria;Actinobacteria;Coriobacteriia;Eggerthellales;Eggerthellaceae;Eggerthella;Eggerthella lenta	Bacteria;Actinomycetota;Coriobacteriia;Eggerthellales;Eggerthellaceae;Eggerthella;Eggerthella lenta	0	0	0	0.31	6.935	0	0	0.429	1.401	11.006	CDI+	0.0309
Bacteria;Firmicutes;Bacilli	Bacteria;Bacillota;Bacilli	0	0	0.102	0.306	4.498	0	0	0	0.023	3.956	CDI-	0.0289
Bacteria;Firmicutes;Bacilli;Lactobacillales;Streptococcaceae;Streptococcus	Bacteria;Bacillota;Bacilli;Lactobacillales;Streptococcaceae;Streptococcus	0	0.386	1.43	14.669	57.017	0	0.006	0.059	0.313	11.328	CDI-	0.00434
Bacteria;Firmicutes;Clostridia;Eubacteriales	Bacteria;Bacillota;Clostridia;Eubacteriales	0	0	0	0.173	2.95	0	0.152	0.308	0.691	2.011	CDI+	0.000421
Bacteria;Firmicutes;Clostridia;Eubacteriales;Clostridiaceae;Hungatella;Hungatella hathewayi;Hungatella hathewayi WAL-18680	Bacteria;Bacillota;Clostridia;Eubacteriales;Clostridiaceae;Hungatella;Hungatella hathewayi;Hungatella hathewayi WAL-18680	0	0	0	0.008	0.342	0	0.053	0.172	0.319	2.016	CDI+	0.000353
Bacteria;Firmicutes;Clostridia;Eubacteriales;Eubacteriales incertae sedis;Massilistercora;Massilistercora timonensis	Bacteria;Bacillota;Clostridia;Eubacteriales;Massilistercora;Massilistercora timonensis	0	0	0	0.024	0.395	0	0.022	0.084	0.186	0.516	CDI+	0.00715
Bacteria;Firmicutes;Clostridia;Eubacteriales;Lachnospiraceae	Bacteria;Bacillota;Clostridia;Lachnospirales;Lachnospiraceae	0	0	0	0.426	2.053	0.031	0.505	1.794	3.74	13.636	CDI+	3.69e-05
Bacteria;Firmicutes;Clostridia;Eubacteriales;Lachnospiraceae;Anaerobutyricum;Anaerobutyricum hallii	Bacteria;Bacillota;Clostridia;Lachnospirales;Lachnospiraceae;Anaerobutyricum;Anaerobutyricum hallii	0	0	0	0.018	6.694	0	0.013	0.069	0.151	0.983	CDI+	0.0111
Bacteria;Firmicutes;Clostridia;Eubacteriales;Lachnospiraceae;Blautia	Bacteria;Bacillota;Clostridia;Lachnospirales;Lachnospiraceae;Blautia	0	0	0	0.061	0.935	0	0.154	0.331	0.912	2.745	CDI+	0.000417
Bacteria;Firmicutes;Clostridia;Eubacteriales;Lachnospiraceae;Blautia;Blautia argi	Bacteria;Bacillota;Clostridia;Lachnospirales;Lachnospiraceae;Blautia;Blautia argi	0	0	0	0.029	0.566	0	0.118	0.235	0.614	3.854	CDI+	0.000615
Bacteria;Firmicutes;Clostridia;Eubacteriales;Lachnospiraceae;Blautia;Blautia hansenii;Blautia hansenii DSM 20583	Bacteria;Bacillota;Clostridia;Lachnospirales;Lachnospiraceae;Blautia;Blautia hansenii;Blautia hansenii DSM 20583	0	0	0	0.114	2.027	0	0.068	0.226	0.553	1.651	CDI+	0.00271
Bacteria;Firmicutes;Clostridia;Eubacteriales;Lachnospiraceae;Blautia;Blautia producta	Bacteria;Bacillota;Clostridia;Lachnospirales;Lachnospiraceae;Blautia;Blautia producta	0	0	0	0.015	2.516	0	0.15	0.461	1.766	9.718	CDI+	0.000628
Bacteria;Firmicutes;Clostridia;Eubacteriales;Lachnospiraceae;Blautia;unclassified Blautia;Blautia sp. SC05B48	Bacteria;Bacillota;Clostridia;Lachnospirales;Lachnospiraceae;Blautia;Blautia sp. SC05B48	0	0	0	0.346	6.055	0	0.149	0.648	2.837	13.811	CDI+	0.00201
Bacteria;Firmicutes;Clostridia;Eubacteriales;Lachnospiraceae;Coprococcus;Coprococcus comes	Bacteria;Bacillota;Clostridia;Lachnospirales;Lachnospiraceae;Coprococcus;Coprococcus comes	0	0	0	0.08	3.409	0	0.135	0.351	0.645	2.785	CDI+	0.00104
Bacteria;Firmicutes;Clostridia;Eubacteriales;Lachnospiraceae;Enterocloster;Enterocloster bolteae	Bacteria;Bacillota;Clostridia;Lachnospirales;Lachnospiraceae;Enterocloster;Enterocloster bolteae	0	0	0	0	0.302	0.018	0.302	1.151	1.84	21.14	CDI+	1.01e-07
Bacteria;Firmicutes;Clostridia;Eubacteriales;Lachnospiraceae;Lachnoclostridium	Bacteria;Bacillota;Clostridia;Lachnospirales;Lachnospiraceae;Lachnoclostridium	0	0	0	0.03	4.677	0	0.062	0.156	0.259	5.105	CDI+	0.00482
Bacteria;Firmicutes;Clostridia;Eubacteriales;Lachnospiraceae;Lachnoclostridium;[Clostridium] hylemonae;[Clostridium] hylemonae DSM 15053	Bacteria;Bacillota;Clostridia;Lachnospirales;Lachnospiraceae;Lachnoclostridium;[Clostridium] hylemonae;[Clostridium] hylemonae DSM 15053	0	0	0	0.069	2.391	0	0.095	0.244	1.055	3.533	CDI+	0.00262
Bacteria;Firmicutes;Clostridia;Eubacteriales;Lachnospiraceae;Lachnoclostridium;[Clostridium] scindens	Bacteria;Bacillota;Clostridia;Lachnospirales;Lachnospiraceae;Lachnoclostridium;[Clostridium] scindens	0	0	0	0.319	2.401	0	0.174	0.517	1.118	4.054	CDI+	0.000857
Bacteria;Firmicutes;Clostridia;Eubacteriales;Lachnospiraceae;Lachnoclostridium;Lachnoclostridium phocaeense	Bacteria;Bacillota;Clostridia;Lachnospirales;Lachnospiraceae;Lachnoclostridium;Lachnoclostridium phocaeense	0	0	0	0.124	2.84	0	0.079	0.131	0.532	3.123	CDI+	0.00328
Bacteria;Firmicutes;Clostridia;Eubacteriales;Lachnospiraceae;Lacrimispora;Lacrimispora saccharolytica	Bacteria;Bacillota;Clostridia;Lachnospirales;Lachnospiraceae;Lacrimispora;Lacrimispora saccharolytica	0	0	0	0	0.351	0	0.041	0.256	0.467	2.393	CDI+	7.92e-06
Bacteria;Firmicutes;Clostridia;Eubacteriales;Lachnospiraceae;Mediterraneibacter;[Ruminococcus] gnavus	Bacteria.Bacillota.Clostridia.Lachnospirales.Lachnospiraceae.Mediterraneibacter.Mediterraneibacter_gnavus	0	0	0	1.4	11.64	0	0.422	0.829	2.312	31.83	CDI+	0.00506
Bacteria;Firmicutes;Clostridia;Eubacteriales;Lachnospiraceae;Roseburia;Roseburia hominis	Bacteria;Bacillota;Clostridia;Lachnospirales;Lachnospiraceae;Roseburia;Roseburia hominis	0	0	0	0	0.835	0	0.009	0.092	0.217	1.389	CDI+	0.00238
Bacteria;Firmicutes;Clostridia;Eubacteriales;Lachnospiraceae;Roseburia;Roseburia intestinalis;Roseburia intestinalis L1-82	Bacteria;Bacillota;Clostridia;Lachnospirales;Lachnospiraceae;Roseburia;Roseburia intestinalis	0	0	0	0.204	3.689	0	0.087	0.232	0.406	1.533	CDI+	0.00421
Bacteria;Firmicutes;Clostridia;Eubacteriales;Oscillospiraceae;Flavonifractor;Flavonifractor plautii	Bacteria;Bacillota;Clostridia;Eubacteriales;Oscillospiraceae;Flavonifractor;Flavonifractor plautii	0	0	0	0.234	2.569	0	0.115	0.284	0.743	2.992	CDI+	0.00167
Bacteria;Firmicutes;Clostridia;Eubacteriales;Peptostreptococcaceae;Clostridioides;Clostridioides difficile	Bacteria;Bacillota;Clostridia;Peptostreptococcales;Peptostreptococcaceae;Clostridioides;Clostridioides difficile	0	0	0	0	30.18	0.03	0.447	3.788	10.637	53.206	CDI+	4e-07
Bacteria;Firmicutes;Erysipelotrichia;Erysipelotrichales;Erysipelotrichaceae;Erysipelatoclostridium;[Clostridium] innocuum	Bacteria;Bacillota;Erysipelotrichia;Erysipelotrichales;Coprobacillaceae;Thomasclavelia;[Clostridium] innocuum	0	0	0.083	2.399	14.33	0	0.173	1.793	4.121	13.637	CDI+	0.036

## Sheet: Table S8
Table S8. Summary stats and p values for differential contributors to the KEGG Orthologs associated with spore formation. To be considered for statistical analysis, a given taxa had to be associated with the KEGG Ortholog of interest in at least 5 samples. The microbial taxonomic database used for analysis was created in 2021. The taxonomies in the database and the updated lineages are given in t…
Database Taxonomy	Updated Taxonomy	CDI-_min	CDI-_q1	CDI-_median	CDI-_q3	CDI-_max	CDI+_min	CDI+_q1	CDI+_median	CDI+_q3	CDI+_max	Group	Wilcoxon rank sum p-value	KeggOrtholog	Symbol
Bacteria;Firmicutes;Clostridia;Eubacteriales;Lachnospiraceae	Bacteria;Bacillota;Clostridia;Lachnospirales;Lachnospiraceae	0	0	0	0	0	0	0	0	2.104	50.5	CDI+	0.028	K06334	cotJC
Bacteria;Firmicutes;Clostridia;Eubacteriales;Lachnospiraceae;Enterocloster;Enterocloster bolteae	Bacteria;Bacillota;Clostridia;Eubacteriales;Lachnospiraceae;Enterocloster;Enterocloster bolteae	0	0	0	6.184	47.895	0	0.419	11.246	26.421	47.892	CDI+	0.0353	K06334	cotJC
Bacteria;Firmicutes;Clostridia;Eubacteriales;Peptostreptococcaceae;Clostridioides;Clostridioides difficile	Bacteria;Bacillota;Clostridia;Eubacteriales;Peptostreptococcaceae;Clostridioides;Clostridioides difficile	0	0	0	0	0	0	0	0.649	28.689	61.673	CDI+	0.0037	K06334	cotJC
Bacteria;Firmicutes;Clostridia;Eubacteriales;Eubacteriales incertae sedis;Massilistercora;Massilistercora timonensis	Bacteria;Bacillota;Clostridia;Eubacteriales;Massilistercora;Massilistercora timonensis	0	0	3.582	32.791	100	0	0	0	0	4.82	CDI-	0.00322	K06412	spoVG
Bacteria;Firmicutes;Clostridia;Eubacteriales;Lachnospiraceae;Enterocloster;Enterocloster bolteae	Bacteria;Bacillota;Clostridia;Eubacteriales;Lachnospiraceae;Enterocloster;Enterocloster bolteae	0	0	0	0	0	0	0	5.854	14.769	81.243	CDI+	0.000517	K06412	spoVG
Bacteria;Firmicutes;Clostridia;Eubacteriales;Lachnospiraceae;Enterocloster;Enterocloster clostridioformis	Bacteria;Bacillota;Clostridia;Lachnospirales;Lachnospiraceae;Enterocloster;Enterocloster clostridioformis	0	0	0	0	0	0	0	0	0.697	16.51	CDI+	0.0348	K06412	spoVG
Bacteria;Firmicutes;Clostridia;Eubacteriales;Peptostreptococcaceae;Clostridioides;Clostridioides difficile	Bacteria;Bacillota;Clostridia;Eubacteriales;Peptostreptococcaceae;Clostridioides;Clostridioides difficile	0	0	0	1.252	16.271	0	0	5.985	45.233	84.286	CDI+	0.0229	K06412	spoVG
Bacteria;Firmicutes;Erysipelotrichia;Erysipelotrichales;Erysipelotrichaceae;Longibaculum;unclassified Longibaculum;Longibaculum sp. KGMB06250	Bacteria;Bacillota;Erysipelotrichia;Erysipelotrichales;Coprobacillaceae;Longibaculum;Longibaculum sp. KGMB06250	0	0	0.256	2.379	39.013	0	0	0	0	4.82	CDI-	0.0158	K06412	spoVG
Bacteria;Firmicutes;Clostridia;Eubacteriales;Clostridiaceae;Alkaliphilus;Alkaliphilus oremlandii;Alkaliphilus oremlandii OhILAs	Bacteria;Bacillota;Clostridia;Peptostreptococcales;Natronincolaceae;Alkaliphilus;Alkaliphilus oremlandii;Alkaliphilus oremlandii OhILAs	0	0	0.411	3.466	5.205	0	0	0	0	6.281	CDI-	0.0168	K06418	SASP-A, sspA
Bacteria;Firmicutes;Clostridia;Eubacteriales;Clostridiaceae;Hungatella;Hungatella hathewayi;Hungatella hathewayi WAL-18680	Bacteria;Bacillota;Clostridia;Eubacteriales;Clostridiaceae;Hungatella;Hungatella hathewayi;Hungatella hathewayi WAL-18680	0	0	0	0	0	0	0	0.058	2.725	10.906	CDI+	0.00669	K06418	SASP-A, sspA
Bacteria;Firmicutes;Clostridia;Eubacteriales;Lachnospiraceae;Roseburia;Roseburia hominis	Bacteria;Bacillota;Clostridia;Lachnospirales;Lachnospiraceae;Roseburia;Roseburia hominis	0	0	0	0	0	0	0	0	1.268	33.304	CDI+	0.0258	K06418	SASP-A, sspA
Bacteria;Firmicutes;Clostridia;Eubacteriales;Peptostreptococcaceae;Clostridioides;Clostridioides difficile	Bacteria;Bacillota;Clostridia;Eubacteriales;Peptostreptococcaceae;Clostridioides;Clostridioides difficile	0	0	0	0.518	6.391	0	2.865	11.179	60.401	100	CDI+	0.00039	K06418	SASP-A, sspA
Bacteria;Firmicutes;Clostridia;Eubacteriales;Peptostreptococcaceae;Romboutsia	Bacteria;Bacillota;Clostridia;Peptostreptococcales;Peptostreptococcaceae;Romboutsia	0	0	0	1.288	3.431	0	0	0	0	4.675	CDI-	0.0336	K06418	SASP-A, sspA
Bacteria;Firmicutes;Clostridia;Eubacteriales;Peptostreptococcaceae;Romboutsia;Romboutsia hominis	Bacteria;Bacillota;Clostridia;Peptostreptococcales;Peptostreptococcaceae;Romboutsia;Romboutsia hominis	0	0	0	1.316	13.722	0	0	0	0	7.856	CDI-	0.045	K06418	SASP-A, sspA
Bacteria;Firmicutes;Clostridia;Eubacteriales;Peptostreptococcaceae;Romboutsia;Romboutsia ilealis	Bacteria;Bacillota;Clostridia;Peptostreptococcales;Peptostreptococcaceae;Romboutsia;Romboutsia ilealis	0	0	9.804	26.077	36.322	0	0	0	1.005	48.466	CDI-	0.0497	K06418	SASP-A, sspA
Bacteria;Firmicutes;Erysipelotrichia;Erysipelotrichales;Turicibacteraceae;Turicibacter;Turicibacter sanguinis	Bacteria;Bacillota;Erysipelotrichia;Erysipelotrichales;Turicibacteraceae;Turicibacter;Turicibacter sanguinis	0	0	3.861	18.761	45.593	0	0	0	1.692	29.39	CDI-	0.0497	K06418	SASP-A, sspA

## Sheet: Table S9
Table S9. Summary stats and p values for differential contributors to the KEGG Orthologs identified as potentially being associated with Clostridioides difficile biofilm formation. To be considered for statistical analysis, a given taxa had to be associated with the KEGG Ortholog of interest in at least 5 samples. The microbial taxonomic database used for analysis was created in 2021. The taxonom…
Database Taxonomy	Updated Taxonomy	CDI-_min	CDI-_q1	CDI-_median	CDI-_q3	CDI-_max	CDI+_min	CDI+_q1	CDI+_median	CDI+_q3	CDI+_max	Group	Wilcoxon rank sum p-value	KeggOrtholog	Symbol
Bacteria;Bacteroidetes;Bacteroidia;Bacteroidales;Bacteroidaceae;Bacteroides	Bacteria;Bacteroidota;Bacteroidia;Bacteroidales;Bacteroidaceae;Bacteroides	0	0	0	5.75	27.97	0	0.389	5.451	8.549	45.857	CDI+	0.0278	K03073	SecE
Bacteria;Firmicutes;Clostridia;Eubacteriales;Lachnospiraceae	Bacteria;Bacillota;Clostridia;Lachnospirales;Lachnospiraceae	0	0	0	0	0	0	0	0	0.112	6.189	CDI+	0.0134	K03073	SecE
Bacteria;Firmicutes;Clostridia;Eubacteriales;Lachnospiraceae;Blautia;Blautia producta	Bacteria;Bacillota;Clostridia;Lachnospirales;Lachnospiraceae;Blautia;Blautia producta	0	0	0	0	19.55	0	0	0	3.839	19.905	CDI+	0.0109	K03073	SecE
Bacteria;Firmicutes;Clostridia;Eubacteriales;Lachnospiraceae;Enterocloster;Enterocloster bolteae	Bacteria;Bacillota;Clostridia;Eubacteriales;Lachnospiraceae;Enterocloster;Enterocloster bolteae	0	0	0	0	0	0	0	0.376	2.425	67.414	CDI+	0.000366	K03073	SecE
Bacteria;Firmicutes;Clostridia;Eubacteriales;Lachnospiraceae;Lacrimispora;Lacrimispora sphenoides;[Clostridium] sphenoides JCM 1415	Bacteria;Bacillota;Clostridia;Lachnospirales;Lachnospiraceae;Lacrimispora;Lacrimispora sphenoides;[Clostridium] sphenoides JCM 1415	0	0	0	0	0	0	0	0	0.286	5.74	CDI+	0.0134	K03073	SecE
Bacteria;Firmicutes;Clostridia;Eubacteriales;Oscillospiraceae;Flavonifractor;Flavonifractor plautii	Bacteria;Bacillota;Clostridia;Eubacteriales;Oscillospiraceae;Flavonifractor;Flavonifractor plautii	0	0	0	0	13.702	0	0	0	0.392	2.829	CDI+	0.04	K03073	SecE
Bacteria;Firmicutes;Clostridia;Eubacteriales;Peptostreptococcaceae;Clostridioides;Clostridioides difficile	Bacteria;Bacillota;Clostridia;Eubacteriales;Peptostreptococcaceae;Clostridioides;Clostridioides difficile	0	0	0	0	28.667	0	0	4.752	13.057	67.058	CDI+	0.000616	K03073	SecE
Bacteria;Bacteroidetes;Bacteroidia;Bacteroidales;Bacteroidaceae;Bacteroides	Bacteria;Bacteroidota;Bacteroidia;Bacteroidales;Bacteroidaceae;Bacteroides	0	0	0	0	15.818	0	0	0	1.297	11.746	CDI+	0.0331	K03075	SecG
Bacteria;Proteobacteria;Gammaproteobacteria;Enterobacterales;Enterobacteriaceae	Bacteria;Pseudomonadota;Gammaproteobacteria;Enterobacterales;Enterobacteriaceae	0	0	0	0	27.889	0	0	0	12.109	37.458	CDI+	0.0439	K03075	SecG
Bacteria;Firmicutes;Clostridia;Eubacteriales;Lachnospiraceae;Anaerostipes;Anaerostipes caccae	Bacteria;Bacillota;Clostridia;Lachnospirales;Lachnospiraceae;Anaerostipes;Anaerostipes caccae	0	0	0	0	0	0	0	0	0.372	53.349	CDI+	0.0183	K03075	SecG
Bacteria;Firmicutes;Clostridia;Eubacteriales;Lachnospiraceae;Enterocloster;Enterocloster bolteae	Bacteria;Bacillota;Clostridia;Eubacteriales;Lachnospiraceae;Enterocloster;Enterocloster bolteae	0	0	0	0	0.805	0	0	0	4.612	21.844	CDI+	0.00804	K03075	SecG
Bacteria;Firmicutes;Clostridia;Eubacteriales;Peptostreptococcaceae;Clostridioides;Clostridioides difficile	Bacteria;Bacillota;Clostridia;Eubacteriales;Peptostreptococcaceae;Clostridioides;Clostridioides difficile	0	0	0	0	8.365	0	0	7.035	12.588	89.622	CDI+	0.000134	K03075	SecG
Bacteria;Firmicutes;Clostridia;Eubacteriales;Peptostreptococcaceae;Clostridioides;Clostridioides difficile	Bacteria;Bacillota;Clostridia;Eubacteriales;Peptostreptococcaceae;Clostridioides;Clostridioides difficile	0	0	0	0	0	0	0	0	1.738	100	CDI+	0.0148	K03666	hfq

## Sheet: Table S10
Table S10. KEGG Orthologs (KOs) expressed by Clostridioides difficile. Values are rpk-normalized counts. Sample status is appended to ids. Data for the QC fail sample (73) are omitted.
KO Name	Pathways	1_CDI+	13_CDI+	14_CDI+	16_CDI+	19_CDI+	2_CDI+	3_CDI+	4_CDI+	5_CDI+	6_CDI+	61_CDI-	63_CDI-	64_CDI-	65_CDI-	66_CDI-	67_CDI-	68_CDI-	69_CDI-	7_CDI+	70_CDI-	72_CDI-	74_CDI-	75_CDI-	76_CDI-	77_CDI-	78_CDI-	79_CDI-	80_CDI-	9_CDI+	10_CDI+	11_CDI+	12_CDI+	15_CDI+	17_CDI+	18_CDI+	20_CDI+	62_CDI-	71_CDI-	8_CDI+
K00001: alcohol dehydrogenase [EC:1.1.1.1]	Glycolysis_/_Gluconeogenesis_[PATH:ko00010],Fatty_acid_degradation_[PATH:ko00071],Tyrosine_metabolism_[PATH:ko00350],Retinol_metabolism_[PATH:ko00830],Chloroalkane_and_chloroalkene_degradation_[PATH:ko00625],Naphthalene_degradation_[PATH:ko00626],Metabolism_of_xenobiotics_by_cytochrome_P450_[PATH:ko00980],Drug_metabolism_-_cytochrome_P450_[PATH:ko00982]	0	1.02881	6.02073	5.26315	3.89589	4.0445	7.33861	0	10.8535	2.9206	0	0	0	0	8.18961	0	0	0	0	0	0	0	0	0	0	0	0	0	0	25.1303	0.900901	0	19.9718	16.4555	0	0	0	0	0
K00003: homoserine dehydrogenase [EC:1.1.1.3]	Glycine,_serine_and_threonine_metabolism_[PATH:ko00260],Cysteine_and_methionine_metabolism_[PATH:ko00270],Lysine_biosynthesis_[PATH:ko00300]	0	5.96798	5.96371	1.7116	1.7094	0.839631	0	0	5.87116	0	0	0	0	0	1.70504	0	0	0	0	0	0	0	0	0	0	0	0	0	0	1.69205	0	0	2.50838	2.54675	0	0	0	0	0
K00008: L-iditol 2-dehydrogenase [EC:1.1.1.14]	Pentose_and_glucuronate_interconversions_[PATH:ko00040],Fructose_and_mannose_metabolism_[PATH:ko00051]	0	0	0	0.980392	3.90731	0.980392	0	0	1.93243	0.983284	0	0	0	0	0.983284	0	0	0	0	0	0	0	0	0	0	0	0	0	0	0.977517	0	0	6.83147	3.92169	0	0	0	0	0
K00009: mannitol-1-phosphate 5-dehydrogenase [EC:1.1.1.17]	Fructose_and_mannose_metabolism_[PATH:ko00051]	0	0	1.06838	0	5.33847	0.888889	0	0	23.0084	0	0	0	0	0	0.537634	0	0	0	0	0	0	0	0	0	0	0	0	0	0.900901	0	0	0	1.43001	0.888889	0	0	0	0	0
K00010: myo-inositol 2-dehydrogenase / D-chiro-inositol 1-dehydrogenase [EC:1.1.1.18 1.1.1.369]	Inositol_phosphate_metabolism_[PATH:ko00562],Streptomycin_biosynthesis_[PATH:ko00521]	0	0	0	0	0	0	0	0	3.34842	0	0	0	0	0	0	0	0	0	0	0	0	0	0	0	0	0	0	0	0	0	0	0	0	0	0	0	0	0	0
K00012: UDPglucose 6-dehydrogenase [EC:1.1.1.22]	Pentose_and_glucuronate_interconversions_[PATH:ko00040],Ascorbate_and_aldarate_metabolism_[PATH:ko00053],Amino_sugar_and_nucleotide_sugar_metabolism_[PATH:ko00520]	3.19385	7.94516	15.8117	5.53137	0.789889	2.36221	0	0	1.58734	1.58167	0	0	0	0	8.71002	0	0	0	0	0	0	0	0	0	0	0	0	0	0	8.72294	0	0	11.9078	0.791766	0	2.37154	0	0	0
K00013: histidinol dehydrogenase [EC:1.1.1.23]	Histidine_metabolism_[PATH:ko00340]	0	3.52734	0	3.52734	2.59159	2.60118	0	0	7.47543	0	0	0	0	0	1.61816	0	0	0	0	0	0	0	0	0	0	0	0	0	0	0	0	0	2.45124	3.41211	0.803213	0	0	0	0
K00014: shikimate dehydrogenase [EC:1.1.1.25]	Phenylalanine,_tyrosine_and_tryptophan_biosynthesis_[PATH:ko00400]	0	7.54526	1.26263	3.79752	3.72537	1.17786	0	0	6.35643	0	0	0	0	0	3.10619	0	0	0	0	0	0	0	0	0	0	0	0	0	0	2.53013	0	0	2.36827	4.4923	0	1.26263	0	0	0
K00016: L-lactate dehydrogenase [EC:1.1.1.27]	Glycolysis_/_Gluconeogenesis_[PATH:ko00010],Pyruvate_metabolism_[PATH:ko00620],Propanoate_metabolism_[PATH:ko00640],Cysteine_and_methionine_metabolism_[PATH:ko00270],Glucagon_signaling_pathway_[PATH:ko04922]	0	1.04822	0	1.06496	1.06496	0	2.12316	0	1.05485	0	0	0	0	0	0	0	0	0	0	0	0	0	0	0	0	0	0	0	0	3.16458	0	0	0	1.06496	0	0	0	0	0
K00027: malate dehydrogenase (oxaloacetate-decarboxylating) [EC:1.1.1.38]	Pyruvate_metabolism_[PATH:ko00620],Two-component_system_[PATH:ko02020]	0	0.865801	2.60421	1.7316	0	0.861326	0	0	3.46104	1.73161	0	0	0	0	3.47456	0	0	0	0	0	0	0	0	0	0	0	0	0	0	6.06319	0	0	0.861326	0.868056	0	0	0	0	0
K00030: isocitrate dehydrogenase (NAD+) [EC:1.1.1.41]	Citrate_cycle_(TCA_cycle)_[PATH:ko00020]	1.04167	5.16385	4.11847	5.15687	7.28915	1.04167	10.3171	0	3.08343	7.21176	0	0	0	0	17.5447	0	0	0	0	0	0	0	0	0	0	0	0	0	0	31.9771	0	0	1.04493	13.4043	0	4.10893	0	0	0
K00031: isocitrate dehydrogenase [EC:1.1.1.42]	Citrate_cycle_(TCA_cycle)_[PATH:ko00020],Carbon_fixation_pathways_in_prokaryotes_[PATH:ko00720],Glutathione_metabolism_[PATH:ko00480],Peroxisome_[PATH:ko04146]	0	0.581734	3.49982	0.587889	0	1.74118	0	0.58072	0.583771	0	0	0	0	0	0	0	0	0	0	0	0	0	0	0	0	0	0	0	0.573723	4.07331	0	0	0.583771	0	0	1.15342	0	0	0
K00042: 2-hydroxy-3-oxopropionate reductase [EC:1.1.1.60]	Glyoxylate_and_dicarboxylate_metabolism_[PATH:ko00630]	0	0	0	0	0	0	0	0	1.14548	0	0	0	0	0	0	0	0	0	0	0	0	0	0	0	0	0	0	0	0	3.45626	0	0	0	0	0	0	0	0	0
K00052: 3-isopropylmalate dehydrogenase [EC:1.1.1.85]	C5-Branched_dibasic_acid_metabolism_[PATH:ko00660],Valine,_leucine_and_isoleucine_biosynthesis_[PATH:ko00290]	0	0	0.971817	0	0	0	0	0	0.952381	0	0	0	0	0	0	0	0	0	0	0	0	0	0	0	0	0	0	0	0	0.957854	0	0	0.949668	0	0	0	0	0	0
K00053: ketol-acid reductoisomerase [EC:1.1.1.86]	Valine,_leucine_and_isoleucine_biosynthesis_[PATH:ko00290],Pantothenate_and_CoA_biosynthesis_[PATH:ko00770]	0	1.02881	0	1.0352	2.08335	0	0	0	0	0	0	0	0	0	1.03199	0	0	0	0	0	0	0	0	0	0	0	0	0	0	0	0	0	0	0	0	0	0	0	0
K00054: hydroxymethylglutaryl-CoA reductase [EC:1.1.1.88]	Terpenoid_backbone_biosynthesis_[PATH:ko00900]	0	0	0	0	42.618	0	0.868056	0	0.870322	0	0	0	0	0	0	0	0	0	0	0	0	0	0	0	0	0	0	0	0	19.9915	0	0	0	0	0	0	0	0	0
K00057: glycerol-3-phosphate dehydrogenase (NAD(P)+) [EC:1.1.1.94]	Glycerophospholipid_metabolism_[PATH:ko00564]	0	6.98667	10.9739	2.99105	1.99629	1.97531	2.97631	0	7.01054	4.95455	0	0	0	0	12.0016	0	0	0	0	0	0	0	0	0	0	0	0	0	0	8.00905	0	0	3.98636	11.9563	0	0	0	0	0
K00058: D-3-phosphoglycerate dehydrogenase [EC:1.1.1.95]	Methane_metabolism_[PATH:ko00680],Glycine,_serine_and_threonine_metabolism_[PATH:ko00260]	0	19.2203	12.8528	9.91907	5.92089	3.4042	1.547	0	12.6984	2.16803	0	0	0	0	18.3183	0	0	0	0	0	0	0	0	0	0	0	0	0	0	27.6953	3.28593	0	8.67869	13.8363	1.86272	0.769823	0	0	0
K00067: dTDP-4-dehydrorhamnose reductase [EC:1.1.1.133]	Polyketide_sugar_unit_biosynthesis_[PATH:ko00523],Streptomycin_biosynthesis_[PATH:ko00521]	0	1.18203	0	0	0	0	0	0	0	0	0	0	0	0	0	0	0	0	0	0	0	0	0	0	0	0	0	0	0	2.36833	0	0	2.36007	0	0	0	0	0	0
K00074: 3-hydroxybutyryl-CoA dehydrogenase [EC:1.1.1.157]	Butanoate_metabolism_[PATH:ko00650],Phenylalanine_metabolism_[PATH:ko00360],Benzoate_degradation_[PATH:ko00362]	0	1.20773	2.44213	2.44213	3.64524	1.19904	2.41574	0	54.685	0	0	0	0	0	10.9315	0	0	0	0	0	0	0	0	0	0	0	0	0	0	2.41985	3.64534	0	0	3.64973	1.21212	0	0	0	0
K00075: UDP-N-acetylmuramate dehydrogenase [EC:1.3.1.98]	Amino_sugar_and_nucleotide_sugar_metabolism_[PATH:ko00520],Peptidoglycan_biosynthesis_[PATH:ko00550]	0	0	0	1.12994	2.23714	0	0	0	4.47819	1.11483	0	0	0	0	1.12994	0	0	0	0	0	0	0	0	0	0	0	0	0	0	10.1127	0	0	1.12613	2.25225	0	0	0	0	0
K00077: 2-dehydropantoate 2-reductase [EC:1.1.1.169]	Pantothenate_and_CoA_biosynthesis_[PATH:ko00770]	0	0	0	0	1.12233	0	0	0	0	0	0	0	0	0	0	0	0	0	0	0	0	0	0	0	0	0	0	0	0	2.21484	0	0	0	0	0	0	0	0	0
K00082: 5-amino-6-(5-phosphoribosylamino)uracil reductase [EC:1.1.1.193]	Riboflavin_metabolism_[PATH:ko00740]	0.925926	0.92081	4.60667	0.933707	6.48975	0	1.83402	0	1.82899	0	0	0	0	0	0	0	0	0	0	0	0	0	0	0	0	0	0	0	0	5.52018	0	0	1.84946	0.925926	0	0	0	0	0
K00087: xanthine dehydrogenase molybdenum-binding subunit [EC:1.17.1.4]	Purine_metabolism_[PATH:ko00230]	0	2.20513	2.7052	5.36594	2.25067	2.17873	0.452284	0.856781	10.7391	2.60996	0	0	0	0	2.69071	0	0	0	0	0	0	0	0	0	0	0	0	0	0	6.83773	0.894467	0	6.27319	1.79846	1.74653	0.904735	0	0	0
K00088: IMP dehydrogenase [EC:1.1.1.205]	Purine_metabolism_[PATH:ko00230],Drug_metabolism_-_other_enzymes_[PATH:ko00983]	1.36333	5.72379	6.13515	6.8073	8.0667	1.35364	5.02823	1.64204	4.08457	5.35429	0	0	0	0	1.35917	0	0	0	0	0	0	0	0	0	0	0	0	0	1.63399	4.76892	0.678887	0	3.39596	2.04084	0	1.35777	0	0	0.678887
K00099: 1-deoxy-D-xylulose-5-phosphate reductoisomerase [EC:1.1.1.267]	Terpenoid_backbone_biosynthesis_[PATH:ko00900]	0	0	0	0.884173	0	0	0	0	5.31691	0	0	0	0	0	2.66442	0	0	0	0	0	0	0	0	0	0	0	0	0	0	5.34328	0.886525	0	2.65974	2.65724	0	0	0	0	0
K00104: glycolate oxidase [EC:1.1.3.15]	Glyoxylate_and_dicarboxylate_metabolism_[PATH:ko00630]	0	2.93207	5.87382	0.732601	0	0.737463	8.05384	0.739098	22.0613	0.735835	0	0	0	0	0	0	0	0	0.750751	0	0	0	0	0	0	0	0	0	0	1.47826	0.734214	0	3.69884	0	0.734214	0	0	0	0
K00123: formate dehydrogenase major subunit [EC:1.2.1.2]	Glyoxylate_and_dicarboxylate_metabolism_[PATH:ko00630],Methane_metabolism_[PATH:ko00680]	0	4.46999	0.615006	0.617284	0.47824	2.94533	2.94533	0	9.05534	3.0741	0	0	0	0	15.6093	0	0	0	0	0	0	0	0	0	0	0	0	0	0	8.27933	0.485201	0	4.97512	0	0	0	0	0	0
K00124: formate dehydrogenase iron-sulfur subunit	Glyoxylate_and_dicarboxylate_metabolism_[PATH:ko00630],Methane_metabolism_[PATH:ko00680]	0	0	2.73786	0	0	0	0	0	1.38313	0	0	0	0	0	0	0	0	0	0	0	0	0	0	0	0	0	0	0	0	0	0	0	0	0	0	0	0	0	0
K00128: aldehyde dehydrogenase (NAD+) [EC:1.2.1.3]	Glycolysis_/_Gluconeogenesis_[PATH:ko00010],Ascorbate_and_aldarate_metabolism_[PATH:ko00053],Pyruvate_metabolism_[PATH:ko00620],Fatty_acid_degradation_[PATH:ko00071],Glycerolipid_metabolism_[PATH:ko00561],Valine,_leucine_and_isoleucine_degradation_[PATH:ko00280],Lysine_degradation_[PATH:ko00310],Arginine_and_proline_metabolism_[PATH:ko00330],Histidine_metabolism_[PATH:ko00340],Tryptophan_metaboli…	0	0.740741	0	1.50329	0	0	0	0	1.49314	0	0	0	0	0	0	0	0	0	0	0	0	0	0	0	0	0	0	0	0	0	0	0	0	0	0	0.752445	0	0	0
K00131: glyceraldehyde-3-phosphate dehydrogenase (NADP+) [EC:1.2.1.9]	Glycolysis_/_Gluconeogenesis_[PATH:ko00010],Pentose_phosphate_pathway_[PATH:ko00030]	0	1.39035	0	1.40222	0.69735	2.10678	0.694444	0	2.80116	8.39923	0	0	0	0	1.39179	0	0	0	0.698812	0	0	0	0	0	0	0	0	0	0.70028	31.4832	0	0	0.698812	7.00593	0	0.69735	0	0	0
K00133: aspartate-semialdehyde dehydrogenase [EC:1.2.1.11]	Glycine,_serine_and_threonine_metabolism_[PATH:ko00260],Cysteine_and_methionine_metabolism_[PATH:ko00270],Lysine_biosynthesis_[PATH:ko00300],Monobactam_biosynthesis_[PATH:ko00261]	1.02564	9.17773	12.3176	10.1908	2.06723	3.055	3.06754	0	7.18298	1.02564	0	0	0	0	18.4242	0	0	0	0	0	0	0	0	0	0	0	0	0	0	20.4805	0	0	4.06508	18.4316	0	3.07397	0	0	0
K00134: glyceraldehyde 3-phosphate dehydrogenase [EC:1.2.1.12]	Glycolysis_/_Gluconeogenesis_[PATH:ko00010],Carbon_fixation_in_photosynthetic_organisms_[PATH:ko00710],HIF-1_signaling_pathway_[PATH:ko04066],Alzheimer's_disease_[PATH:ko05010]	0	2.00805	7.09544	4.02833	6.04858	3.04262	3.0303	0	37.5046	7.09843	0	0	0	0	6.09462	0	0	0	0	0	0	0	0	0	0	0	0	0	0	33.4637	1.00705	0	16.2233	7.0497	0	0	0	0	0
K00145: N-acetyl-gamma-glutamyl-phosphate reductase [EC:1.2.1.38]	Arginine_biosynthesis_[PATH:ko00220]	0	0	0	0	0	0	0	0	1.001	0	0	0	0	0	0	0	0	0	0	0	0	0	0	0	0	0	0	0	0	1.98414	0	0	0	0	0	0	0	0	0
K00161: pyruvate dehydrogenase E1 component alpha subunit [EC:1.2.4.1]	Glycolysis_/_Gluconeogenesis_[PATH:ko00010],Citrate_cycle_(TCA_cycle)_[PATH:ko00020],Pyruvate_metabolism_[PATH:ko00620],HIF-1_signaling_pathway_[PATH:ko04066],Glucagon_signaling_pathway_[PATH:ko04922],Central_carbon_metabolism_in_cancer_[PATH:ko05230]	0	0	0	0	0	0	0	0	2.11318	0	0	0	0	0	0	0	0	0	0	0	0	0	0	0	0	0	0	0	0	0	0	0	0	0	0	0	0	0	0
K00162: pyruvate dehydrogenase E1 component beta subunit [EC:1.2.4.1]	Glycolysis_/_Gluconeogenesis_[PATH:ko00010],Citrate_cycle_(TCA_cycle)_[PATH:ko00020],Pyruvate_metabolism_[PATH:ko00620],HIF-1_signaling_pathway_[PATH:ko04066],Glucagon_signaling_pathway_[PATH:ko04922],Central_carbon_metabolism_in_cancer_[PATH:ko05230]	0	0	0	0	1.0352	0	0	0	0	0	0	0	0	0	0	0	0	0	0	0	0	0	0	0	0	0	0	0	0	2.07686	0	0	2.06398	0	0	0	0	0	0
K00174: 2-oxoglutarate/2-oxoacid ferredoxin oxidoreductase subunit alpha [EC:1.2.7.3 1.2.7.11]	Glycolysis_/_Gluconeogenesis_[PATH:ko00010],Citrate_cycle_(TCA_cycle)_[PATH:ko00020],Pyruvate_metabolism_[PATH:ko00620],Butanoate_metabolism_[PATH:ko00650],Carbon_fixation_pathways_in_prokaryotes_[PATH:ko00720]	25.8615	77.9975	153.394	104.742	9.59421	18.9695	41.0272	6.28931	254.186	46.032	0	0	0	0	443.156	0	0	0	0	0	0	0	0	0	0	0	0	0	2.85175	162.591	19.0159	0	59.8161	81.61	1.89664	1.8994	0	0	1.91024
K00175: 2-oxoglutarate/2-oxoacid ferredoxin oxidoreductase subunit beta [EC:1.2.7.3 1.2.7.11]	Glycolysis_/_Gluconeogenesis_[PATH:ko00010],Citrate_cycle_(TCA_cycle)_[PATH:ko00020],Pyruvate_metabolism_[PATH:ko00620],Butanoate_metabolism_[PATH:ko00650],Carbon_fixation_pathways_in_prokaryotes_[PATH:ko00720]	20.4479	76.6077	133.815	61.45	10.9127	34.1627	53.3315	0	154.517	24.5412	0	0	0	0	317.731	0	0	0	1.35501	0	0	0	0	0	0	0	0	0	4.14485	202.296	5.43669	0	50.4932	102.547	2.71003	4.09854	0	0	8.21405
K00176: 2-oxoglutarate ferredoxin oxidoreductase subunit delta [EC:1.2.7.3]	Citrate_cycle_(TCA_cycle)_[PATH:ko00020],Carbon_fixation_pathways_in_prokaryotes_[PATH:ko00720]	5.05051	97.1768	119.236	63.6759	6.20915	24.5163	28.5365	5.05051	308.998	19.8339	0	0	0	0	361.882	0	0	0	9.73288	0	0	0	0	0	0	0	0	0	0	179.373	14.7059	0	92.5324	25.2841	0	9.73288	0	0	0
K00177: 2-oxoglutarate ferredoxin oxidoreductase subunit gamma [EC:1.2.7.3]	Citrate_cycle_(TCA_cycle)_[PATH:ko00020],Carbon_fixation_pathways_in_prokaryotes_[PATH:ko00720]	20.3093	85.2177	126.285	57.5953	12.9993	29.6054	83.2001	1.8622	242.736	40.9192	0	0	0	0	293.256	0	0	0	1.8622	0	0	0	0	0	0	0	0	0	3.75948	199.509	14.7946	0	114.423	155.082	1.84162	7.36693	0	0	3.68324
K00179: indolepyruvate ferredoxin oxidoreductase, alpha subunit	NA	0	8.02433	9.14779	16.0199	0.570776	0	1.73839	0.571755	64.2394	1.13767	0	0	0	0	22.3513	0	0	0	0	0	0	0	0	0	0	0	0	0	2.29102	3.44546	1.15141	0	3.44559	31.504	1.13671	0	0	0	0
K00180: indolepyruvate ferredoxin oxidoreductase, beta subunit	NA	1.77305	16.1883	14.3375	14.318	3.5461	0	7.18825	0	69.8187	0	0	0	0	0	26.9314	0	0	0	0	0	0	0	0	0	0	0	0	0	0	9.02881	1.79211	0	12.5068	48.2258	1.79211	0	0	0	0
K00193: acetyl-CoA decarbonylase/synthase complex subunit beta [EC:2.3.1.-]	Methane_metabolism_[PATH:ko00680]	1.91161	7.20153	8.66901	4.30631	10.5714	2.3997	3.35738	0.954536	26.4591	3.35468	0	0	0	0	38.463	0	0	0	0	0	0	0	0	0	0	0	0	0	0.477555	0.964092	2.87515	0	23.2554	2.40922	0.485909	0	0	0	0
K00194: acetyl-CoA decarbonylase/synthase complex subunit delta [EC:2.1.1.245]	Carbon_fixation_pathways_in_prokaryotes_[PATH:ko00720],Methane_metabolism_[PATH:ko00680]	1.08225	4.34352	14.1332	1.11111	9.79022	0	0	0	38.0181	6.50809	0	0	0	0	41.2432	0	0	0	0	0	0	0	0	0	0	0	0	0	1.08578	6.51491	2.17155	0	9.79024	1.0929	1.0929	0	0	0	0
K00196: carbon-monoxide dehydrogenase iron sulfur subunit	Carbon_fixation_pathways_in_prokaryotes_[PATH:ko00720],Methane_metabolism_[PATH:ko00680],Nitrotoluene_degradation_[PATH:ko00633]	4.37163	4.34315	6.53595	13.1296	13.0725	4.38596	2.17865	0	54.4983	0	0	0	0	0	15.2653	0	0	0	0	0	0	0	0	0	0	0	0	0	2.17865	15.1941	2.17865	0	2.1645	2.17865	0	2.19298	0	0	0
K00197: acetyl-CoA decarbonylase/synthase complex subunit gamma [EC:2.1.1.245]	Carbon_fixation_pathways_in_prokaryotes_[PATH:ko00720],Methane_metabolism_[PATH:ko00680]	3.30001	13.0432	27.1425	6.30017	15.5084	0	0	0	40.2745	3.52129	0	0	0	0	63.4796	0	0	0	0	0	0	0	0	0	0	0	0	0	1.25786	2.02133	1.26743	0	55.1658	0	3.34145	0	0	0	0
K00198: carbon-monoxide dehydrogenase catalytic subunit [EC:1.2.7.4]	Carbon_fixation_pathways_in_prokaryotes_[PATH:ko00720],Methane_metabolism_[PATH:ko00680],Nitrotoluene_degradation_[PATH:ko00633]	3.22349	9.09621	16.1073	4.30315	13.9519	3.74207	8.57505	0	85.009	7.52808	0	0	0	0	26.8426	0	0	0	0	0	0	0	0	0	0	0	0	0	1.62692	30.5878	1.08493	0.527426	13.0024	7.00623	2.1378	1.61562	0	0	0.536769
K00210: prephenate dehydrogenase [EC:1.3.1.12]	Phenylalanine,_tyrosine_and_tryptophan_biosynthesis_[PATH:ko00400],Novobiocin_biosynthesis_[PATH:ko00401]	0	4.88424	1.22549	1.22549	0	0	0	0	0	0	0	0	0	0	1.23001	0	0	0	0	0	0	0	0	0	0	0	0	0	0	0	0	0	2.45101	0	0	1.21655	0	0	0
K00215: 4-hydroxy-tetrahydrodipicolinate reductase [EC:1.17.1.8]	Lysine_biosynthesis_[PATH:ko00300],Monobactam_biosynthesis_[PATH:ko00261]	0	12.3866	28.7686	19.1767	4.09297	8.2482	6.83627	0	26.0651	0	0	0	0	0	20.5037	0	0	0	1.37174	0	0	0	0	0	0	0	0	0	0	32.9125	1.36612	0	9.58565	42.4586	0	1.37741	0	0	2.76625
K00217: maleylacetate reductase [EC:1.3.1.32]	Benzoate_degradation_[PATH:ko00362],Fluorobenzoate_degradation_[PATH:ko00364],Chlorocyclohexane_and_chlorobenzene_degradation_[PATH:ko00361],Toluene_degradation_[PATH:ko00623]	0	0	1.82899	0.918274	0	0	0.923361	0	75.2905	0	0	0	0	0	0.923361	0	0	0	0	0	0	0	0	0	0	0	0	0	0	5.51505	1.82402	0	0.908265	0	1.82149	0.913242	0	0	0
K00226: dihydroorotate dehydrogenase (fumarate) [EC:1.3.98.1]	Pyrimidine_metabolism_[PATH:ko00240]	0	4.53533	10.0107	4.32891	0	0	2.26378	0	17.4121	0	0	0	0	0	0.918274	0	0	0	0	0	0	0	0	0	0	0	0	0	0	8.4931	1.85191	0	7.58613	4.17558	0	1.83402	0	0	0
K00230: menaquinone-dependent protoporphyrinogen oxidase [EC:1.3.5.3]	Porphyrin_and_chlorophyll_metabolism_[PATH:ko00860]	0	0	0	2.12314	0	0	0	0	0	0	0	0	0	0	0	0	0	0	0	0	0	0	0	0	0	0	0	0	0	0	0	0	2.13675	0	0	0	0	0	0
K00243: hypothetical protein	NA	0	1.21655	0	0	0	0	0	0	1.21212	0	0	0	0	0	1.20773	0	0	0	0	0	0	0	0	0	0	0	0	0	0	3.65858	0	0	4.87958	0	0	0	0	0	0
K00244: fumarate reductase flavoprotein subunit [EC:1.3.5.4]	Citrate_cycle_(TCA_cycle)_[PATH:ko00020],Pyruvate_metabolism_[PATH:ko00620],Butanoate_metabolism_[PATH:ko00650],Oxidative_phosphorylation_[PATH:ko00190],Carbon_fixation_pathways_in_prokaryotes_[PATH:ko00720],Two-component_system_[PATH:ko02020]	0	0.786164	0.782473	0	1.59305	0	0	0	15.7934	0	0	0	0	0	0	0	0	0	0	0	0	0	0	0	0	0	0	0	0	0	0	0	0	0	0	0.782473	0	0	0
K00248: butyryl-CoA dehydrogenase [EC:1.3.8.1]	Butanoate_metabolism_[PATH:ko00650],Fatty_acid_degradation_[PATH:ko00071],Valine,_leucine_and_isoleucine_degradation_[PATH:ko00280]	5.39581	24.824	16.3549	25.3025	51.6236	17.2187	18.1122	0	98.3381	15.3277	0	0	0	0	95.8532	0	0	0	0	0	0	0	0	0	0	0	0	0	4.5122	41.5135	0.900901	0	8.13293	55.1555	1.81171	0	0	0	0
K00260: glutamate dehydrogenase [EC:1.4.1.2]	Nitrogen_metabolism_[PATH:ko00910],Alanine,_aspartate_and_glutamate_metabolism_[PATH:ko00250],Arginine_biosynthesis_[PATH:ko00220],Taurine_and_hypotaurine_metabolism_[PATH:ko00430]	4.04764	8.89006	13.7665	34.7698	20.2848	17.7608	16.1621	0.801282	94.0454	4.86267	0	0	0	0	127.9	0	0	0	0	0	0	0	0	0	0	0	0	0	13.7684	136.755	5.65396	0	16.1699	35.6423	3.22657	0	0	0	0.809061
K00262: glutamate dehydrogenase (NADP+) [EC:1.4.1.4]	Nitrogen_metabolism_[PATH:ko00910],Alanine,_aspartate_and_glutamate_metabolism_[PATH:ko00250],Arginine_biosynthesis_[PATH:ko00220]	0	0.814996	3.29429	4.09107	4.0931	2.45904	2.46723	0	3.27606	4.91811	0	0	0	0	0	0	0	0	0	0	0	0	0	0	0	0	0	0	0	3.2861	0	0	0.752445	1.628	0.813008	0	0	0	0
K00266: glutamate synthase (NADPH/NADH) small chain [EC:1.4.1.13 1.4.1.14]	Nitrogen_metabolism_[PATH:ko00910],Alanine,_aspartate_and_glutamate_metabolism_[PATH:ko00250]	3.40752	2.21083	5.22946	4.48169	5.95223	7.82293	2.61001	1.47173	35.7436	4.08659	0	0	0.740741	0	63.5342	0	0	0	0	0	0	0	0	0	0	0	0	0	0	22.6648	0.740741	0	12.2638	0.729395	0	2.22234	0	0	0
K00278: L-aspartate oxidase [EC:1.4.3.16]	Alanine,_aspartate_and_glutamate_metabolism_[PATH:ko00250],Nicotinate_and_nicotinamide_metabolism_[PATH:ko00760]	0	0	0	0	0	0	0	0	6.36177	0	0	0	0	0	0	0	0	0	0	0	0	0	0	0	0	0	0	0	0	1.22549	0	0	0	0	0	0	0	0	0
K00281: glycine dehydrogenase [EC:1.4.4.2]	Glyoxylate_and_dicarboxylate_metabolism_[PATH:ko00630],Glycine,_serine_and_threonine_metabolism_[PATH:ko00260]	0	0	0.831828	2.48408	0	0	0	0	1.65022	0	0	0	0	0	0	0	0	0	0	0	0	0	0	0	0	0	0	0	0	2.88481	0	0	0.826116	0.830324	0	0	0	0	0
K00283: glycine dehydrogenase subunit 2 [EC:1.4.4.2]	Glyoxylate_and_dicarboxylate_metabolism_[PATH:ko00630],Glycine,_serine_and_threonine_metabolism_[PATH:ko00260]	0	3.52527	3.51176	4.19888	1.39762	0.698812	0	0	0.707714	0.704722	0	0	0	0	0.706215	0	0	0	0	0	0	0	0	0	0	0	0	0	0	1.40211	0	0	0.704722	3.50146	0	1.40207	0	0	0
K00286: pyrroline-5-carboxylate reductase [EC:1.5.1.2]	Arginine_and_proline_metabolism_[PATH:ko00330]	0	1.28205	7.64829	7.68271	3.82174	11.4602	2.56414	0	16.6181	6.34201	0	0	0	0	15.3506	0	0	1.17786	0	0	0	0	0	0	0	0	0	0	0	7.63895	0	0	8.94519	2.5641	0	2.55428	0	0	1.28205
K00287: dihydrofolate reductase [EC:1.5.1.3]	Folate_biosynthesis_[PATH:ko00790],One_carbon_pool_by_folate_[PATH:ko00670],Antifolate_resistance_[PATH:ko01523]	0	0	0	0	0	0	4.11523	0	0	0	0	0	0	0	0	0	0	0	0	0	0	0	0	0	0	0	0	0	0	0	0	0	0	0	0	0	0	0	0
K00288: methylenetetrahydrofolate dehydrogenase (NADP+) / methenyltetrahydrofolate cyclohydrolase / formyltetrahydrofolate synthetase [EC:1.5.1.5 3.5.4.9 6.3.4.3]	One_carbon_pool_by_folate_[PATH:ko00670]	0	0	0	0	0	0.623053	0	0	0	0	0	0	0	0	0	0	0	0	0	0	0	0	0	0	0	0	0	0	0	0	0	0	0	0	0	0	0	0	0
K00297: methylenetetrahydrofolate reductase (NADPH) [EC:1.5.1.20]	Carbon_fixation_pathways_in_prokaryotes_[PATH:ko00720],One_carbon_pool_by_folate_[PATH:ko00670],Antifolate_resistance_[PATH:ko01523]	1.18203	6.96478	9.28755	1.16959	12.8743	0	1.1534	0	17.4506	1.16144	0	0	0	0	30.296	0	0	0	0	0	0	0	0	0	0	0	0	0	0	4.65817	1.16959	0	4.65831	2.32711	3.47225	0	0	0	0
K00327: NADPH-ferrihemoprotein reductase	NA	0	0	0	0	0	0	0	0	0	0	0	0	0	0	0.178348	0	0	0	0	0	0	0	0	0	0	0	0	0	0	0	0	0	0	0	0	0	0	0	0
K00334: NADH-quinone oxidoreductase subunit E [EC:1.6.5.3]	Oxidative_phosphorylation_[PATH:ko00190]	2.07039	2.07039	0	2.08333	2.05761	0	0	0	10.3787	2.07039	0	0	0	0	10.4301	0	0	0	0	0	0	0	0	0	0	0	0	0	0	12.4892	2.05761	0	0	2.07039	0	0	0	0	0
K00335: NADH-quinone oxidoreductase subunit F [EC:1.6.5.3]	Oxidative_phosphorylation_[PATH:ko00190]	1.08225	2.7562	4.88884	2.71461	2.17598	3.80153	0.540249	0	9.77909	1.0858	0	0	0	0	18.4214	0	0	0	0	0	0	0	0	0	0	0	0	0	0	7.04724	0.542888	0	7.62583	2.69609	0	0.545554	0	0	0
K00336: NADH-quinone oxidoreductase subunit G [EC:1.6.5.3]	Oxidative_phosphorylation_[PATH:ko00190]	1.89937	7.35756	9.8934	1.87612	1.31446	6.99309	3.02682	0.577701	19.9847	2.29205	0	0	0	0	18.3946	0	0	0	0	0	0	0	0	0	0	0	0	0	1.30696	15.9472	0	0	10.0332	4.18201	0	2.47198	0	0	0
K00347: Na+_transporting NADH:ubiquinone oxidoreductase subunit B	NA	2.08335	10.5027	12.5726	4.18657	0	1.04493	5.22476	0	27.3712	7.34123	0	0	0	0	28.3726	0	0	0	0	0	0	0	0	0	0	0	0	0	0	17.7907	0	0	10.2485	2.08013	0	1.05485	0	0	1.05152
K00362: nitrite reductase (NADH) large subunit [EC:1.7.1.15]	Nitrogen_metabolism_[PATH:ko00910]	1.21414	10.8747	12.7976	9.13325	14.9331	5.24804	2.83931	0.399202	46.4464	3.62672	0	0	0	0	13.7174	0	0	0	0	0	0	0	0	0	0	0	0	0	0.401606	16.6553	2.84659	0	4.03821	17.3328	4.42745	3.63949	0	0	0.80956
K00375: GntR family transcriptional regulator / MocR family aminotransferase	NA	0	1.43612	3.66508	3.61868	2.16091	0	0	0	2.11273	0	0	0	0	0	1.46047	0	0	0	0	0	0	0	0	0	0	0	0	0	0	0.721501	0	0	0.707714	1.45423	0.710732	0	0	0	0
K00382: dihydrolipoamide dehydrogenase [EC:1.8.1.4]	Glycolysis_/_Gluconeogenesis_[PATH:ko00010],Citrate_cycle_(TCA_cycle)_[PATH:ko00020],Pyruvate_metabolism_[PATH:ko00620],Glyoxylate_and_dicarboxylate_metabolism_[PATH:ko00630],Propanoate_metabolism_[PATH:ko00640],Glycine,_serine_and_threonine_metabolism_[PATH:ko00260],Valine,_leucine_and_isoleucine_degradation_[PATH:ko00280]	0.734214	5.1493	6.62278	0.59312	4.75995	0.740741	0.735835	0	14.1981	0.740741	0	0	0	0	17.0033	0	0	0	0	0	0	0	0	0	0	0	0	0	0.749064	2.94335	1.32432	0	5.16724	1.92329	0.737463	0	0	0	0
K00384: thioredoxin reductase (NADPH) [EC:1.8.1.9]	Selenocompound_metabolism_[PATH:ko00450]	5.54359	18.3321	26.0376	39.2055	31.8743	5.75681	30.8488	4.63084	126.933	6.89268	0	0	0	0	48.93	0	0	0	2.331	0	0	0	0	0	0	0	0	0	4.59104	136.432	3.44547	0	28.7268	66.6047	4.5898	5.7997	0	0	1.15741
K00385: anaerobic sulfite reductase subunit C	Sulfur_metabolism_[PATH:ko00920]	0	0	0	0	1.05152	0	0	0	2.10307	0	0	0	0	0	0	0	0	0	0	0	0	0	0	0	0	0	0	0	0	0	0	0	5.31146	0	0	0	0	0	0
K00436: hydrogen dehydrogenase	NA	0.949668	0	0	1.894	0	1.90758	0.963391	0	0.986193	6.63719	0	0	0	0	1.89126	0	0	0	0.94697	0	0	0	0	0	0	0	0	0	0	11.4373	0	0	3.81812	3.79059	0	0.944287	0	0	0
K00459: nitronate monooxygenase [EC:1.13.12.16]	Nitrogen_metabolism_[PATH:ko00910]	0	2.99638	4.81981	5.98821	1.92125	0	2.96763	0	3.9988	0.968992	0	0	0	0	2.015	0	0	0	0	0	0	0	0	0	0	0	0	0	0	12.6372	0	0	3.93085	7.89438	0	0	0	0	0
K00484: flavin reductase (NADH) [EC:1.5.1.36]	Tyrosine_metabolism_[PATH:ko00350],Riboflavin_metabolism_[PATH:ko00740]	0	4.01621	0	0	0	0	0	0	4.06504	0	0	0	0	0	2.04499	0	0	0	0	0	0	0	0	0	0	0	0	0	0	4.07782	0	0	4.06504	0	0	0	0	0	0
K00520: mercuric reductase	NA	1.47009	62.5694	86.2812	36.8489	8.84209	3.70412	1.48976	0	33.2424	0.74239	0	0	0	0	5.17713	0	0	0	0	0	0	0	0	0	0	0	0	0	0	14.7875	5.15754	0	12.5325	49.3923	0	0.744048	0	0	0
K00525: ribonucleoside-diphosphate reductase alpha chain [EC:1.17.4.1]	Purine_metabolism_[PATH:ko00230],Pyrimidine_metabolism_[PATH:ko00240]	0.485909	0.957843	1.65472	2.87702	0.468165	0.95135	0.930449	0.486618	9.1323	0.960143	0	0	0	0	4.88643	0	0	0	0	0	0	0	0	0	0	0	0	0	0.490196	21.7622	0	0	5.31369	2.92133	0	0	0	0	0.492368
K00526: ribonucleoside-diphosphate reductase beta chain [EC:1.17.4.1]	Purine_metabolism_[PATH:ko00230],Pyrimidine_metabolism_[PATH:ko00240]	1.0582	1.05152	2.12316	4.22956	0	0	0	0	5.26101	2.12316	0	0	0	0	7.4009	0	0	0	0	0	0	0	0	0	0	0	0	0	0	20.0396	0	0	4.24304	0	0	0	0	0	0
K00528: ferredoxin-_NADP+ reductase	NA	0	4.45129	7.40097	7.24517	0	0	1.49477	0	7.22012	0	0	0	0	0	0	0	0	0	0	0	0	0	0	0	0	0	0	0	0	1.48148	0	0	2.60421	1.48148	0	0	0	0	0
K00533: ferredoxin hydrogenase large subunit	NA	0	3.53233	4.21862	2.73088	2.1522	0.691563	2.76385	0	2.7678	4.10837	0	0	0	0	4.1242	0	0	0	0	0	0	0	0	0	0	0	0	0	0	17.8617	0	0	1.36613	2.78146	0	0	0	0	0
K00537: arsenate reductase	NA	0	5.67386	11.446	5.64972	5.72257	5.69801	0	0	31.4618	5.69801	0	0	0	0	5.74755	0	0	0	0	0	0	0	0	0	0	0	0	0	0	22.817	0	0	14.1971	17.1436	0	0	0	0	0
K00548: 5-methyltetrahydrofolate-_homocysteine methyltransferase [EC:2.1.1.13]	Cysteine_and_methionine_metabolism_[PATH:ko00270],Selenocompound_metabolism_[PATH:ko00450],One_carbon_pool_by_folate_[PATH:ko00670]	0	1.85021	0	4.55812	1.28991	0	0.426257	0	10.9686	0	0	0	0	0	1.71389	0	0	0	0	0	0	0	0	0	0	0	0	0	0	2.14342	0.424628	0	2.71707	0.854154	0	0.429	0	0	0
K00554: tRNA (guanine-N1-)-methyltransferase	NA	0	1.46843	2.9632	2.94985	4.45106	1.47493	0	0	5.94635	0	0	0	0	0	4.48508	0	0	0	0	0	0	0	0	0	0	0	0	0	0	5.89976	0	0	5.93272	0	0	1.4881	0	0	0
K00558: DNA (cytosine-5)-methyltransferase 1 [EC:2.1.1.37]	Cysteine_and_methionine_metabolism_[PATH:ko00270],MicroRNAs_in_cancer_[PATH:ko05206]	0	0	2.52897	11.6497	1.63835	0	0	0	0	0	1.89934	0	3.45048	0.93633	0	0	0	0	0	0	0	0	0	0	0	0	0	0	0	0	0.93633	0	4.71896	0	0	0	0	5.70354	0
K00560: thymidylate synthase [EC:2.1.1.45]	Pyrimidine_metabolism_[PATH:ko00240],One_carbon_pool_by_folate_[PATH:ko00670],Antifolate_resistance_[PATH:ko01523]	0	1.5873	0	1.48148	1.61031	0	2.47835	0	1.5873	1.57978	0	0	0	0	1.60256	0	0	0	0	0	0	0	0	0	0	0	0	0	0	3.11962	1.5873	0	5.96579	0	0	0	0	0	0
K00561: rRNA (adenine-N6-)-methyltransferase	NA	0	0	0	0	0	0	0	0	0	0	0	0	0	0	1.24844	0	0	0	0	0	0	0	0	0	0	0	0	0	0	0	0	0	0	0	0	0	0	3.71758	0
K00564: ribosomal RNA small subunit methyltransferase C	NA	0	0	4.19691	0	0	0	0	0	2.75501	0	0	0	0	0	1.37174	0	0	0	0	0	0	0	0	0	0	0	0	0	0	0	0	0	0	0	0	0	0	0	0
K00566: tRNA-specific 2-thiouridylase [EC:2.8.1.-]	Sulfur_relay_system_[PATH:ko04122]	0	1.88059	4.70288	2.82505	6.61822	0	1.88591	0	8.54502	0	0	0	0	0	0	0	0	0	0	0	0	0	0	0	0	0	0	0	0	8.50689	0	0	1.88325	4.71366	0	0	0	0	0
K00567: methylated-DNA-[protein]-cysteine S-methyltransferase	NA	0	2.09644	2.08333	0	0	0	0	0	3.87597	0	0	0	0	0	0	0	0	0	0	0	0	0	0	0	0	0	0	0	0	4.02322	1.96078	0	2.08333	1.97239	0	0	0	0	0
K00571: site-specific DNA-methyltransferase (adenine-specific)	NA	0	0	0	6.90112	0	0	0	0	5.50421	0	0	0	0	0	1.37741	0	0	0	0	0	0	0	0	0	0	0	0	0	0	0	0	0	4.75177	0	0	0	0	0	0
K00573: protein-L-isoaspartate(D-aspartate) O-methyltransferase	NA	0	0	0	0	0	0	0	0	0	0	0	0	0	0	0	0	0	0	0	0	0	0	0	0	0	0	0	0	0	0	0	4.11523	0	0	0	0	0	0	0
K00574: cyclopropane-fatty-acyl-phospholipid synthase	NA	0	0	0.856898	1.71826	1.73165	1.7227	1.7316	0.884173	1.71381	1.71603	0	0	0	0	22.4603	0	0	0	0	0	0	0	0	0	0	0	0	0	0.859107	13.766	0	0	2.58849	0	0	0	0	0	0
K00575: chemotaxis protein methyltransferase CheR [EC:2.1.1.80]	Two-component_system_[PATH:ko02020],Bacterial_chemotaxis_[PATH:ko02030]	0	0	0	0	0	0	0	0	1.27714	0	0	0	0	0	0	0	0	0	0	0	0	0	0	0	0	0	0	0	0	0	0	0	0	1.28205	0	0	0	0	0
K00588: caffeoyl-CoA O-methyltransferase [EC:2.1.1.104]	Phenylalanine_metabolism_[PATH:ko00360],Phenylpropanoid_biosynthesis_[PATH:ko00940],Stilbenoid,_diarylheptanoid_and_gingerol_biosynthesis_[PATH:ko00945],Flavonoid_biosynthesis_[PATH:ko00941]	0	0	0	1.51515	0	0	0	3.0581	0	0	0	0	0	0	0	0	0	0	0	0	0	0	0	0	0	0	0	0	0	10.7178	0	0	3.03037	0	0	0	0	0	1.52207
K00595: precorrin-6Y C5,15-methyltransferase (decarboxylating) [EC:2.1.1.132]	Porphyrin_and_chlorophyll_metabolism_[PATH:ko00860]	0	0	3.5461	1.77305	3.57485	0	0	0	1.79211	0	0	0	0	0	1.70068	0	0	0	0	0	0	0	0	0	0	0	0	0	0	10.2993	0	0	0	1.69205	0	1.8018	0	0	0
K00600: glycine hydroxymethyltransferase [EC:2.1.2.1]	Glyoxylate_and_dicarboxylate_metabolism_[PATH:ko00630],Methane_metabolism_[PATH:ko00680],Glycine,_serine_and_threonine_metabolism_[PATH:ko00260],Cyanoamino_acid_metabolism_[PATH:ko00460],One_carbon_pool_by_folate_[PATH:ko00670],Antifolate_resistance_[PATH:ko01523]	0.833333	0.82713	2.48146	2.46113	4.10917	0	1.65427	0	14.085	0.823045	0	0	0	0	2.46723	0	0	0	0	0	0	0	0	0	0	0	0	0	0	15.714	1.66471	0	1.66044	5.81711	0	0	0	0	0
K00602: phosphoribosylaminoimidazolecarboxamide formyltransferase / IMP cyclohydrolase [EC:2.1.2.3 3.5.4.10]	Purine_metabolism_[PATH:ko00230],One_carbon_pool_by_folate_[PATH:ko00670],Antifolate_resistance_[PATH:ko01523]	1.54193	2.40278	2.63162	5.91358	1.53529	1.7384	2.62476	0	12.3549	2.00958	0	0	0	0	7.02759	0	0	0	0	0	0	0	0	0	0	0	0	0	0.865801	18.9738	0	0	3.96437	0.868056	0.8726	0	0	0	0
K00604: methionyl-tRNA formyltransferase [EC:2.1.2.9]	One_carbon_pool_by_folate_[PATH:ko00670],Aminoacyl-tRNA_biosynthesis_[PATH:ko00970]	0	3.31497	8.97879	5.77853	5.51531	0	1.10011	0	26.5915	1.0929	0	0	0	0	2.21858	0	0	0	1.10375	0	0	0	0	0	0	0	0	0	0	13.5241	0	0	5.51527	3.34101	2.31481	7.97513	0	0	0
K00606: 3-methyl-2-oxobutanoate hydroxymethyltransferase [EC:2.1.2.11]	Pantothenate_and_CoA_biosynthesis_[PATH:ko00770]	0	1.23001	3.74542	0	1.25786	0	0	0	11.1297	0	0	0	0	0	0	0	0	0	0	0	0	0	0	0	0	0	0	0	0	0	0	0	1.23457	1.23457	0	1.23457	0	0	0
K00609: aspartate carbamoyltransferase catalytic subunit [EC:2.1.3.2]	Pyrimidine_metabolism_[PATH:ko00240],Alanine,_aspartate_and_glutamate_metabolism_[PATH:ko00250]	0	5.58169	3.35201	4.49344	0	1.11111	4.44447	0	5.60434	0	0	0	0	0	1.11483	0	0	0	0	0	0	0	0	0	0	0	0	0	0	1.11111	0	0	1.11483	3.34481	0	1.11111	0	0	0
K00611: ornithine carbamoyltransferase [EC:2.1.3.3]	Arginine_biosynthesis_[PATH:ko00220]	0	0	0	0	0	0	0	0	1.001	1.001	0	0	0	0	0	0	0	0	0	0	0	0	0	0	0	0	0	0	0	0	0	0	0	0	0	0	0	0	0
K00615: transketolase [EC:2.2.1.1]	Pentose_phosphate_pathway_[PATH:ko00030],Carbon_fixation_in_photosynthetic_organisms_[PATH:ko00710],Biosynthesis_of_ansamycins_[PATH:ko01051]	1.09649	2.30876	9.41948	5.97979	9.43581	8.16919	7.85664	0	30.5304	5.79181	0	0	0	0	18.4061	0	0	0	0	0	0	0	0	0	0	0	0	0	1.0929	50.6195	0	0	64.6018	9.40327	0	2.19336	0	0	1.27226
K00616: transaldolase [EC:2.2.1.2]	Pentose_phosphate_pathway_[PATH:ko00030]	0	0	4.72443	4.76198	9.42768	0	7.90707	0	4.747	1.56495	0	0	0	0	3.15963	0	0	0	0	0	0	0	0	0	0	0	0	0	0	14.2805	0	0	7.89194	4.76198	0	0	0	0	0
K00620: glutamate N-acetyltransferase / amino-acid N-acetyltransferase [EC:2.3.1.35 2.3.1.1]	Arginine_biosynthesis_[PATH:ko00220]	0	0	0	0	0	0	0	0	0	0	0	0	0	0	0	0	0	0	0	0	0	0	0	0	0	0	0	0	0	0.833333	0	0	0	0	0	0	0	0	0
K00625: phosphate acetyltransferase [EC:2.3.1.8]	Pyruvate_metabolism_[PATH:ko00620],Propanoate_metabolism_[PATH:ko00640],Carbon_fixation_pathways_in_prokaryotes_[PATH:ko00720],Methane_metabolism_[PATH:ko00680],Taurine_and_hypotaurine_metabolism_[PATH:ko00430]	3.41708	1.14155	9.17633	21.597	5.68887	5.71977	10.2782	0	28.4348	4.54299	0	0	0	0	15.8971	0	0	0	0	0	0	0	0	0	0	0	0	0	1.12613	59.1961	0	0	1.12994	17.0153	0	1.13766	0	0	0
K00626: acetyl-CoA C-acetyltransferase [EC:2.3.1.9]	Pyruvate_metabolism_[PATH:ko00620],Glyoxylate_and_dicarboxylate_metabolism_[PATH:ko00630],Propanoate_metabolism_[PATH:ko00640],Butanoate_metabolism_[PATH:ko00650],Carbon_fixation_pathways_in_prokaryotes_[PATH:ko00720],Fatty_acid_degradation_[PATH:ko00071],Synthesis_and_degradation_of_ketone_bodies_[PATH:ko00072],Valine,_leucine_and_isoleucine_degradation_[PATH:ko00280],Lysine_degradation_[PATH:ko…	0.870322	0.861326	2.66772	1.73611	6.12678	0.868056	3.48819	0	61.0174	1.74764	0	0	0	0	18.4509	0	0	0	0	0	0	0	0	0	0	0	0	0	0	0	1.74066	0	1.77567	1.74066	4.36534	0	0	0	0
K00627: pyruvate dehydrogenase E2 component (dihydrolipoamide acetyltransferase) [EC:2.3.1.12]	Glycolysis_/_Gluconeogenesis_[PATH:ko00010],Citrate_cycle_(TCA_cycle)_[PATH:ko00020],Pyruvate_metabolism_[PATH:ko00620]	0	2.26757	6.84953	6.49433	6.81868	0	2.29885	0	0.98912	0	0	0	0	0	9.21248	0	0	0	0	0	0	0	0	0	0	0	0	0	2.28311	2.28311	0	0	11.4162	6.78761	0	6.834	0	0	0
K00634: phosphate butyryltransferase [EC:2.3.1.19]	Butanoate_metabolism_[PATH:ko00650]	0	2.23716	7.85662	5.639	0	0	2.2409	0	27.048	1.11483	0	0	0	0	10.1469	0	0	0	0	0	0	0	0	0	0	0	0	0	0	10.1282	2.28321	0	2.26781	4.48186	0	0	0	0	1.12613
K00640: serine O-acetyltransferase [EC:2.3.1.30]	Sulfur_metabolism_[PATH:ko00920],Cysteine_and_methionine_metabolism_[PATH:ko00270],Biofilm_formation_-_Vibrio_cholerae_[PATH:ko05111]	0	0	0	5.21752	6.96281	0	0	0	19.1522	0	0	0	0	0	1.73611	0	0	0	0	0	0	0	0	0	0	0	0	0	0	1.73611	0	0	1.73611	1.7452	0	0	0	0	0
K00645: [acyl-carrier-protein] S-malonyltransferase [EC:2.3.1.39]	Fatty_acid_biosynthesis_[PATH:ko00061],Prodigiosin_biosyntheses_[PATH:ko00333]	0	4.31863	4.31183	4.31506	1.07527	1.06838	1.06838	0	7.57264	0	0	0	0	0	7.53741	0	0	0	0	0	0	0	0	0	0	0	0	0	0	3.24336	0	1.09649	5.42206	2.14712	0	0	0	0	0
K00648: 3-oxoacyl-[acyl-carrier-protein] synthase III [EC:2.3.1.180]	Fatty_acid_biosynthesis_[PATH:ko00061]	0	1.03842	3.14492	1.04822	2.09999	0	0	0	2.08988	0	0	0	0	0	3.11533	0	0	0	0	0	0	0	0	0	0	0	0	0	1.04822	11.4236	0	0	5.20517	3.1218	0	0	0	0	0
K00651: homoserine O-succinyltransferase [EC:2.3.1.46]	Sulfur_metabolism_[PATH:ko00920],Cysteine_and_methionine_metabolism_[PATH:ko00270]	1.11111	0	0	3.38753	0	0	0	0	1.1655	0	0	0	0	0	2.29888	0	0	0	0	0	0	0	0	0	0	0	0	0	0	1.14943	0	0	2.12993	0	0	1.14155	0	0	0
K00655: 1-acyl-sn-glycerol-3-phosphate acyltransferase [EC:2.3.1.51]	Glycerolipid_metabolism_[PATH:ko00561],Glycerophospholipid_metabolism_[PATH:ko00564]	0	1.71821	0	0	0	1.71821	1.34409	0	1.73611	0	0	0	0	0	0	0	0	0	0	0	0	0	0	0	0	0	0	0	0	4.80731	0	0	2.68835	3.45423	0	0	0	0	0
K00656: formate C-acetyltransferase [EC:2.3.1.54]	Pyruvate_metabolism_[PATH:ko00620],Propanoate_metabolism_[PATH:ko00640],Butanoate_metabolism_[PATH:ko00650]	0.885146	8.60347	9.82039	13.8653	7.60723	10.5611	0.455996	0.463607	36.1718	8.72739	0	0	0	0.457247	8.2233	0	0	0	0	0	0	0	0	0	0	0	0	0	0.459137	47.1902	0.813659	0.454752	10.2618	18.368	0.382702	0.923368	0	3.68704	0
K00657: diamine N-acetyltransferase [EC:2.3.1.57]	Arginine_and_proline_metabolism_[PATH:ko00330],Ferroptosis_[PATH:ko04216]	0	0	4.66223	0	2.36407	0	7.04249	0	0.841751	0	0	0	0	0	0	0	0	0	0	0	0	0	0	0	0	0	0	0	0	2.36407	0	0	0	2.331	0	0	0	0	0
K00661: maltose O-acetyltransferase	NA	0	4.25172	10.9378	3.53653	3.44585	0	0	0	7.83458	0	0	0	0	0	5.53521	0	0	3.49959	0	0	0	0	0	0	0	0	0	0	0	2.8133	0	0.861326	3.57599	0.852515	0	0	0	0	0
K00674: 2,3,4,5-tetrahydropyridine-2-carboxylate N-succinyltransferase [EC:2.3.1.117]	Lysine_biosynthesis_[PATH:ko00300]	1.46843	14.3995	21.5151	14.2766	5.78521	7.1964	8.60894	0	21.6651	1.43062	0	0	0	0	25.8212	0	0	0	0	0	0	0	0	0	0	0	0	0	1.43678	24.3407	1.44928	0	5.74122	22.8559	0	4.32284	0	0	0
K00681: gamma-glutamyltranspeptidase / glutathione hydrolase [EC:2.3.2.2 3.4.19.13]	Taurine_and_hypotaurine_metabolism_[PATH:ko00430],Cyanoamino_acid_metabolism_[PATH:ko00460],Glutathione_metabolism_[PATH:ko00480]	0	0	0	0.631313	2.53618	0.632511	0	0	1.26383	0	0	0	0	0	0	0	0	0	0	0	0	0	0	0	0	0	0	0	0	1.26625	0	0	1.27351	0	0	0	0	0	0
K00688: starch phosphorylase [EC:2.4.1.1]	Starch_and_sucrose_metabolism_[PATH:ko00500],Necroptosis_[PATH:ko04217],Biofilm_formation_-_Escherichia_coli_[PATH:ko02026],Insulin_signaling_pathway_[PATH:ko04910],Glucagon_signaling_pathway_[PATH:ko04922],Insulin_resistance_[PATH:ko04931]	0.837521	5.01489	5.05946	2.10071	0	1.25897	0.419815	0	7.56034	1.68788	0	0	0	0	9.63573	0	0	0	0	0	0	0	0	0	0	0	0	0	0	7.55595	0.418235	0	3.78229	4.22802	0	0	0	0	0
K00691: maltose phosphorylase [EC:2.4.1.8]	Starch_and_sucrose_metabolism_[PATH:ko00500]	0	0.446828	1.33873	0.45106	0	0.447427	0	0	3.13505	0.45045	0	0	0	0	1.34302	0	0	0	0	0	0	0	0	0	0	0	0	0	0	0.896064	0	0	0	0	0	0.446229	0	0	0
K00694: cellulose synthase (UDP-forming) [EC:2.4.1.12]	Starch_and_sucrose_metabolism_[PATH:ko00500],Biofilm_formation_-_Escherichia_coli_[PATH:ko02026]	0	0.449236	2.22824	0.440917	0	0	0.440917	0	1.32981	0	0	0	0	0	0	0	0	0	0	0	0	0	0	0	0	0	0	0	0	4.4305	0	0	0	0	0	0	0	0	0
K00700: 1,4-alpha-glucan branching enzyme [EC:2.4.1.18]	Starch_and_sucrose_metabolism_[PATH:ko00500]	0.515198	1.52442	1.01242	1.54821	1.0225	0.505051	2.54786	0	4.07361	3.04734	0	0	0	0	0.50813	0	0	0	0	0	0	0	0	0	0	0	0	0	0	8.14264	0	0	1.0155	2.02636	0	0.50813	0	0	0
K00703: starch synthase [EC:2.4.1.21]	Starch_and_sucrose_metabolism_[PATH:ko00500],Biofilm_formation_-_Escherichia_coli_[PATH:ko02026]	0	5.90868	4.44947	3.04502	0	0	1.41545	0	8.69428	1.42298	0	0	0	0	8.72137	0	0	0	0	0	0	0	0	0	0	0	0	0	0	6.28151	3.24006	0	1.81904	3.75243	0	0.898473	0	0	0.70922
K00705: 4-alpha-glucanotransferase [EC:2.4.1.25]	Starch_and_sucrose_metabolism_[PATH:ko00500]	0.543774	6.0229	5.4926	1.65494	0.550055	1.6403	0	0	3.85159	0	0	0	0	0	7.14201	0	0	0	0	0	0	0	0	0	0	0	0	0	0	4.94085	0	0	2.20403	0.555556	0	0	0	0	0
K00756: pyrimidine-nucleoside phosphorylase [EC:2.4.2.2]	Pyrimidine_metabolism_[PATH:ko00240]	0	2.28489	2.2885	0	0	0	0.757576	0	0	0	0	0	0	0	1.53433	0	0	0	0	0	0	0	0	0	0	0	0	0	0	0	0	0	0	3.82846	0	0	0	0	0
K00757: uridine phosphorylase [EC:2.4.2.3]	Pyrimidine_metabolism_[PATH:ko00240],Drug_metabolism_-_other_enzymes_[PATH:ko00983]	0	0	0	0	0	0	0	0	0	0	0	0	0	0	0	0	0	0	0	0	0	0	0	0	0	0	0	0	0	0	1.24378	0	3.74066	0	0	0	0	0	0
K00758: thymidine phosphorylase [EC:2.4.2.4]	Pyrimidine_metabolism_[PATH:ko00240],Drug_metabolism_-_other_enzymes_[PATH:ko00983],Bladder_cancer_[PATH:ko05219]	0	0	0	0	0	7.56635	20.7541	0	0	0	0	0	0	0	0	0	0	0	0	0	0	0	0	0	0	0	0	0	0	0	0	0	0	0	0	2.58398	0	0	0
K00759: adenine phosphoribosyltransferase [EC:2.4.2.7]	Purine_metabolism_[PATH:ko00230]	0	6.93753	9.7094	6.63341	5.62005	1.81159	1.15741	0	20.1286	6.06075	0	0	0	0	3.66603	0	0	0	0	0	0	0	0	0	0	0	0	0	0	31.7222	0.839631	2.00292	6.28798	15.5239	0	2.00803	0	0	0
K00760: hypoxanthine phosphoribosyltransferase [EC:2.4.2.8]	Purine_metabolism_[PATH:ko00230],Drug_metabolism_-_other_enzymes_[PATH:ko00983]	0	1.97239	0	1.93798	0	1.96078	0	0	4.00491	0	0	0	0	0	3.9217	0	0	0	0	0	0	0	0	0	0	0	0	0	0	3.87807	0	0	11.6082	3.8761	0	0	0	0	0
K00761: uracil phosphoribosyltransferase [EC:2.4.2.9]	Pyrimidine_metabolism_[PATH:ko00240]	0	6.49617	13.0801	0	3.26797	0	0	1.64204	1.64204	3.27602	0	0	0	0	9.84449	0	0	0	0	0	0	0	0	0	0	0	0	0	0	8.1461	0	0	8.15415	0	0	0	0	0	0
K00762: orotate phosphoribosyltransferase [EC:2.4.2.10]	Pyrimidine_metabolism_[PATH:ko00240]	0	1.76367	7.06415	7.0365	0	3.50887	3.4904	0	17.6185	1.7452	0	0	0	0	3.51805	0	0	0	0	0	0	0	0	0	0	0	0	0	0	5.26326	0	0	7.05477	8.7821	0	1.76367	0	0	0
K00763: nicotinate phosphoribosyltransferase [EC:6.3.4.21]	Nicotinate_and_nicotinamide_metabolism_[PATH:ko00760]	0	4.2797	2.15062	6.44102	3.57357	1.4245	6.2552	0	10.0891	2.74878	0	0	0	0	7.16717	0	0	0	0	0	0	0	0	0	0	0	0	0	0	3.5736	0	0	4.29049	3.57818	0	0	0	0	0
K00764: amidophosphoribosyltransferase [EC:2.4.2.14]	Purine_metabolism_[PATH:ko00230],Alanine,_aspartate_and_glutamate_metabolism_[PATH:ko00250]	0	0	0	0.755858	2.24218	0	0.749064	0	6.0129	0.750751	0	0	0	0	3.0065	0	0	0	0	0	0	0	0	0	0	0	0	0	0	6.73857	0	0	0.749064	1.49489	0	0	0	0	0
K00765: ATP phosphoribosyltransferase [EC:2.4.2.17]	Histidine_metabolism_[PATH:ko00340]	0	0	5.45112	1.63399	0	0	0	0	1.10011	0	0	0	0	0	0	0	0	0	0	0	0	0	0	0	0	0	0	0	0	0	0	0	3.81467	2.71976	0	0	0	0	0
K00768: nicotinate-nucleotide-_dimethylbenzimidazole phosphoribosyltransferase [EC:2.4.2.21]	Porphyrin_and_chlorophyll_metabolism_[PATH:ko00860]	0	0.992063	1.95218	1.95505	0	0	0	0	2.92973	0	0	0	0	0	1.96085	0	0	0	0	0	0	0	0	0	0	0	0	0	0	6.86571	0.98912	0	0	0.983284	0	0	0	0	0
K00773: queuine tRNA-ribosyltransferase	NA	0	1.82149	0.918274	1.83156	2.22222	0.915751	3.11577	0	0.918274	0.908265	0	0	0	0	5.87537	0	0	0	0	0	0	0	0	0	0	0	0	0	0	6.37534	0	0	2.72234	0.910747	0	0.908265	0	0	0.92081
K00783: hypothetical protein	NA	0	0	2.17865	0	4.30108	0	0	0	0	0	0	0	0	0	0	0	0	0	0	0	0	0	0	0	0	0	0	0	0	12.946	0	0	2.15054	0	0	0	0	0	0
K00784: ribonuclease Z [EC:3.1.26.11]	RNA_transport_[PATH:ko03013]	0	0	1.29199	1.28205	0	0	0	0	5.00333	2.55428	0	0	0	0	0	0	0	0	0	0	0	0	0	0	0	0	0	0	0	7.70746	2.56905	0	11.0883	2.5641	0	0	0	0	0
K00788: thiamine-phosphate pyrophosphorylase [EC:2.5.1.3]	Thiamine_metabolism_[PATH:ko00730]	0	0	3.12078	0	3.10622	0	0	0	7.56287	0	0	0	0	0	4.75493	0	0	0	0	0	0	0	0	0	0	0	0	0	0	3.13549	0	0	1.5083	1.61031	0	0	0	0	0
K00789: S-adenosylmethionine synthetase [EC:2.5.1.6]	Cysteine_and_methionine_metabolism_[PATH:ko00270]	0	2.56418	1.716	5.13941	2.71103	1.73845	6.35274	0	4.27358	7.24638	0	0	2.47835	0	8.10327	0	0	0	0	0	7.24638	0	0	0	0	0	0	0	0	17.1209	0	0	2.55758	4.30914	0	2.46006	0	0	0
K00790: UDP-N-acetylglucosamine 1-carboxyvinyltransferase [EC:2.5.1.7]	Amino_sugar_and_nucleotide_sugar_metabolism_[PATH:ko00520],Peptidoglycan_biosynthesis_[PATH:ko00550]	0	0.819001	0.81103	2.46524	0	0	1.63201	0	9.9533	0	0	0	0	0	0	0	0	0	0	0	1.07875	0	0	0	0	0	0	0	0	24.4876	1.06496	0	1.65223	1.62602	0.809061	0	0	0	0
K00791: tRNA dimethylallyltransferase [EC:2.5.1.75]	Zeatin_biosynthesis_[PATH:ko00908]	0	2.18222	3.27187	1.0929	1.09649	1.08932	0	0	2.19298	0	0	0	0	0	1.10375	0	0	0	0	0	0	0	0	0	0	0	0	0	0	1.0929	0	0	4.36447	0	0	0	0	0	0
K00793: riboflavin synthase [EC:2.5.1.9]	Riboflavin_metabolism_[PATH:ko00740]	0	1.5361	3.10802	6.23067	7.74483	0	0	0	1.55039	0	0	0	0	0	0	0	0	0	0	0	0	0	0	0	0	0	0	0	0	1.55763	0	0	1.56495	1.5361	0	0	0	0	0
K00794: 6,7-dimethyl-8-ribityllumazine synthase [EC:2.5.1.78]	Riboflavin_metabolism_[PATH:ko00740]	6.75696	6.68178	22.3589	4.51983	6.78824	2.20751	2.23714	0	0	2.26757	0	0	0	0	0	0	0	0	0	0	0	0	0	0	0	0	0	0	0	2.22222	0	0	6.65195	4.47427	0	2.23714	0	0	0
K00795: farnesyl diphosphate synthase [EC:2.5.1.1 2.5.1.10]	Terpenoid_backbone_biosynthesis_[PATH:ko00900]	0	1.14943	0	2.34347	2.33918	0	0	0	2.32711	1.17786	0	0	0	0	1.1534	0	0	0	0	0	0	0	0	0	0	0	0	0	0	3.45623	0	0	1.14943	0	0	0	0	0	0
K00796: dihydropteroate synthase [EC:2.5.1.15]	Folate_biosynthesis_[PATH:ko00790]	2.0202	7.17654	8.19425	3.29734	5.67386	1.27714	1.30208	0	18.0816	8.99112	0	0	0	0	21.7767	0	0	0	0	0	0	0	0	0	0	0	0	0	0	32.6074	2.87356	0	7.37976	4.12694	0	2.82486	0	0	0
K00797: spermidine synthase [EC:2.5.1.16]	Cysteine_and_methionine_metabolism_[PATH:ko00270],Arginine_and_proline_metabolism_[PATH:ko00330],beta-Alanine_metabolism_[PATH:ko00410],Glutathione_metabolism_[PATH:ko00480]	2.5641	1.20337	1.20337	2.48756	2.50627	0	0	0	3.74357	0	0	0	0	0	0	0	0	0	0	0	0	0	0	0	0	0	0	0	0	0	0	0	1.19048	0	0	0	0	0	0
K00800: 3-phosphoshikimate 1-carboxyvinyltransferase [EC:2.5.1.19]	Phenylalanine,_tyrosine_and_tryptophan_biosynthesis_[PATH:ko00400]	0	3.91477	3.12258	4.69693	0	0	0.775194	0	3.94955	0.788022	0	0	0	0	1.55401	0	0	0	0	0	0	0	0	0	0	0	0	0	0	5.50535	0	0	2.3643	10.1614	0	0.78064	0	0	0
K00805: heptaprenyl diphosphate synthase [EC:2.5.1.30]	Terpenoid_backbone_biosynthesis_[PATH:ko00900]	0	0	0	4.01606	0	0	2.0202	0	0	2.75482	0	0	0	0	0	0	0	0	0	0	0	0	0	0	0	0	0	0	0	7.5991	0	0	4.02823	0	0	0	0	0	0
K00806: undecaprenyl diphosphate synthase [EC:2.5.1.31]	Terpenoid_backbone_biosynthesis_[PATH:ko00900]	2.8192	6.99133	16.9688	2.7894	1.57978	0	0	0	18.4225	1.38889	0	0	0	0	11.1815	0	0	0	0	0	0	0	0	0	0	0	0	0	0	7.15282	0	0	16.7666	0	0	1.38889	0	0	0
K00812: aspartate aminotransferase [EC:2.6.1.1]	Alanine,_aspartate_and_glutamate_metabolism_[PATH:ko00250],Cysteine_and_methionine_metabolism_[PATH:ko00270],Arginine_biosynthesis_[PATH:ko00220],Arginine_and_proline_metabolism_[PATH:ko00330],Tyrosine_metabolism_[PATH:ko00350],Phenylalanine_metabolism_[PATH:ko00360],Phenylalanine,_tyrosine_and_tryptophan_biosynthesis_[PATH:ko00400],Isoquinoline_alkaloid_biosynthesis_[PATH:ko00950],Tropane,_piper…	0	9.43328	13.645	7.70152	0	6.00301	12.8848	0	27.4708	19.7166	0	0	0	0	50.5528	0	0	0	0	0	0	0	0	0	0	0	0	0	0	19.7204	0	0	8.6031	7.68337	0.852515	2.57295	0	0	0
K00813: aspartate aminotransferase [EC:2.6.1.1]	Alanine,_aspartate_and_glutamate_metabolism_[PATH:ko00250],Cysteine_and_methionine_metabolism_[PATH:ko00270],Arginine_biosynthesis_[PATH:ko00220],Arginine_and_proline_metabolism_[PATH:ko00330],Tyrosine_metabolism_[PATH:ko00350],Phenylalanine_metabolism_[PATH:ko00360],Phenylalanine,_tyrosine_and_tryptophan_biosynthesis_[PATH:ko00400],Isoquinoline_alkaloid_biosynthesis_[PATH:ko00950],Tropane,_piper…	0.813008	5.66756	6.51424	16.3009	0.813008	0	1.64002	0	41.5014	0	0	0	0	0	18.7441	0	0	0	0	0	0	0	0	0	0	0	0	0	0.81103	6.51231	0.823045	0	3.24416	22.7372	0	0	0	0	0
K00817: histidinol-phosphate aminotransferase [EC:2.6.1.9]	Histidine_metabolism_[PATH:ko00340],Tyrosine_metabolism_[PATH:ko00350],Phenylalanine_metabolism_[PATH:ko00360],Phenylalanine,_tyrosine_and_tryptophan_biosynthesis_[PATH:ko00400],Tropane,_piperidine_and_pyridine_alkaloid_biosynthesis_[PATH:ko00960],Novobiocin_biosynthesis_[PATH:ko00401]	0	3.89309	0	0	0.980392	1.85978	0.923361	0	7.51777	0.938967	0	0	0	0	0	0	0	0	0	0	0	0	0	0	0	0	0	0	0	4.69082	0	0	0.980392	1.9141	0	0	0	0	0
K00820: glucosamine-_fructose-6-phosphate aminotransferase (isomerizing) [EC:2.6.1.16]	Amino_sugar_and_nucleotide_sugar_metabolism_[PATH:ko00520],Alanine,_aspartate_and_glutamate_metabolism_[PATH:ko00250],Insulin_resistance_[PATH:ko04931]	1.11672	1.10834	1.66021	3.34553	3.8936	1.10652	5.5567	1.11021	20.0921	2.79845	0	0	0	0	2.24667	0	0	0	0	0	0	0	0	0	0	0	0	0	0	21.7847	0	0	5.57353	2.78822	0.55371	1.10835	0	0	0.558347
K00821: acetylornithine/N-succinyldiaminopimelate aminotransferase [EC:2.6.1.11 2.6.1.17]	Lysine_biosynthesis_[PATH:ko00300],Arginine_biosynthesis_[PATH:ko00220]	0	0	0	0	0	0	0	0.861326	0.856898	0	0	0	0	0	0	0	0	0	0	0	0	0	0	0	0	0	0	0	0	0	0	0	0	0	0	0	0	0	0
K00823: 4-aminobutyrate aminotransferase [EC:2.6.1.19]	Propanoate_metabolism_[PATH:ko00640],Butanoate_metabolism_[PATH:ko00650],Alanine,_aspartate_and_glutamate_metabolism_[PATH:ko00250],beta-Alanine_metabolism_[PATH:ko00410]	0	1.54502	1.55042	1.54321	0.773395	0	0	0	37.1353	0.778816	0	0	0	0	0	0	0	0	0	0	0	0	0	0	0	0	0	0	0	2.33837	3.86892	0	2.31485	3.09374	0	0	0	0	0
K00826: branched-chain amino acid aminotransferase [EC:2.6.1.42]	Cysteine_and_methionine_metabolism_[PATH:ko00270],Valine,_leucine_and_isoleucine_degradation_[PATH:ko00280],Valine,_leucine_and_isoleucine_biosynthesis_[PATH:ko00290],Pantothenate_and_CoA_biosynthesis_[PATH:ko00770]	0	0	1.40056	1.38889	0	0	0	0	4.16138	0	0	0	0	0	2.79585	0	0	0	0	0	0	0	0	0	0	0	0	0	0	0	0	0	0	1.40056	0	0	0	0	0
K00831: phosphoserine aminotransferase [EC:2.6.1.52]	Methane_metabolism_[PATH:ko00680],Glycine,_serine_and_threonine_metabolism_[PATH:ko00260],Vitamin_B6_metabolism_[PATH:ko00750]	0	0	0	0	0	0	0	0	1.36054	0	0	0	0	0	0	0	0	0	0	0	0	0	0	0	0	0	0	0	0	0	0	0	0	0	0	0	0	0	0
K00833: adenosylmethionine-_-8-amino-7-oxononanoate aminotransferase [EC:2.6.1.62]	Biotin_metabolism_[PATH:ko00780]	0	2.08986	0	0	0	0	0	0	2.11318	0	0	0	0	0	3.15815	0	0	0	0	0	0	0	0	0	0	0	0	0	0	1.04822	1.05152	0	0	0	0	0	0	0	0
K00842: aminotransferase	NA	0.865801	0	0	0	0.861326	0	0	0	2.59303	0	0	0	0	0	1.72713	0	0	0	0	0	0	0	0	0	0	0	0	0	0	0	0	0	0	0	0	0	0	0	0
K00845: glucokinase [EC:2.7.1.2]	Glycolysis_/_Gluconeogenesis_[PATH:ko00010],Galactose_metabolism_[PATH:ko00052],Starch_and_sucrose_metabolism_[PATH:ko00500],Amino_sugar_and_nucleotide_sugar_metabolism_[PATH:ko00520],Streptomycin_biosynthesis_[PATH:ko00521],Neomycin,_kanamycin_and_gentamicin_biosynthesis_[PATH:ko00524]	0	0	2.1966	1.0929	2.19308	0	0	0	2.21486	1.10375	0	0	0	0	1.08578	0	0	0	0	0	0	0	0	0	0	0	0	0	0	0	0	0	1.09649	2.02565	0	0	0	0	0
K00847: fructokinase [EC:2.7.1.4]	Fructose_and_mannose_metabolism_[PATH:ko00051],Starch_and_sucrose_metabolism_[PATH:ko00500],Amino_sugar_and_nucleotide_sugar_metabolism_[PATH:ko00520]	0	1.14155	0	1.06496	0	0	0	0	2.21044	0	0	0	0	0	0	0	0	0	0	0	0	0	0	0	0	0	0	0	0	1.14155	0	0	0	2.2264	0	0	0	0	0
K00850: 6-phosphofructokinase 1 [EC:2.7.1.11]	Glycolysis_/_Gluconeogenesis_[PATH:ko00010],Pentose_phosphate_pathway_[PATH:ko00030],Fructose_and_mannose_metabolism_[PATH:ko00051],Galactose_metabolism_[PATH:ko00052],Methane_metabolism_[PATH:ko00680],RNA_degradation_[PATH:ko03018],AMPK_signaling_pathway_[PATH:ko04152],Central_carbon_metabolism_in_cancer_[PATH:ko05230]	0.859107	0	1.07181	1.06157	1.06838	0	0.835422	0	8.64099	3.23625	0	0	0	0	3.21912	0	0	0	0	0	0	0	0	0	0	0	0	0	0	9.626	1.06496	0	0	1.07527	0	0	0	0	0
K00854: xylulokinase [EC:2.7.1.17]	Pentose_and_glucuronate_interconversions_[PATH:ko00040]	0	0	0.666667	0.657462	1.31753	0	0	0	0.666667	0.656168	0	0	0	0	0	0	0	0	0	0	0	0	0	0	0	0	0	0	0	1.32014	0	0	2.64557	0	0	0.661376	0	0	0
K00858: NAD+ kinase [EC:2.7.1.23]	Nicotinate_and_nicotinamide_metabolism_[PATH:ko00760]	0	1.28205	0	1.29199	0	0	1.27226	0	0	1.27226	0	0	0	0	0	0	0	0	0	0	0	0	0	0	0	0	0	0	0	2.55443	0	0	2.5641	1.29702	0	0	0	0	0
K00859: dephospho-CoA kinase [EC:2.7.1.24]	Pantothenate_and_CoA_biosynthesis_[PATH:ko00770]	2.52525	8.36678	18.4019	24.1624	1.7094	0	5.01281	2.52525	2.48756	5.01253	0	0	0	0	4.9754	0	0	0	0	0	0	0	0	0	0	0	0	0	2.50627	12.5132	0	0	10.873	6.74973	0	2.48756	0	0	0
K00864: glycerol kinase [EC:2.7.1.30]	Glycerolipid_metabolism_[PATH:ko00561],PPAR_signaling_pathway_[PATH:ko03320],Plant-pathogen_interaction_[PATH:ko04626]	0	0	0.676133	2.71202	0	0.68306	0.677507	0	3.36029	0	0	0	0	0	1.35227	0	0	0	0	0	0	0	0	0	0	0	0	0	0	0	0	0	0.676133	0.666667	0	0	0	0	0
K00865: glycerate 2-kinase [EC:2.7.1.165]	Glyoxylate_and_dicarboxylate_metabolism_[PATH:ko00630],Glycerolipid_metabolism_[PATH:ko00561],Glycine,_serine_and_threonine_metabolism_[PATH:ko00260]	0	0	0	1.78997	0.884173	0	0	0	0.884173	0	0	0	0	0	0	0	0	0	0	0	0	0	0	0	0	0	0	0	0	0	0	0	0.879507	0.893655	0	0	0	0	0
K00868: pyridoxine kinase [EC:2.7.1.35]	Vitamin_B6_metabolism_[PATH:ko00750]	0	0	0	1.26743	0	0	0	0	0	2.51121	0	0	0	0	1.24844	0	0	0	0	0	0	0	0	0	0	0	0	0	0	1.25786	0	0	0	0	0	0	0	0	0
K00872: homoserine kinase [EC:2.7.1.39]	Glycine,_serine_and_threonine_metabolism_[PATH:ko00260]	1.16144	0	0	3.4483	0	0	4.59381	1.1534	1.14548	0	0	0	0	0	1.14548	0	0	0	0	0	0	0	0	0	0	0	0	0	0	3.43256	0	0	4.58591	2.28313	0	0	0	0	0
K00873: pyruvate kinase [EC:2.7.1.40]	Glycolysis_/_Gluconeogenesis_[PATH:ko00010],Pyruvate_metabolism_[PATH:ko00620],Purine_metabolism_[PATH:ko00230],Glucagon_signaling_pathway_[PATH:ko04922],Central_carbon_metabolism_in_cancer_[PATH:ko05230],Viral_carcinogenesis_[PATH:ko05203],Type_II_diabetes_mellitus_[PATH:ko04930],Human_papillomavirus_infection_[PATH:ko05165]	0	0	1.74733	2.17999	1.16147	1.15441	1.16449	0.581734	5.5363	2.63327	0	0	0	0	4.65299	0	0	0	0	0	0	0	0	0	0	0	0	0	0	7.55583	0	0	8.11436	1.15843	0	1.16347	0	0	0
K00874: 2-dehydro-3-deoxygluconokinase [EC:2.7.1.45]	Pentose_phosphate_pathway_[PATH:ko00030]	0	0	0	3.10561	2.07366	0	0	0	1.05152	0	0	0	0	0	2.05793	0	0	0	0	0	0	0	0	0	0	0	0	0	0	0	0	0	0	1.03199	0	0	0	0	0
K00876: uridine kinase [EC:2.7.1.48]	Pyrimidine_metabolism_[PATH:ko00240],Drug_metabolism_-_other_enzymes_[PATH:ko00983]	0	0	0.610501	0.607165	0	0	0.613874	0	3.09466	0	0	0	0	0	2.451	0	0	0	0	0	0	0	0	0	0	0	0	0	0	3.67651	0	0	0.62422	0.616143	0	0.611621	0	0	0
K00878: hydroxyethylthiazole kinase [EC:2.7.1.50]	Thiamine_metabolism_[PATH:ko00730]	0	0	1.30208	0	0	0	0	0	1.32275	0	0	0	0	0	3.9116	0	0	0	0	0	0	0	0	0	0	0	0	0	0	2.5991	0	0	0	0	0	0	0	0	0
K00882: 1-phosphofructokinase [EC:2.7.1.56]	Fructose_and_mannose_metabolism_[PATH:ko00051]	0	0	0	1.10375	1.10375	1.09649	0	0	2.22225	1.12233	0	0	0	0	2.22222	0	0	0	0	0	0	0	0	0	0	0	0	0	0	0	1.11857	0	0	1.12613	0	0	0	0	0
K00884: N-acetylglucosamine kinase [EC:2.7.1.59]	Amino_sugar_and_nucleotide_sugar_metabolism_[PATH:ko00520]	0	1.07875	0	0	2.20459	0	0	0	7.74247	0	0	0	0	0	1.10011	0	0	0	0	0	0	0	0	0	0	0	0	0	0	1.10742	0	0	0	2.19708	0	0	0	0	0
K00887: undecaprenol kinase [EC:2.7.1.66]	Peptidoglycan_biosynthesis_[PATH:ko00550]	0	2.83688	1.4245	1.41243	0	0	0	0	0	1.41844	0	0	0	0	1.41844	0	0	0	0	0	0	0	0	0	0	0	0	0	0	0	0	0	0	1.43062	0	0	0	0	0
K00919: 4-diphosphocytidyl-2-C-methyl-D-erythritol kinase [EC:2.7.1.148]	Terpenoid_backbone_biosynthesis_[PATH:ko00900]	0	0	1.15741	2.31081	0	0	0	0	4.59784	1.14548	0	0	0	0	1.14548	0	0	0	0	0	0	0	0	0	0	0	0	0	0	4.60179	0	1.1655	0	0	0	0	0	0	0
K00925: acetate kinase [EC:2.7.2.1]	Pyruvate_metabolism_[PATH:ko00620],Propanoate_metabolism_[PATH:ko00640],Carbon_fixation_pathways_in_prokaryotes_[PATH:ko00720],Methane_metabolism_[PATH:ko00680],Taurine_and_hypotaurine_metabolism_[PATH:ko00430]	1.70941	14.2565	23.4513	8.44191	11.2045	5.01067	9.60299	0	38.487	13.3625	0	0	0	0	31.6545	0	0	0	0	0	0	0	0	0	0	0	0	0	0	42.5445	3.59392	0	21.8316	22.2845	0	2.64029	0	0	0
K00927: phosphoglycerate kinase [EC:2.7.2.3]	Glycolysis_/_Gluconeogenesis_[PATH:ko00010],Carbon_fixation_in_photosynthetic_organisms_[PATH:ko00710]	0	7.17867	12.9121	3.53532	0	9.3145	2.76054	0.856898	36.1548	11.1375	0	0	0	0	19.5637	0	0	0	0	0	0	0	0	0	0	0	0	0	0.863558	48.7943	0	0	13.4577	5.79561	0	2.25022	0	0	0.846024
K00928: aspartate kinase [EC:2.7.2.4]	Glycine,_serine_and_threonine_metabolism_[PATH:ko00260],Cysteine_and_methionine_metabolism_[PATH:ko00270],Lysine_biosynthesis_[PATH:ko00300],Monobactam_biosynthesis_[PATH:ko00261]	0	8.35716	9.22303	6.76528	3.41321	0.85034	2.5107	0.85034	8.45442	4.18354	0	0	0	0	4.19874	0	0	0	0.833333	0	0	0	0	0	0.863558	0	0	0	0	20.9808	0	0	1.66671	5.86996	0	0.854701	0	0	0
K00929: butyrate kinase [EC:2.7.2.7]	Butanoate_metabolism_[PATH:ko00650]	7.58393	34.2438	21.9306	59.0383	2.86287	10.42	20.0091	0	109.991	5.69292	0	0	0	0	74.345	0	0	0	0	0	0	0	0	0	0	0	0	0	3.80154	89.3044	8.62207	0	19.0623	77.3002	0.95511	2.85457	0	0	1.88591
K00930: acetylglutamate kinase [EC:2.7.2.8]	Arginine_biosynthesis_[PATH:ko00220]	0	0	0	1.18203	0	0	0	0	0	0	0	0	0	0	0	0	0	0	0	0	0	0	0	0	0	0	0	0	0	3.58432	0	0	1.21212	0	0	0	0	0	0
K00933: creatine kinase [EC:2.7.3.2]	Arginine_and_proline_metabolism_[PATH:ko00330]	0	0	1.001	0	0.995025	1.98709	0	0	18.0008	0	0	0	0	0	3.01517	0	0	0	0	0	0	0	0	0	0	0	0	0	1.01317	12.9806	1.01317	0	0	3.99819	0	0	0	0	0
K00936: NO_NAME	NA	0	0.732601	0	0.727802	0	0	0	0	0.732601	0	0	0	0	0	0	0	0	0	0	0	0	0	0	0	0	0	0	0	0	2.16611	0	0	0	0	0	0	0	0	0
K00939: adenylate kinase [EC:2.7.4.3]	Purine_metabolism_[PATH:ko00230],Thiamine_metabolism_[PATH:ko00730]	1.57978	33.1771	50.61	14.2937	12.7069	1.56495	3.17489	0	41.1291	4.71705	0	0	0	0	79.1149	0	0	0	1.57978	0	0	0	0	0	0	0	0	0	3.18987	80.6786	1.57978	0	64.8055	18.9811	0	17.371	0	0	0
K00941: hydroxymethylpyrimidine/phosphomethylpyrimidine kinase [EC:2.7.1.49 2.7.4.7]	Thiamine_metabolism_[PATH:ko00730]	0	1.29702	1.29702	0	0	0	0	0	0	0	0	0	0	0	0	0	0	0	0	0	0	0	0	0	0	0	0	0	0	0	1.30208	0	5.16305	0	0	0	0	0	0
K00942: guanylate kinase [EC:2.7.4.8]	Purine_metabolism_[PATH:ko00230]	0	1.65837	1.65017	0	0	1.70068	3.33333	0	3.31683	0	0	0	0	0	1.65837	0	0	0	0	0	0	0	0	0	0	0	0	0	0	5.03367	0	0	3.33333	1.66667	1.65837	0	0	0	0
K00943: dTMP kinase [EC:2.7.4.9]	Pyrimidine_metabolism_[PATH:ko00240]	0	0	0	0	0	0	0	0	0.816993	0	0	0	0	0	0.819001	0	0	0	0	0	0	0	0	0	0	0	0	0	0	0	0	0	0	0	0	0	0	0	0
K00945: cytidylate kinase [EC:2.7.4.14]	Pyrimidine_metabolism_[PATH:ko00240]	0	1.22549	1.221	2.44649	1.22549	0	0	0	3.69007	0	0	0	0	0	1.21212	0	0	0	0	0	0	0	0	0	0	0	0	0	0	4.88404	0	0	3.67677	4.90206	0	0	0	0	0
K00948: ribose-phosphate pyrophosphokinase [EC:2.7.6.1]	Pentose_phosphate_pathway_[PATH:ko00030],Purine_metabolism_[PATH:ko00230]	0	4.30812	10.7635	5.40443	2.14019	0	1.07181	1.07181	9.69525	2.15402	0	0	0	0	5.39381	0	0	0	0	0	0	0	0	0	0	0	0	0	0	20.4834	0	0	5.40086	1.08578	0	0	0	0	0
K00949: thiamine pyrophosphokinase [EC:2.7.6.2]	Thiamine_metabolism_[PATH:ko00730]	0	3.21287	6.45701	3.20513	1.64204	0	0	0	4.82333	1.61031	0	0	0	0	1.60256	0	0	0	0	0	0	0	0	0	0	0	0	0	0	1.60256	0	0	3.22843	0	0	0	0	0	0
K00950: 2-amino-4-hydroxy-6-hydroxymethyldihydropteridine diphosphokinase [EC:2.7.6.3]	Folate_biosynthesis_[PATH:ko00790]	0	0	3.57465	0	0	0	1.8018	0	0	0	0	0	0	0	0	0	0	0	0	0	0	0	0	0	0	0	0	0	0	1.79211	0	0	0	0	0	0	0	0	0
K00951: GTP pyrophosphokinase [EC:2.7.6.5]	Purine_metabolism_[PATH:ko00230]	0	3.22864	1.86091	1.85709	1.84868	1.86653	0.931215	0.47081	4.18124	0.931106	0	0	0	0	6.02989	0	0	0	0	0	0	0	0	0	0	0	0	0	0	8.78775	0.922086	0	2.31557	1.87441	0	0.925933	0	0	0
K00954: pantetheine-phosphate adenylyltransferase [EC:2.7.7.3]	Pantothenate_and_CoA_biosynthesis_[PATH:ko00770]	0	0	0	2.08333	0	2.07039	0	0	0	2.08333	0	0	0	0	2.07039	0	0	0	0	0	0	0	0	0	0	0	0	0	0	2.09644	0	0	0	0	0	0	0	0	0
K00962: polyribonucleotide nucleotidyltransferase [EC:2.7.7.8]	Purine_metabolism_[PATH:ko00230],Pyrimidine_metabolism_[PATH:ko00240],RNA_degradation_[PATH:ko03018]	0.482393	5.31629	7.30039	1.93594	2.4353	0.966192	3.86207	0	10.1362	3.37755	0	0	0	0	11.5729	0	0	0	0	0	0	0	0	0	0	0	0	0	0.481696	19.3861	0	0	5.82909	4.36487	0	0.485909	0	0	0.485201
K00963: UTP-_glucose-1-phosphate uridylyltransferase [EC:2.7.7.9]	Pentose_and_glucuronate_interconversions_[PATH:ko00040],Galactose_metabolism_[PATH:ko00052],Starch_and_sucrose_metabolism_[PATH:ko00500],Amino_sugar_and_nucleotide_sugar_metabolism_[PATH:ko00520]	0	2.33509	3.42773	2.22938	0	0	4.44408	0	8.62896	0	0	0	0	0	12.8624	0	0	0	0	0	0	0	0	0	0	0	0	0	0	9.03126	0	1.20337	0	2.25544	0	0	0	0	0
K00965: UDPglucose-_hexose-1-phosphate uridylyltransferase [EC:2.7.7.12]	Galactose_metabolism_[PATH:ko00052],Amino_sugar_and_nucleotide_sugar_metabolism_[PATH:ko00520],Prolactin_signaling_pathway_[PATH:ko04917]	1.08225	0	0	0	0	0	0	0	2.1751	0	0	0	0	0	0	0	0	0	0	0	0	0	0	0	0	0	0	0	0	1.07875	0	0	0	0	0	0	0	0	0
K00969: nicotinate-nucleotide adenylyltransferase [EC:2.7.7.18]	Nicotinate_and_nicotinamide_metabolism_[PATH:ko00760]	0	2.92398	1.48148	0	2.97619	1.4881	0	0	7.32288	5.92604	0	0	0	0	8.86928	0	0	0	0	0	0	0	0	0	0	0	0	0	0	25.0164	2.94985	0	2.94985	2.98286	0	0	0	0	0
K00970: poly(A) polymerase [EC:2.7.7.19]	RNA_degradation_[PATH:ko03018]	0	1.46199	2.22302	2.91126	1.4556	1.46843	0.768049	0	7.32288	2.92398	0	0	0	0	0	0	0	0	0	0	0	0	0	0	0	0	0	0	0	8.79973	0	0	1.4556	2.89861	0	0	0	0	0
K00971: mannose-1-phosphate guanylyltransferase [EC:2.7.7.13]	Fructose_and_mannose_metabolism_[PATH:ko00051],Amino_sugar_and_nucleotide_sugar_metabolism_[PATH:ko00520]	0.960615	1.89664	3.8483	1.91577	0	0	0	0	1.9185	0.952381	0	0	0	0	3.80425	0	0	0	0	0	0	0	0	0	0	0	0	0	0	4.78683	0	0	3.83978	2.86547	0	2.85187	0	0	0
K00973: glucose-1-phosphate thymidylyltransferase [EC:2.7.7.24]	Polyketide_sugar_unit_biosynthesis_[PATH:ko00523],Streptomycin_biosynthesis_[PATH:ko00521],Acarbose_and_validamycin_biosynthesis_[PATH:ko00525]	0	0	0.769823	1.19048	0	0	0	0	1.92957	0	0	0	0.773395	0.773395	0	1.54502	0	0	0	0	0	0	1.5361	0.773395	0	0	0	0	0.775194	3.06339	3.48918	0	4.25186	2.3077	0	0	0	6.1765	0
K00974: tRNA nucleotidyltransferase (CCA-adding enzyme) [EC:2.7.7.72 3.1.3.- 3.1.4.-]	RNA_transport_[PATH:ko03013]	0.436872	8.05496	28.0096	21.419	6.99323	11.5905	25.9664	0	31.4397	4.61367	0	0	0	0	46.0342	0	0	0	0	0	0	0	0	0	0	0	0	0	0	60.5551	2.72348	0	7.33339	31.1532	0	2.31481	0	0	0
K00975: glucose-1-phosphate adenylyltransferase [EC:2.7.7.27]	Starch_and_sucrose_metabolism_[PATH:ko00500],Amino_sugar_and_nucleotide_sugar_metabolism_[PATH:ko00520],Biofilm_formation_-_Escherichia_coli_[PATH:ko02026]	0	1.76846	0	0.918274	0.898473	0	0.908265	0.903342	5.36063	0	0	0	0	0	3.52505	0	0	0	0	0	0	0	0	0	0	0	0	0	0	6.17778	0	0	0	4.4143	0	0	0	0	0
K00981: phosphatidate cytidylyltransferase [EC:2.7.7.41]	Glycerophospholipid_metabolism_[PATH:ko00564],Phosphatidylinositol_signaling_system_[PATH:ko04070]	0	3.95286	6.57757	0	1.31234	1.32275	0	0	6.6466	0	0	0	0	0	6.59326	0	0	0	0	0	0	0	0	0	0	0	0	0	0	3.93705	0	0	7.91086	1.32802	0	1.31234	0	0	0
K00989: ribonuclease PH	NA	3.0305	4.52834	9.71167	10.643	3.78619	2.2676	7.56212	0	25.0458	1.51516	0	0	0	0	12.1078	0	0	0	0	0	0	0	0	0	0	0	0	0	3.02347	32.6119	0	0	11.4391	27.362	0	1.51005	0	0	0
K00991: 2-C-methyl-D-erythritol 4-phosphate cytidylyltransferase [EC:2.7.7.60]	Terpenoid_backbone_biosynthesis_[PATH:ko00900]	0	0	0	0	0	1.44928	0	0	2.88606	1.43062	0	0	0	0	0	0	0	0	0	0	0	0	0	0	0	0	0	0	0	2.91759	0	0	0	2.87356	0	0	0	0	0
K00995: CDP-diacylglycerol-_glycerol-3-phosphate 3-phosphatidyltransferase [EC:2.7.8.5]	Glycerophospholipid_metabolism_[PATH:ko00564]	0	1.90476	0	1.89394	3.77718	0	0	0	1.89394	0	0	0	0	0	7.54414	0	0	0	0	0	0	0	0	0	0	0	0	0	0	5.70359	0	0	5.67124	5.58968	0	0	0	0	0
K00997: holo-[acyl-carrier protein] synthase [EC:2.7.8.7]	Pantothenate_and_CoA_biosynthesis_[PATH:ko00770]	0	0	2.71003	2.73224	0	0	0	0	10.8623	0	0	0	0	0	2.73224	0	0	0	0	0	0	0	0	0	0	0	0	0	0	0	0	0	0	0	0	2.71003	0	0	0
K01000: phospho-N-acetylmuramoyl-pentapeptide-transferase [EC:2.7.8.13]	Peptidoglycan_biosynthesis_[PATH:ko00550],Vancomycin_resistance_[PATH:ko01502]	0	3.18134	2.11305	1.04822	1.0582	1.05152	2.1097	0	4.24643	1.0582	0	0	0	0	7.41425	0	0	0	0	0	0	0	0	0	0	0	0	0	0	5.2979	1.06496	0	11.6675	2.13338	0	0	0	0	0
K01006: pyruvate, orthophosphate dikinase [EC:2.7.9.1]	Pyruvate_metabolism_[PATH:ko00620],Carbon_fixation_in_photosynthetic_organisms_[PATH:ko00710],Carbon_fixation_pathways_in_prokaryotes_[PATH:ko00720]	1.54122	3.88969	8.96294	5.44419	8.93807	7.37788	0.388954	0.391696	27.2182	0.7761	0	0	0	0	6.99568	0	0	0	0.773851	0	0	0	0	0	0	0	0	0	0	8.96122	0.78065	0.391236	4.65155	4.30039	1.17063	0.773421	0	0	0.39032
K01007: pyruvate, water dikinase [EC:2.7.9.2]	Pyruvate_metabolism_[PATH:ko00620],Carbon_fixation_pathways_in_prokaryotes_[PATH:ko00720],Methane_metabolism_[PATH:ko00680]	0	0	0.794124	0	0.402091	0.402091	0	0	0.395883	0	0	0	0	0	1.58448	0	0	0	0	0	0	0	0	0	0	0	0	0	0	1.19052	0	0	0.394945	0.794598	0	0	0	0	0
K01008: selenide, water dikinase [EC:2.7.9.3]	Selenocompound_metabolism_[PATH:ko00450]	0	0	1.06838	0.986193	2.69189	1.08225	1.07875	0	1.07875	0	0	0	0	0	1.0929	0	0	0	0	0	0	0	0	0	0	0	0	0	0	2.06329	0	0	0	0	0	0	0	0	0
K01011: thiosulfate/3-mercaptopyruvate sulfurtransferase [EC:2.8.1.1 2.8.1.2]	Sulfur_metabolism_[PATH:ko00920],Cysteine_and_methionine_metabolism_[PATH:ko00270],Sulfur_relay_system_[PATH:ko04122]	0	0	0	1.21212	1.21212	1.20773	0	0	3.62328	0	0	0	0	0	1.19904	0	0	0	0	0	0	0	0	0	0	0	0	0	0	4.84432	0	0	0	0	0	0	0	0	0
K01012: biotin synthase [EC:2.8.1.6]	Biotin_metabolism_[PATH:ko00780]	3.77991	6.62434	13.1537	6.75615	7.75545	7.53571	4.71613	0	9.31144	0.94697	0	0	0	0	18.1275	0	0	0	0	0	0	0	0	0	0	0	0	0	0	10.3713	0	0	3.78799	8.77285	0.94697	0.938967	0	0	0
K01027: 3-oxoacid CoA-transferase [EC:2.8.3.5]	Butanoate_metabolism_[PATH:ko00650],Synthesis_and_degradation_of_ketone_bodies_[PATH:ko00072],Valine,_leucine_and_isoleucine_degradation_[PATH:ko00280]	0	0	0	0	46.2784	0	1.55039	0	0	0	0	0	0	0	0	0	0	0	0	0	0	0	0	0	0	0	0	0	0	12.3534	0	0	0	0	0	0	0	0	0
K01034: acetate CoA/acetoacetate CoA-transferase alpha subunit [EC:2.8.3.8 2.8.3.9]	Propanoate_metabolism_[PATH:ko00640],Butanoate_metabolism_[PATH:ko00650],Lysine_degradation_[PATH:ko00310],Aminobenzoate_degradation_[PATH:ko00627],Two-component_system_[PATH:ko02020]	0	0	0	0	37.6417	0	1.56495	0	1.55039	0	0	0	0	0	0	0	0	0	0	0	0	0	0	0	0	0	0	0	0	17.2592	0	0	0	0	0	0	0	0	0
K01042: L-seryl-tRNA(Ser) seleniumtransferase [EC:2.9.1.1]	Selenocompound_metabolism_[PATH:ko00450],Aminoacyl-tRNA_biosynthesis_[PATH:ko00970]	0	0	1.45244	0.724638	0.925926	0.727802	0	0	2.91788	0	0	0	0	0	0.727802	0	0	0	0	0	0	0	0	0	0	0	0	0	0.740741	2.38513	0	0	2.19621	0	0	0	0	0	0
K01048: lysophospholipase [EC:3.1.1.5]	Glycerophospholipid_metabolism_[PATH:ko00564]	0	3.00015	0	1.03199	0	0	2.02634	0	2.01417	0.995025	0	0	0	0	0	0	0	0	0	0	0	0	0	0	0	0	0	0	0	3.02427	0	0	0	0.98912	0	0	0	0	0
K01056: peptidyl-tRNA hydrolase, PTH1 family	NA	0	1.82149	0	7.34681	0	0	0	0	0	0	0	0	0	0	1.85185	0	0	0	0	0	0	0	0	0	0	0	0	0	0	3.69347	0	0	0	3.66311	0	0	0	0	0
K01057: 6-phosphogluconolactonase [EC:3.1.1.31]	Pentose_phosphate_pathway_[PATH:ko00030]	0	0	1.37174	12.5054	5.49296	0	2.74943	0	6.85894	0	0	0	0	0	2.73229	0	0	0	0	0	0	0	0	0	0	0	0	0	0	25.1587	1.37741	0	0	6.84259	0	0	0	0	0
K01061: carboxymethylenebutenolidase [EC:3.1.1.45]	Fluorobenzoate_degradation_[PATH:ko00364],Chlorocyclohexane_and_chlorobenzene_degradation_[PATH:ko00361],Toluene_degradation_[PATH:ko00623]	1.6835	38.9278	49.2866	1.70068	5.09341	1.6835	10.1267	0	6.79426	0	0	0	0	0	1.7094	0	0	0	0	0	0	0	0	0	0	0	0	0	0	6.79409	0	0	6.77691	1.7094	0	0	0	0	0
K01067: acetyl-CoA hydrolase [EC:3.1.2.1]	Pyruvate_metabolism_[PATH:ko00620]	0	1.98282	0.660066	0	0	0.666667	1.32673	0	38.4856	0	0	0	0	0	0.661376	0	0	0	0	0	0	0	0	0	0	0	0	0	0	3.29643	0.660066	0	1.31623	0	3.32014	0	0	0	0
K01069: hydroxyacylglutathione hydrolase [EC:3.1.2.6]	Pyruvate_metabolism_[PATH:ko00620]	0	5.01709	8.36709	1.69205	1.65837	3.35854	1.66667	0	15.1023	1.66667	0	0	0	0	8.33358	0	0	0	0	0	0	0	0	0	0	0	0	0	0	5.04222	0	0	4.99171	8.34213	1.66667	0	0	0	0
K01079: phosphoserine phosphatase [EC:3.1.3.3]	Methane_metabolism_[PATH:ko00680],Glycine,_serine_and_threonine_metabolism_[PATH:ko00260]	0	0	0	0	0	0	0	0	0	0	0	0	0	0	1.72712	0	0	0	0	0	0	0	0	0	0	0	0	0	0	0	0	0	0	0	0	0	0	0	0
K01083: 3-phytase [EC:3.1.3.8]	Inositol_phosphate_metabolism_[PATH:ko00562]	0	0	0	0	0	0.134354	0	0	0	0.27212	0	0	0	0	0.132118	0	0	0	0	0	0	0	0	0	0	0	0	0	0	0	0	0	0	0	0	0	0	0	0
K01087: trehalose 6-phosphate phosphatase [EC:3.1.3.12]	Starch_and_sucrose_metabolism_[PATH:ko00500]	0	0	1.30208	1.30208	1.29702	0	0	0	8.47646	0	0	0	0	0	5.42826	0	0	0	0	0	0	0	0	0	0	0	0	0	0	7.11768	0	0	5.18811	1.51515	0	0	0	0	0
K01091: phosphoglycolate phosphatase [EC:3.1.3.18]	Glyoxylate_and_dicarboxylate_metabolism_[PATH:ko00630]	0	1.07983	10.6181	4.21973	1.06839	1.57978	0	0	8.0923	2.15317	0	0	0	0	14.787	0	0	0	0	0	0	0	0	0	0	0	0	0	0	17.4509	3.30041	0	3.76182	3.78531	0	1.07354	0	0	0
K01092: myo-inositol-1(or 4)-monophosphatase [EC:3.1.3.25]	Inositol_phosphate_metabolism_[PATH:ko00562],Streptomycin_biosynthesis_[PATH:ko00521],Phosphatidylinositol_signaling_system_[PATH:ko04070]	0	2.31481	0	0	0	0	0	0	2.331	0	0	0	0	0	0	0	0	0	0	0	0	0	0	0	0	0	0	0	0	0	0	0	0	0	0	0	0	0	0
K01104: protein-tyrosine phosphatase	NA	0	6.83378	4.5977	3.73156	0	2.29885	2.29885	0	13.9	2.29885	0	0	0.680272	0	4.59792	0	0	0	0	0	0	0	0	0	0	0	0	0	0	4.61367	0	0	2.28311	0	0	2.29885	0	0	0
K01113: alkaline phosphatase D [EC:3.1.3.1]	Folate_biosynthesis_[PATH:ko00790],Two-component_system_[PATH:ko02020]	0	0	0.900901	0.908265	0	0.896057	0	0	19.0722	0	0	0	0	0	2.72484	0	0	0	0	0	0	0	0	0	0	0	0	0	0	2.72481	0	0	0	0.898473	0	0	0	0	0
K01118: FMN-dependent NADH-azoreductase	NA	3.14472	1.5873	3.12258	0	0	0	1.55763	0	1.57233	0	0	0	0	0	0	0	0	0	0	0	0	0	0	0	0	0	0	0	1.57978	1.57233	0	0	1.55763	1.5873	0	0	0	0	0
K01119: 2',3'-cyclic-nucleotide 2'-phosphodiesterase / 3'-nucleotidase [EC:3.1.4.16 3.1.3.6]	Purine_metabolism_[PATH:ko00230],Pyrimidine_metabolism_[PATH:ko00240]	0.533333	1.79825	3.61499	1.82193	1.07446	1.27037	1.46846	0	2.67625	0.730994	0	0	0	0	0	0	0	0	0	0	0	0	0	0	0	0	0	0	0	5.79863	0	0	0	4.21739	0.528262	0	0	0	0
K01126: glycerophosphoryl diester phosphodiesterase [EC:3.1.4.46]	Glycerophospholipid_metabolism_[PATH:ko00564]	0	0	3.06608	0	0	0	0	0	1.98727	0	0	0	0	0	0.558347	0	0	0	0	0	0	0	0	0	0	0	0	0	0	0	0.562114	0	0.550055	0	0	0	0	0	0
K01129: dGTPase [EC:3.1.5.1]	Purine_metabolism_[PATH:ko00230]	0	0	0	0	0	0	0	0	0	0	0	0	0	0	0	0	0	0	0	0	0	0	0	0	0	0	0	0	0	0	0	0	0.723066	0	0	0	0	0	0
K01142: exodeoxyribonuclease III [EC:3.1.11.2]	Base_excision_repair_[PATH:ko03410]	1.37741	0	1.36612	4.09288	1.36612	0	2.73786	0	13.6335	1.36612	0	0	0	0	2.73242	0	0	0	1.36612	0	0	0	0	0	0	0	0	0	0	17.7155	0	0	4.09868	0	0	0	0	0	0
K01151: deoxyribonuclease IV [EC:3.1.21.2]	Base_excision_repair_[PATH:ko03410]	0	0	1.221	3.73628	1.22549	0	0	0	31.8819	1.22549	0	0	0	0	7.44549	0	0	0	0	0	0	0	0	0	0	0	0	0	1.22549	12.2011	0	0	1.21655	2.45111	0	2.43755	0	0	0
K01153: type I restriction enzyme, R subunit	NA	0.298954	0.595153	0.603669	2.99398	1.2008	0.31211	0.628429	0	15.8632	0.34188	0	0	0	0	0.588951	0	0	0	0	0	0	0	0	0	0	0	0	0	0	3.78609	0.297354	0	1.25507	1.82249	0	0	0	0	0
K01154: type I restriction enzyme, S subunit	NA	0	0	0	0	0	0	0	0	0	0.966184	0	0	0	0	0	0	0	0	0	0	0	0	0	0	0	0	0	0	0	3.39155	0	0	0	0	0	0	0	0	0
K01159: crossover junction endodeoxyribonuclease RuvC [EC:3.1.22.4]	Homologous_recombination_[PATH:ko03440]	0	2.0202	0	0	0	0	0	0	2.00803	0	0	0	0	0	0	0	0	0	0	0	0	0	0	0	0	0	0	0	0	0	0	0	0	0	0	0	0	0	0
K01160: crossover junction endodeoxyribonuclease RusA	NA	0	0	0	0	0	0	0	0	0	0	0	0	0	0	0	0	0	0	0	0	0	0	0	0	0	0	0	0	0	0	2.54453	0	0	0	0	0	0	0	0
K01163: hypothetical protein	NA	3.13638	8.85518	13.4223	7.17859	6.24698	4.26682	2.2716	0	47.4364	2.25612	0	0	0	0	17.4121	0	0	0	0	0	0	0	0	0	0	0	0	0	3.99577	36.8042	2.2716	0	11.6509	11.7531	0	3.16518	0	0	0
K01176: alpha-amylase [EC:3.2.1.1]	Starch_and_sucrose_metabolism_[PATH:ko00500],Carbohydrate_digestion_and_absorption_[PATH:ko04973]	0	0	0	0.691563	0	0	0	0	0	0	0	0	0	0	0	0	0	0	0	0	0	0	0	0	0	0	0	0	0	1.39184	0	0	0.706215	0	0	0	0	0	0
K01179: endoglucanase [EC:3.2.1.4]	Starch_and_sucrose_metabolism_[PATH:ko00500]	0	2.95286	3.94812	0.983284	0	0	0	0	4.93751	0.992063	0	0	0	0	0.992063	0	0	0	0	0	0	0	0	0	0	0	0	0	0	9.88901	1.0101	0	2.99407	1.001	0	0	0	0	0
K01182: oligo-1,6-glucosidase [EC:3.2.1.10]	Galactose_metabolism_[PATH:ko00052],Starch_and_sucrose_metabolism_[PATH:ko00500]	0	0	0	0	0	0	0	0	1.23457	0	0	0	0	0	0	0	0	0	0	0	0	0	0	0	0	0	0	0	0	0	0.620732	0	0	0	0.619579	0	0	0	0
K01183: chitinase [EC:3.2.1.14]	Amino_sugar_and_nucleotide_sugar_metabolism_[PATH:ko00520]	0	0.971869	1.44534	0.47619	2.88628	0	0.474834	0	23.1365	0	0	0	0	0	0	0	0	0	0	0	0	0	0	0	0	0	0	0	0	0	0	0	0.653595	0.483092	0.962961	0	0	0	0
K01191: alpha-mannosidase [EC:3.2.1.24]	Other_glycan_degradation_[PATH:ko00511]	0	0	0	0	0.392619	0	0	0	0.78202	0	0	0	0	0	0	0	0	0	0	0	0	0	0	0	0	0	0	0	0	0	0	0	0	0.794273	0	0	0	0	0
K01193: beta-fructofuranosidase [EC:3.2.1.26]	Galactose_metabolism_[PATH:ko00052],Starch_and_sucrose_metabolism_[PATH:ko00500]	0	0.691563	0	0.687285	0	0	0	0	0.690131	0	0	0	0	0	0.70028	0	0	0	0	0	0	0	0	0	0	0	0	0	0	0.693001	0	0	0	1.38889	0	0	0	0	0
K01198: xylan 1,4-beta-xylosidase [EC:3.2.1.37]	Amino_sugar_and_nucleotide_sugar_metabolism_[PATH:ko00520]	0	0	0.619579	0	2.41546	0	0	0	4.2465	0	0	0	0	0	0	0	0	0	0	0	0	0	0	0	0	0	0	0	0	0	0.619579	0	2.40247	1.21655	0	0	0	0	0
K01205: alpha-N-acetylglucosaminidase [EC:3.2.1.50]	Glycosaminoglycan_degradation_[PATH:ko00531],Lysosome_[PATH:ko04142]	1.83911	6.43313	3.68337	2.75992	0	0	1.84163	0	1.83405	0.923361	0	0	0	0	1.83908	0	0	0	0	0	0	0	0	0	0	0	0	0	0	4.62202	0	0	1.83656	0	0.918274	0	0	0	0
K01208: cyclomaltodextrinase / maltogenic alpha-amylase / neopullulanase [EC:3.2.1.54 3.2.1.133 3.2.1.135]	Starch_and_sucrose_metabolism_[PATH:ko00500]	0	0	0.549149	1.08769	0	0.540249	0	0	0	0.542888	0	0	0	0	0.544662	0	0	0	0	0	0	0	0	0	0	0	0	0	0	1.62523	0	0	0	0.546448	0.547345	0	0	0	0
K01210: glucan 1,3-beta-glucosidase [EC:3.2.1.58]	Starch_and_sucrose_metabolism_[PATH:ko00500]	0	0	0	0.879507	0	0	0	0	1.75211	0	0	0	0	0	0.884173	0	0	0	0	0	0	0	0	0	0	0	0	0	0	0	0	0	0.870322	0	0.886525	0	0	0	0
K01222: 6-phospho-beta-glucosidase [EC:3.2.1.86]	Glycolysis_/_Gluconeogenesis_[PATH:ko00010],Starch_and_sucrose_metabolism_[PATH:ko00500]	0	3.89298	2.37386	2.27445	1.53458	0	5.42363	0	6.21618	1.55767	0	0	0	0	1.56136	0	0	0	0	0	0	0	0	0	0	0	0	0	0	6.22214	0.754148	0	1.55956	4.68574	0.755858	0.768049	0	0	0
K01223: 6-phospho-beta-glucosidase [EC:3.2.1.86]	Glycolysis_/_Gluconeogenesis_[PATH:ko00010],Starch_and_sucrose_metabolism_[PATH:ko00500]	0.69735	4.3697	4.2867	2.14149	2.1445	1.8828	1.423	0.70922	9.93895	1.4217	0	0	0	0	0	0	0	0	0	0	0	0	0	0	0	0	0	0	0	7.16749	0.729395	0	0.726216	2.85545	0	1.42008	0.718391	0	0
K01226: trehalose-6-phosphate hydrolase [EC:3.2.1.93]	Starch_and_sucrose_metabolism_[PATH:ko00500]	0.611621	0	0	0	0.615006	0	0	0	1.221	0	0	0	0	0	0	0	0	0	0	0	0	0	0	0	0	0	0	0	0	0	0	0	0.616143	0	0	0	0	0	0
K01227: mannosyl-glycoprotein endo-beta-N-acetylglucosaminidase [EC:3.2.1.96]	Other_glycan_degradation_[PATH:ko00511]	0	0.555556	0.552792	1.12524	0.557414	0	0	0	1.69215	0	0	0	0	0	0.564972	0	0	0	0	0	0	0	0	0	0	0	0	0	0	4.48197	0.566893	0	1.67508	1.12234	0	0	0	0	0
K01239: purine nucleosidase [EC:3.2.2.1]	Purine_metabolism_[PATH:ko00230],Nicotinate_and_nicotinamide_metabolism_[PATH:ko00760]	0	3.1953	0	0	0	0	1.04822	0	1.08225	1.06157	0	0	0	0	16.9049	0	0	0	0	0	0	0	0	0	0	0	0	0	0	3.17799	0	0	3.18473	2.11305	0	0	0	0	0
K01243: adenosylhomocysteine nucleosidase [EC:3.2.2.9]	Cysteine_and_methionine_metabolism_[PATH:ko00270]	0	0	0	0	0	0	0	0	1.47493	0	0	0	0	0	0	0	0	0	0	0	0	0	0	0	0	0	0	0	0	1.46843	0	0	1.46843	0	0	0	0	0	0
K01255: leucyl aminopeptidase [EC:3.4.11.1]	Glutathione_metabolism_[PATH:ko00480]	0.712251	0.70028	0	1.40351	1.41697	0.701754	0	0	3.55074	0.706215	0	0	0	0	0.707714	0	0	0	0	0	0	0	0	0	0	0	0	0	0	1.40205	0.710732	0	0.703235	2.09645	0	1.40653	0	0	0
K01258: tripeptide aminopeptidase	NA	0	0.910747	9.38649	0.92081	1.01937	1.82399	1.74408	0	18.4493	1.65837	0	0	0	0	2.85716	0	0	0	0	0	0	0	0	0	0	0	0	0	0	12.5706	5.8397	0	5.61536	1.84929	0	0	0	0	0
K01259: proline iminopeptidase [EC:3.4.11.5]	Arginine_and_proline_metabolism_[PATH:ko00330]	0	2.33126	4.67021	6.98506	2.3433	1.16144	1.17371	0	6.98517	2.32291	0	0	0	0	3.50062	0	0	0	0	0	0	0	0	0	0	0	0	0	0	8.01313	0	0	1.16144	5.66571	0	0	0	0	0
K01262: X-Pro aminopeptidase	NA	0	7.61416	4.18195	0.94697	0.896057	0.896057	0	0	10.896	0.949668	0	0	0	0	7.78386	0	0	0	0	0	0	0	0	0	0	0	0	0	0	0	0	0	0.952381	3.058	0.58072	0.938967	0	0	1.24378
K01265: methionyl aminopeptidase	NA	6.50804	27.3321	50.4994	35.4612	24.3836	10.4142	10.4429	0	77.8957	8.24235	0	0	0	0	81.9404	0	0	0	1.37174	0	0	0	0	0	0	0	0	0	1.37174	65.7711	0	2.74915	46.7938	18.6365	0	8.23645	0	0	1.37741
K01267: aspartyl aminopeptidase	NA	0	1.56679	1.58357	2.36968	0.791766	0	0	0	4.73954	0.788022	0	0	0	0	7.91073	0	0	0	0	0	0	0	0	0	0	0	0	0	0	0.797448	0.791766	0	1.58731	2.36608	0	0.813008	0	0	0
K01270: dipeptidase D [EC:3.4.13.-]	Glutathione_metabolism_[PATH:ko00480]	3.52964	11.2698	22.5444	7.7568	7.76415	2.82656	16.9455	0	39.581	11.273	0	0	0	0	99.2285	0	0	0	1.40499	0	0	0	0	0	0	0	0	0	0.69735	28.196	0.703235	0	15.4744	28.1513	0	1.41244	0	0	2.1187
K01271: X-Pro dipeptidase	NA	0	11.399	4.7432	0.952381	0	2.84652	0	0	10.4577	1.89664	0	0	0	0	6.66681	0	0	0	0	0	0	0	0	0	0	0	0	0	0	14.2343	0	0	4.75919	0.952381	0	0	0	0	0
K01273: membrane dipeptidase	NA	0	1.04493	5.38173	2.17867	2.20044	0	0	1.08578	8.10935	2.13754	0	0	0	0	4.35598	0	0	0	0	0	0	0	0	0	0	0	0	0	1.10742	7.26829	0	0	5.41402	0.852515	0	0	0	0	1.08932
K01286: D-alanyl-D-alanine carboxypeptidase	NA	0	0.85034	1.67978	0	0	0	1.66667	0	8.48087	0.82713	0	0	0	0	3.35008	0	0	0	0	0	0	0	0	0	0	0	0	0	0	0.833333	0.825083	0	2.48555	0.843882	0	0	0	0	0
K01295: glutamate carboxypeptidase	NA	0	0	0	0.868056	0.886525	0	9.61307	0	1.73612	0	0	0	0	0	0.8726	0	0	0	0	0	0	0	0	0	0	0	0	0	0	0	0	0	0	0.870322	0	0	0	0	0
K01297: muramoyltetrapeptide carboxypeptidase	NA	4.53536	0	2.28311	12.569	4.51983	6.78761	9.10242	0	4.48939	0	0	0	0	0	6.75676	0	0	0	0	0	0	0	0	0	0	0	0	0	0	26.1927	1.18624	0	0	9.10136	0	4.53515	0	0	0
K01304: pyroglutamyl-peptidase	NA	0	3.22061	0	0	0	0	0	0	1.60256	0	0	0	0	0	0	0	0	0	0	0	0	0	0	0	0	0	0	0	0	1.61812	0	0	0	1.62602	0	0	0	0	0
K01338: ATP-dependent Lon protease [EC:3.4.21.53]	Cell_cycle_-_Caulobacter_[PATH:ko04112]	0.43573	6.63856	8.36504	3.10182	1.77426	2.62103	1.72889	0	12.1756	1.8265	0	0	0	0	9.62907	0	0	0	0	0	0	0	0	0	0	0	0	0	0.43122	15.1537	0.877908	0	6.58218	3.13443	0	3.02791	0	0	0
K01356: repressor LexA	NA	1.61812	12.1268	31.3269	18.831	6.48836	2.58398	15.4361	0	12.2387	4.86265	0	0	0	0	18.81	0	0	0	0	0	0	0	0	0	0	0	0	0	2.50627	14.7386	0	0	26.0779	26.6292	0	2.81294	0	0	0
K01358: ATP-dependent Clp protease, protease subunit [EC:3.4.21.92]	Cell_cycle_-_Caulobacter_[PATH:ko04112],Longevity_regulating_pathway_-_worm_[PATH:ko04212]	1.75439	27.0495	26.3436	45.4087	37.3263	8.89471	25.2827	0	80.4411	11.6151	0	0	0	1.4881	39.7948	0	0	0	0	0	0	0	0	0	0	0	0	0	0	96.4384	0	0	34.5713	62.6602	0	11.6706	0	0	0
K01361: lactocepin	NA	0	0.715308	0	0.723066	0	0	0	0	0	0.719942	0	0	0	0	0	0	0	0	0	0	0	0	0	0	0	0	0	0	0	0.715308	0	0	0	0	0	0	0	0	0
K01406: serralysin [EC:3.4.24.40]	Cationic_antimicrobial_peptide_(CAMP)_resistance_[PATH:ko01503]	0.734214	2.56802	1.91825	4.77998	5.51582	0	2.02837	0.641026	8.59613	1.28206	0	0	0	0	1.28222	0	0	0	0	0	0	0	0	0	0	0	0	0	0.63857	10.6884	0.649773	0	0.641026	4.0645	0.643501	0.644745	0	0	1.2846
K01409: O-sialoglycoprotein endopeptidase	NA	0	0	1.4245	1.0101	5.99022	1.02564	1.4245	0	17.3581	0	0	0	0	0	1.0101	0	0	0	0	0	0	0	0	0	0	0	0	0	0	8.95695	0	0	1.0101	2.00805	0	0	0	0	0
K01420: CRP/FNR family transcriptional regulator, anaerobic regulatory	NA	0	0	0	0	0	0	0	0	4.55942	0	0	0	0	0	3.02345	0	0	0	0	0	0	0	0	0	0	0	0	0	0	6.07451	0	0	1.5015	0	0	0	0	0	0
K01421: putative membrane protein	NA	0.915144	3.24235	2.76832	0.457247	0.455996	0.465549	1.40364	0	1.3857	0.457875	0	0	0	0	0.920812	0	0	0	0	0	0	0	0	0	0	0	0	0	0	5.52828	0	0	2.31034	1.37365	0	0.461681	0	0	0
K01424: L-asparaginase [EC:3.5.1.1]	Alanine,_aspartate_and_glutamate_metabolism_[PATH:ko00250],Cyanoamino_acid_metabolism_[PATH:ko00460]	0	20.5256	36.653	22.7556	3.23	5.46014	11.7589	0	153.15	10.6551	0	0	0	0	17.0996	0	0	0	0	0	0	0	0	0	0	0	0	0	2.15054	45.5059	11.8978	0	53.891	26.8186	15.1986	17.3914	0	0	4.35897
K01425: glutaminase [EC:3.5.1.2]	Alanine,_aspartate_and_glutamate_metabolism_[PATH:ko00250],Arginine_biosynthesis_[PATH:ko00220],D-Glutamine_and_D-glutamate_metabolism_[PATH:ko00471],Proximal_tubule_bicarbonate_reclamation_[PATH:ko04964],Glutamatergic_synapse_[PATH:ko04724],GABAergic_synapse_[PATH:ko04727],Central_carbon_metabolism_in_cancer_[PATH:ko05230],MicroRNAs_in_cancer_[PATH:ko05206]	1.09649	2.19301	2.20386	1.10375	3.33333	0	2.22968	0	4.43357	0	0	0	0	0	5.51167	0	0	0	0	0	0	0	0	0	0	0	0	0	0	1.09649	0	0	4.42623	2.20391	1.10375	0	0	0	0
K01436: aminoacylase	NA	0.874891	1.74066	1.75211	1.71435	2.60425	0	0	0	8.65901	3.5136	0	0	0	0	3.52987	0	0	0	0	0	0	0	0	0	0	0	0	0	0	8.74356	0.865801	0	0.877193	1.76368	0.881834	0	0	0	0
K01438: acetylornithine deacetylase [EC:3.5.1.16]	Arginine_biosynthesis_[PATH:ko00220]	1.62602	2.42531	0	1.63599	1.63015	0	0	0	2.42524	0	0	0	0	0	1.61813	0	0	0	0	0	0	0	0	0	0	0	0	0	0	1.60838	0	0	0.81103	0	0	0	0	0	0
K01439: succinyl-diaminopimelate desuccinylase [EC:3.5.1.18]	Lysine_biosynthesis_[PATH:ko00300]	0.757576	0.773395	2.2693	3.04481	3.78684	0	0	0	8.31657	0.759301	0	0	0	0	2.29013	0	0	0	0	0	0	0	0	0	0	0	0	0	0	2.4849	0	0	2.29018	0	0	0	0	0	0
K01442: choloylglycine hydrolase [EC:3.5.1.24]	Primary_bile_acid_biosynthesis_[PATH:ko00120],Secondary_bile_acid_biosynthesis_[PATH:ko00121]	0	0	0	0	0	0	0	0	1.83667	0	0	0	0	0	0	0	0	0	0	0	0	0	0	0	0	0	0	0	0	0	0.923361	0	0	0	0	0	0	0	0
K01443: N-acetylglucosamine-6-phosphate deacetylase [EC:3.5.1.25]	Amino_sugar_and_nucleotide_sugar_metabolism_[PATH:ko00520]	0	0.905797	0.900901	8.12569	6.36618	0	0.881834	0	7.22472	0	0	0	0	0	0.888889	0	0	0	0	0	0	0	0	0	0	0	0	0	0.900901	10.8629	0	0	1.78997	4.53435	0	1.78743	0	0	0
K01447: N-acetylmuramoyl-L-alanine amidase	NA	0	3.04059	1.001	8.46134	12.1431	2.04814	6.87874	0	6.60563	0	0	0	0	0	2.91616	0	0	0	0	0	0	0	0	0	0	0	0	0	1.87366	19.2179	0.992063	5.03845	5.90336	2.7149	0	0	0	0	0
K01448: N-acetylmuramoyl-L-alanine amidase [EC:3.5.1.28]	Cationic_antimicrobial_peptide_(CAMP)_resistance_[PATH:ko01503]	46.3684	213.255	335.118	256.544	188.988	77.9089	289.538	4.76439	517.948	113.437	0	0	1.14548	0	538.509	0	0	0	8.10436	0	0	0	0	0	0	0	0	0	15.6862	397.092	11.0531	1.52307	352.109	409.531	3.74673	43.3575	0	0	8.58868
K01449: N-acetylmuramoyl-L-alanine amidase	NA	0	0	0	0	0	0	0	0	4.1026	0	0	0	0	0	0	0	0	0	0	0	0	0	0	0	0	0	0	0	0	0	0	0	0	0	0	0	0	0	0
K01452: chitin deacetylase [EC:3.5.1.41]	Amino_sugar_and_nucleotide_sugar_metabolism_[PATH:ko00520]	0	0	0	1.46843	4.46435	0	1.48148	0	51.5734	0	0	0	0	0	1.47493	0	0	0	1.4881	0	0	0	0	0	0	0	0	0	1.47493	0	0	0	5.87389	0	0	0	0	0	0
K01457: allophanate hydrolase [EC:3.5.1.54]	Arginine_biosynthesis_[PATH:ko00220],Atrazine_degradation_[PATH:ko00791]	0	8.88959	0	4.43818	2.94347	1.46843	2.93042	0	8.91053	2.96296	0	0	0	0	22.2248	0	0	0	0	0	0	0	0	0	0	0	0	0	1.5015	13.3938	2.96969	0	5.89999	10.3251	0	2.93691	0	0	0
K01459: NO_NAME	NA	0	1.23457	1.24844	0	0	0	0	0	4.98461	0	0	0	0	0	1.25313	0	0	0	1.23457	0	0	0	0	0	0	0	0	0	0	6.22363	0	0	0	1.24844	0	0	0	0	0
K01462: NO_NAME	NA	0	2.28311	4.5045	2.26757	0	0	2.29885	0	0	0	0	0	0	0	0	0	0	0	0	0	0	0	0	0	0	0	0	0	0	2.25225	0	0	2.25225	0	0	0	0	0	0
K01464: dihydropyrimidinase [EC:3.5.2.2]	Pyrimidine_metabolism_[PATH:ko00240],beta-Alanine_metabolism_[PATH:ko00410],Pantothenate_and_CoA_biosynthesis_[PATH:ko00770],Drug_metabolism_-_other_enzymes_[PATH:ko00983]	0	0	0	0.737463	0	0	0	0	8.84648	0	0	0	0	0	2.19946	0	0	0	0	0	0	0	0	0	0	0	0	0	0	2.93377	0	0	4.41196	0	0	1.46527	0	0	0
K01465: dihydroorotase [EC:3.5.2.3]	Pyrimidine_metabolism_[PATH:ko00240]	0.807103	15.3054	16.0032	8.50199	2.76112	1.83509	4.90473	0.986193	9.98843	2.42132	0	0	0	0	8.66088	0	0	0	0	0	0	0	0	0	0	0	0	0	0	15.2035	0.992063	0	8.22088	7.29761	1.66426	0	0	0	0
K01469: 5-oxoprolinase (ATP-hydrolysing) [EC:3.5.2.9]	Glutathione_metabolism_[PATH:ko00480]	0	0	2.7606	1.35823	1.35582	0	0	0	3.42776	2.07041	0	0	0	0	1.37887	0	0	0	0	0	0	0	0	0	0	0	0	0	0	2.04541	0	0	1.37885	2.04837	0	0	0	0	0
K01480: agmatinase [EC:3.5.3.11]	Arginine_and_proline_metabolism_[PATH:ko00330]	1.17786	11.722	9.34477	1.17371	0	0	0	0	0	0	0	0	0	0	2.35574	0	0	0	0	0	0	0	0	0	0	0	0	0	0	2.3393	1.17786	0	4.6703	2.327	0	0	0	0	0
K01486: adenine deaminase [EC:3.5.4.2]	Purine_metabolism_[PATH:ko00230]	0	5.53448	1.23344	0.621891	1.22889	0	0	0	0	0	0	0	0	0	1.85883	0	0	0	0	0	0	0	0	0	0	0	0	0	0	1.2168	0	0.610501	0.615006	0	0	0	0	0	0
K01487: guanine deaminase [EC:3.5.4.3]	Purine_metabolism_[PATH:ko00230]	0	0	0.805153	0	0	0	0	0	0.805153	0	0	0	0	0	0	0	0	0	0	0	0	0	0	0	0	0	0	0	0	0	0	0	0	0.803213	0	0	0	0	0
K01488: adenosine deaminase [EC:3.5.4.4]	Purine_metabolism_[PATH:ko00230],Primary_immunodeficiency_[PATH:ko05340]	0	0	0	0	0	0	1.03199	0	0	0	0	0	0	0	0	0	0	0	0	0	0	0	0	0	0	0	0	0	0	1.03842	0	0	0	0	0	0	0	0	0
K01489: cytidine deaminase [EC:3.5.4.5]	Pyrimidine_metabolism_[PATH:ko00240],Drug_metabolism_-_other_enzymes_[PATH:ko00983]	7.37671	4.77161	7.35043	5.16827	2.5641	5.1487	0	0	2.5641	0	0	0	0	0	5.12821	0	0	0	0	0	0	0	0	0	0	0	0	0	0	9.29083	0	0	9.59272	2.58398	0	0	0	0	0
K01491: methylenetetrahydrofolate dehydrogenase (NADP+) / methenyltetrahydrofolate cyclohydrolase [EC:1.5.1.5 3.5.4.9]	Carbon_fixation_pathways_in_prokaryotes_[PATH:ko00720],One_carbon_pool_by_folate_[PATH:ko00670]	0	2.36827	3.55893	7.10094	2.3641	2.39397	4.7577	0	13.0963	1.18624	0	0	0	0	16.6809	0	0	0	0	0	0	0	0	0	0	0	0	0	0	2.35574	0	0	5.9315	1.1655	2.35995	0	0	0	0
K01493: dCMP deaminase [EC:3.5.4.12]	Pyrimidine_metabolism_[PATH:ko00240]	0	4.72837	9.40632	2.34742	0	0	0	0	2.36407	0	0	0	0	0	7.07602	0	0	0	0	0	0	0	0	0	0	0	0	0	0	47.0827	0	0	11.8206	0	0	0	0	0	0
K01495: GTP cyclohydrolase I [EC:3.5.4.16]	Folate_biosynthesis_[PATH:ko00790]	0	3.58433	1.8018	1.79211	3.58423	0	0	0	5.41627	1.81159	0	0	0	0	16.227	0	0	0	0	0	0	0	0	0	0	0	0	0	1.82149	10.7625	0	0	5.4152	0	0	0	0	0	0
K01496: phosphoribosyl-AMP cyclohydrolase [EC:3.5.4.19]	Histidine_metabolism_[PATH:ko00340]	0	3.06515	1.54321	0	0	0	0	0	1.5361	0	0	0	0	0	1.54321	0	0	0	0	0	0	0	0	0	0	0	0	0	0	0	0	0	1.52207	1.52207	0	0	0	0	0
K01501: nitrilase [EC:3.5.5.1]	Nitrogen_metabolism_[PATH:ko00910],Tryptophan_metabolism_[PATH:ko00380],Cyanoamino_acid_metabolism_[PATH:ko00460],Aminobenzoate_degradation_[PATH:ko00627],Styrene_degradation_[PATH:ko00643]	0	0	2.21858	1.11111	2.22222	0	3.33343	0	5.52332	2.20753	0	0	0	0	1.10011	0	0	0	0	0	0	0	0	0	0	0	0	0	0	2.23714	1.11111	0	2.21484	1.11111	0	0	0	0	0
K01515: ADP-ribose pyrophosphatase [EC:3.6.1.13]	Purine_metabolism_[PATH:ko00230]	0	1.90476	5.52625	3.61028	1.92678	0	1.92678	0	8.96451	0	0	0	0	0	9.43291	0	0	0	0	0	0	0	0	0	0	0	0	0	0	3.83142	1.89394	0	0	1.72712	0	1.6835	0	0	0
K01520: dUTP pyrophosphatase [EC:3.6.1.23]	Pyrimidine_metabolism_[PATH:ko00240],Drug_metabolism_-_other_enzymes_[PATH:ko00983]	0	0	2.39808	0	2.36407	0	2.36407	0	4.81354	0	0	0	0	0	7.17712	0	0	0	0	0	0	0	0	0	0	0	0	0	0	4.77903	0	0	0	2.36407	0	0	0	0	0
K01524: exopolyphosphatase / guanosine-5'-triphosphate,3'-diphosphate pyrophosphatase [EC:3.6.1.11 3.6.1.40]	Purine_metabolism_[PATH:ko00230]	0	0	0	1.13766	1.12233	0	0	0	2.2409	0	0	0	0	0	1.11111	0	0	0	0	0	0	0	0	0	0	0	0	0	0	2.21853	1.12233	0	0	1.12233	0	0	0	0	0
K01531: Mg2+_importing ATPase	NA	0.38625	0	1.13435	1.52733	2.25091	0	0	0	0	0	0	0	0	0	0	0	0	0	0	0	0	0	0	0	0	0	0	0	0	0	0	0	0.372439	1.15359	0	0	0	0	0
K01533: Cu2+_exporting ATPase	NA	0	0	0.489476	12.2266	39.427	1.44554	37.5626	0	4.98839	0	0	0	0	0	0	0	0	0	0	0	0	0	0	0	0	0	0	0	0	15.9566	0	0	1.94934	30.9494	2.25458	0	0	0	0
K01534: Zn2+_exporting ATPase	NA	0	3.85523	11.8478	7.54601	76.5877	0	0	0	2.15348	1.71721	0	0	0	0	5.95112	0	0	0	0	0	0	0	0	0	0	0	0	0	0	15.4309	1.71553	0	4.77049	1.72177	0.424628	0.43122	0	0	0
K01537: Ca2+_transporting ATPase	NA	1.54681	10.2252	15.2022	7.57566	8.26514	3.45431	7.55212	0.747656	31.2406	3.0603	0	0	0	0	18.6602	0	0	0	0	0	0	0	0	0	0	0	0	0	0.383142	27.4389	0	0	4.89382	13.7628	1.52427	2.26019	0	0	0.383142
K01546: K+_transporting ATPase ATPase A chain [EC:3.6.3.12]	Two-component_system_[PATH:ko02020]	0	0	0	0	0	0	0	0	0	0	0	0	0	0	0	0	0	0	0	0	0	0	0	0	0	0	0	0	0	0	0.600601	0	0	0.613874	0	0	0	0	0
K01547: K+_transporting ATPase ATPase B chain [EC:3.6.3.12]	Two-component_system_[PATH:ko02020]	0	0	0.991331	0	0	0	0	0	0.984737	0	0	0	0	0	0	0	0	0	0	0	0	0	0	0	0	0	0	0	0	0	0	0	0	0.493827	0	0	0	0	0
K01548: K+_transporting ATPase ATPase C chain [EC:3.6.3.12]	Two-component_system_[PATH:ko02020]	0	1.64204	0	0	0	0	0	0	0	0	0	0	0	0	1.65017	0	0	0	0	0	0	0	0	0	0	0	0	0	0	1.65017	0	0	0	0	0	0	0	0	0
K01560: 2-haloacid dehalogenase [EC:3.8.1.2]	Chloroalkane_and_chloroalkene_degradation_[PATH:ko00625],Chlorocyclohexane_and_chlorobenzene_degradation_[PATH:ko00361]	0	0	0	0	0	0	0	0	0	0	0	0	0	0	0	0	0	0	0	0	0	0	0	0	0	0	0	0	0	2.9896	0	0	0	0	0	0	0	0	0
K01567: NO_NAME	NA	0	1.10011	2.18222	3.29014	0	2.18939	2.18227	0	1.10011	0	0	0	0	0	2.17515	0	0	0	0	0	0	0	0	0	0	0	0	0	0	9.78627	0	0	2.19298	3.27159	1.09649	0	0	0	0
K01582: lysine decarboxylase [EC:4.1.1.18]	Lysine_degradation_[PATH:ko00310],Tropane,_piperidine_and_pyridine_alkaloid_biosynthesis_[PATH:ko00960]	0	0	0.734214	0	1.462	0	0	0	0.734214	0	0	0	0	0	0	0	0	0	0	0	0	0	0	0	0	0	0	0	0	2.18375	0.732601	0	0.721501	1.45244	0	0	0	0	0
K01585: arginine decarboxylase [EC:4.1.1.19]	Arginine_and_proline_metabolism_[PATH:ko00330]	0	3.94771	2.36599	0.789889	1.50009	0	0.813008	0	6.15379	0	0	0	0	0	1.59299	0	0	0	0	0	0	0	0	0	0	0	0	0	0	7.13005	0	0	2.17678	0	0	0	0	0	0
K01586: diaminopimelate decarboxylase [EC:4.1.1.20]	Lysine_biosynthesis_[PATH:ko00300]	0	0	0	0	0	0	0	0	0	0	0	0	0	0	0	0	0	0	0	0	0	0	0	0	0	0	0	0	0	1.6835	0	0	0	0	0	0	0	0	0
K01587: phosphoribosylaminoimidazole carboxylase / phosphoribosylaminoimidazole-succinocarboxamide synthase [EC:4.1.1.21 6.3.2.6]	Purine_metabolism_[PATH:ko00230]	0	0	0	0	0	0	0	0	5.88044	2.94336	0	0	0	0	0	0	0	0	0	0	0	0	0	0	0	0	0	0	0	2.95652	0	0	1.46843	0	0	0	0	0	0
K01588: 5-(carboxyamino)imidazole ribonucleotide mutase [EC:5.4.99.18]	Purine_metabolism_[PATH:ko00230]	2.12314	0	0	0	0	0	0	0	6.50876	0	0	0	0	0	0	0	0	0	0	0	0	0	0	0	0	0	0	0	0	10.7951	0	0	0	0	0	0	0	0	0
K01591: orotidine-5'-phosphate decarboxylase [EC:4.1.1.23]	Pyrimidine_metabolism_[PATH:ko00240]	0	0	0	0	0	0	0	0	10.0515	0	0	0	0	0	0	0	0	0	0	0	0	0	0	0	0	0	0	0	0	0	0	0	2.849	0	0	0	0	0	0
K01598: phosphopantothenoylcysteine decarboxylase [EC:4.1.1.36]	Pantothenate_and_CoA_biosynthesis_[PATH:ko00770]	0.856898	3.42772	1.72266	2.57084	0.854701	0	0.85034	0	3.4058	0.848176	0	0	0	0	5.11093	0	0	0	0	0	0	0	0	0	0	0	0	0	0	6.82918	0	0	3.42544	2.55984	0	1.7116	0	0	0
K01599: uroporphyrinogen decarboxylase [EC:4.1.1.37]	Porphyrin_and_chlorophyll_metabolism_[PATH:ko00860]	0	0	1.001	0	0	0	0	0	2.00513	0	0	0	0	0	0	0	0	0	0	0	0	0	0	0	0	0	0	0	0	1.0101	0	0	0	0	0	0	0	0	0
K01601: ribulose-bisphosphate carboxylase large chain [EC:4.1.1.39]	Glyoxylate_and_dicarboxylate_metabolism_[PATH:ko00630],Carbon_fixation_in_photosynthetic_organisms_[PATH:ko00710]	0	0	0	0	0	0	0	0	0	0	0	0	0	0	0	0	0	0	0	0	0	0	0	0	0	0	0	0	0	0	0	0	1.85078	0	0	0	0	0	0
K01607: 4-carboxymuconolactone decarboxylase [EC:4.1.1.44]	Benzoate_degradation_[PATH:ko00362]	0	3.08642	0	1.36612	3.08642	12.4034	0	0	0	3.11526	0	0	0	0	3.11526	0	0	0	0	0	0	0	0	0	0	0	0	0	0	0	0	0	0	0	0	0	0	0	0
K01619: deoxyribose-phosphate aldolase [EC:4.1.2.4]	Pentose_phosphate_pathway_[PATH:ko00030]	0	0	3.13769	0	0	0	0	0	4.68028	0	0	0	0	0	0	0	0	0	0	0	0	0	0	0	0	0	0	0	0	4.68752	0	0	1.55039	0	0	0	0	0	0
K01620: threonine aldolase [EC:4.1.2.48]	Glycine,_serine_and_threonine_metabolism_[PATH:ko00260]	0.98912	1.97531	2.97924	2.96152	0	1.96951	0.992063	0	5.94365	1.9724	0	0	0	0	9.91526	0	0	0	0	0	0	0	0	0	0	0	0	0	0	1.99012	0	0	2.00832	1.97531	0	0	0	0	0
K01624: fructose-bisphosphate aldolase, class II [EC:4.1.2.13]	Glycolysis_/_Gluconeogenesis_[PATH:ko00010],Pentose_phosphate_pathway_[PATH:ko00030],Fructose_and_mannose_metabolism_[PATH:ko00051],Carbon_fixation_in_photosynthetic_organisms_[PATH:ko00710],Methane_metabolism_[PATH:ko00680]	5.63307	8.81921	18.7827	27.7716	6.66021	6.61892	36.4576	3.29321	37.8479	23.1943	0	0	0	0	34.3092	0	0	0	0	0	0	0	0	0	0	0	0	0	0	64.2036	2.22594	0	34.2326	27.6792	1.10375	4.41868	0	0	1.10742
K01625: 2-dehydro-3-deoxyphosphogluconate aldolase / (4S)-4-hydroxy-2-oxoglutarate aldolase [EC:4.1.2.14 4.1.3.42]	Pentose_phosphate_pathway_[PATH:ko00030],Glyoxylate_and_dicarboxylate_metabolism_[PATH:ko00630]	0	0	0	0	0	0	0	0	3.26047	0	0	0	0	0	1.61812	0	0	0	0	0	0	0	0	0	0	0	0	0	0	0	0	0	0	0	0	0	0	0	0
K01626: 3-deoxy-7-phosphoheptulonate synthase [EC:2.5.1.54]	Phenylalanine,_tyrosine_and_tryptophan_biosynthesis_[PATH:ko00400],Quorum_sensing_[PATH:ko02024]	1.30208	5.24436	5.22892	3.91144	2.60421	0	1.29199	0	1.29199	1.29199	0	0	0	0	10.4733	0	0	0	0	0	0	0	0	0	0	0	0	0	1.30719	7.84844	0	0	3.92696	0	0	1.31234	0	0	1.30719
K01628: L-fuculose-phosphate aldolase [EC:4.1.2.17]	Fructose_and_mannose_metabolism_[PATH:ko00051]	0	0	2.19298	1.4881	2.13675	0	0	2.1645	0	0	0	0	0	0	0	0	0	4.34352	0	0	0	0	0	0	0	0	0	0	0	3.18234	1.48148	0	0	0	0	0	2.15054	0	0
K01639: N-acetylneuraminate lyase [EC:4.1.3.3]	Amino_sugar_and_nucleotide_sugar_metabolism_[PATH:ko00520]	1.14943	2.29896	4.71196	6.97725	0	0	0	0	1.16959	0	0	0	0	0	0	0	0	0	0	0	0	0	0	0	0	0	0	0	0	25.871	0	0	18.5167	3.49304	0	0	0	0	0
K01649: 2-isopropylmalate synthase [EC:2.3.3.13]	Pyruvate_metabolism_[PATH:ko00620],Valine,_leucine_and_isoleucine_biosynthesis_[PATH:ko00290]	0	0	0	0	0.589971	0	0	0	1.17682	0	0	0	0	0	0	0	0	0	0	0	0	0	0	0	0	0	0	0	0	0	0	0	0	0	0	0	0	0	0
K01652: acetolactate synthase I/II/III large subunit [EC:2.2.1.6]	Butanoate_metabolism_[PATH:ko00650],C5-Branched_dibasic_acid_metabolism_[PATH:ko00660],Valine,_leucine_and_isoleucine_biosynthesis_[PATH:ko00290],Pantothenate_and_CoA_biosynthesis_[PATH:ko00770]	0	0.604961	0.601685	0	0.602773	0	0	0	1.2034	0	0	0	0	0	0.606061	0	0	0	0	0	0	0	0	0	0	0	0	0	0	1.2034	0	0	0.598444	2.42006	0	0	0	0.604961	0
K01657: anthranilate synthase component I [EC:4.1.3.27]	Phenylalanine,_tyrosine_and_tryptophan_biosynthesis_[PATH:ko00400],Phenazine_biosynthesis_[PATH:ko00405],Quorum_sensing_[PATH:ko02024],Biofilm_formation_-_Pseudomonas_aeruginosa_[PATH:ko02025]	0	0	0.755858	1.50151	0.749064	0	0	0	2.2625	0	0	0	0	0	2.26593	0	0	0	0	0	0	0	0	0	0	0	0	0	0	0.747384	0	0	0	0.757576	0	0	0	0	0
K01658: anthranilate synthase component II [EC:4.1.3.27]	Phenylalanine,_tyrosine_and_tryptophan_biosynthesis_[PATH:ko00400],Phenazine_biosynthesis_[PATH:ko00405],Quorum_sensing_[PATH:ko02024],Biofilm_formation_-_Pseudomonas_aeruginosa_[PATH:ko02025]	0	0	1.7452	0	0	0	0	0	0	0	0	0	0	0	0	0	0	0	0	0	0	0	0	0	0	0	0	0	0	0	1.77305	0	0	0	0	0	0	0	0
K01662: 1-deoxy-D-xylulose-5-phosphate synthase [EC:2.2.1.7]	Thiamine_metabolism_[PATH:ko00730],Terpenoid_backbone_biosynthesis_[PATH:ko00900]	0	2.19398	1.64204	1.09559	0.545554	0	0	0	2.73226	0.550964	0	0	0	0	3.83876	0	0	0	0.550055	0	0	0	0	0	0	0	0	0	0	4.35609	0	0	2.74593	0	0	0	0	0	0
K01673: carbonic anhydrase [EC:4.2.1.1]	Nitrogen_metabolism_[PATH:ko00910]	0	0	0	0	1.82149	0	0	0	0	0	0	0	0	0	0	0	0	0	0	0	0	0	0	0	0	0	0	0	0	1.82149	0	0	1.8018	0	0	0	0	0	0
K01676: fumarate hydratase, class I [EC:4.2.1.2]	Citrate_cycle_(TCA_cycle)_[PATH:ko00020],Pyruvate_metabolism_[PATH:ko00620],Carbon_fixation_pathways_in_prokaryotes_[PATH:ko00720]	0	1.90476	1.87266	0	0	0	3.72439	0	1.8622	0	0	0	0	0	3.75614	0	0	0	0	0	0	0	0	0	0	0	0	0	0	3.73486	1.87266	0	3.74532	3.78788	0	0	0	0	0
K01677: fumarate hydratase subunit alpha [EC:4.2.1.2]	Citrate_cycle_(TCA_cycle)_[PATH:ko00020],Pyruvate_metabolism_[PATH:ko00620],Carbon_fixation_pathways_in_prokaryotes_[PATH:ko00720]	0	2.43309	0	1.23001	0	1.21655	0	0	1.22549	0	0	0	0	0	2.45101	0	0	0	0	0	0	0	0	0	0	0	0	0	0	2.60862	0	0	0	0	0	0	0	0	0
K01681: aconitate hydratase [EC:4.2.1.3]	Citrate_cycle_(TCA_cycle)_[PATH:ko00020],Glyoxylate_and_dicarboxylate_metabolism_[PATH:ko00630],Carbon_fixation_pathways_in_prokaryotes_[PATH:ko00720]	1.0616	1.60004	2.1173	7.96468	10.0824	1.05653	6.36132	0	1.06497	2.65902	0	0	0	0	5.33199	0	0	0	0	0	0	0	0	0	0	0	0	0	1.0684	18.5832	0	0	1.60258	10.0634	0	1.06158	0	0	0
K01685: altronate hydrolase [EC:4.2.1.7]	Pentose_and_glucuronate_interconversions_[PATH:ko00040]	0	5.16504	5.16504	0	0.886525	0	0	0	4.36588	0	0	0	0	0	0	0	0	0	0	0	0	0	0	0	0	0	0	0	0	0.877193	0	0	7.72431	3.367	0	0	0	0	0
K01687: dihydroxy-acid dehydratase [EC:4.2.1.9]	Valine,_leucine_and_isoleucine_biosynthesis_[PATH:ko00290],Pantothenate_and_CoA_biosynthesis_[PATH:ko00770]	0	0	0	1.2358	0.617284	0	0	0	1.85534	0	0	0	0	0	0	0	0	0	0	0	0	0	0	0	0	0	0	0	0	0.612745	0	0	0	0.611621	0	0	0	0	0
K01689: enolase [EC:4.2.1.11]	Glycolysis_/_Gluconeogenesis_[PATH:ko00010],Methane_metabolism_[PATH:ko00680],RNA_degradation_[PATH:ko03018],HIF-1_signaling_pathway_[PATH:ko04066]	2.37531	10.3395	21.3636	24.5454	9.90514	16.6869	17.4269	0	41.2379	3.95511	0	0	0	0	38.8242	0	0	0	0.797448	0	0	0	0	0	0	0	0	0	3.16717	58.5461	0	0	21.3918	45.9755	0	2.36598	0	0	0.791766
K01697: cystathionine beta-synthase [EC:4.2.1.22]	Glycine,_serine_and_threonine_metabolism_[PATH:ko00260],Cysteine_and_methionine_metabolism_[PATH:ko00270]	1.08225	1.0582	3.20182	1.06157	0	0	0	0	1.05485	1.06496	0	0	0	0	2.13338	0	0	0	1.07181	0	0	0	0	0	0	0	0	0	0	1.07181	0	0	0	0	1.06496	0	0	0	0
K01698: porphobilinogen synthase [EC:4.2.1.24]	Porphyrin_and_chlorophyll_metabolism_[PATH:ko00860]	0	0	4.26013	1.06157	1.07181	0	0	0	8.50664	0	0	0	0	0	8.50626	0	0	0	0	0	0	0	0	0	0	0	0	0	0	2.13338	0	0	1.06496	3.17462	0	0	0	0	2.12995
K01703: 3-isopropylmalate/(R)-2-methylmalate dehydratase large subunit [EC:4.2.1.33 4.2.1.35]	C5-Branched_dibasic_acid_metabolism_[PATH:ko00660],Valine,_leucine_and_isoleucine_biosynthesis_[PATH:ko00290],Glucosinolate_biosynthesis_[PATH:ko00966]	0	0	0	0	1.61821	0	0	0	1.61816	0	0	0	0	0	0	0	0	0	0	0	0	0	0	0	0	0	0	0	0	0	0	0	0	0	0	0	0	0	0
K01709: CDP-glucose 4,6-dehydratase [EC:4.2.1.45]	Amino_sugar_and_nucleotide_sugar_metabolism_[PATH:ko00520]	0	0	0	2.15054	1.06838	0	0	0	2.13338	1.08578	0	0	0	0	1.06838	0	0	0	0	0	0	0	0	0	0	0	0	0	0	2.12653	1.07527	0	1.06838	0	0	0	0	0	0
K01710: dTDP-glucose 4,6-dehydratase [EC:4.2.1.46]	Polyketide_sugar_unit_biosynthesis_[PATH:ko00523],Biosynthesis_of_vancomycin_group_antibiotics_[PATH:ko01055],Streptomycin_biosynthesis_[PATH:ko00521],Acarbose_and_validamycin_biosynthesis_[PATH:ko00525]	1.08578	7.5204	10.2376	5.91627	2.17886	3.78266	1.5967	0	4.94721	2.12287	0	0	0	0	2.1684	0	0	0	0	0	0	0	0	0	0	0	0	0	0.535045	21.7543	0.530786	0	10.6699	1.63538	0	0	0	0	0
K01714: 4-hydroxy-tetrahydrodipicolinate synthase [EC:4.3.3.7]	Lysine_biosynthesis_[PATH:ko00300],Monobactam_biosynthesis_[PATH:ko00261]	1.1534	16.6005	21.2139	18.1464	2.29496	5.80731	6.22445	0	27.8158	6.19888	0	0	0	0	27.8232	0	0	0	1.1655	0	0	0	0	0	0	0	0	0	1.63399	43.5075	1.16959	0	9.75225	24.2065	0	0	0	0	0
K01715: enoyl-CoA hydratase [EC:4.2.1.17]	Butanoate_metabolism_[PATH:ko00650]	1.27714	0	1.27714	2.55919	8.97973	0	1.27714	0	81.086	3.84128	0	0	0	0	35.9683	0	0	0	0	0	0	0	0	0	0	0	0	0	0	5.16815	3.85605	0	1.29199	6.46544	0	0	0	0	0
K01719: uroporphyrinogen-III synthase [EC:4.2.1.75]	Porphyrin_and_chlorophyll_metabolism_[PATH:ko00860]	0	0	2.72819	1.36055	0.678887	0.680272	0	0	2.72114	0	0	0	0	0	3.39861	0	0	0	0	0	0	0	0	0	0	0	0	0	0	4.08872	0	0	2.04781	0	0	0	0	0	0
K01727: hyaluronate lyase	NA	0	0	0	0.78064	0	0	0	0	0	0	0.813008	0	0	1.62806	0	0	0	0	0	0	0	0	0	0	0	0	0	0	0	0	0	0	0.81103	0	0	0	0	0.784314	0
K01733: threonine synthase [EC:4.2.3.1]	Glycine,_serine_and_threonine_metabolism_[PATH:ko00260],Vitamin_B6_metabolism_[PATH:ko00750]	0	0	0	0	1.39762	0	0.688705	0	1.37599	0	0	0	0	0	0	0	0	0	0	0	0	0	0	0	0	0	0	0	0	2.7478	0	0	0.687285	0	0	0	0	0	0
K01735: 3-dehydroquinate synthase [EC:4.2.3.4]	Phenylalanine,_tyrosine_and_tryptophan_biosynthesis_[PATH:ko00400]	0	3.86531	1.92957	1.92401	0.960615	0	0	0	0	0	0	0	0	0	0.95511	0	0	0	0	0	0	0	0	0	0	0	0	0	0	3.83421	0	0	0.957854	0	0	0	0	0	0
K01736: chorismate synthase [EC:4.2.3.5]	Phenylalanine,_tyrosine_and_tryptophan_biosynthesis_[PATH:ko00400]	0	4.72953	5.69267	1.913	0	0	0	0	0	0	0	0	0	0	0	0	0	0	0	0	0	0	0	0	0	0	0	0	0	3.78523	0	0	0	2.85178	0	2.85187	0	0	0
K01738: cysteine synthase A [EC:2.5.1.47]	Sulfur_metabolism_[PATH:ko00920],Cysteine_and_methionine_metabolism_[PATH:ko00270]	0	0	0	1.12233	1.12233	0	0	0	7.94469	0	0	0	0	0	0	0	0	0	0	0	0	0	0	0	0	0	0	0	0	6.77997	0	0	2.26768	2.24846	0	0	0	0	0
K01740: O-acetylhomoserine (thiol)-lyase [EC:2.5.1.49]	Cysteine_and_methionine_metabolism_[PATH:ko00270]	0.813008	1.60449	3.23445	0	0.814996	0	0	0	5.69982	0	0	0	0	0	0	0	0	0	0	0	0	0	0	0	0	0	0	0	0	3.23038	0	0	0.819001	0	0	0.805153	0	0	0
K01749: hydroxymethylbilane synthase [EC:2.5.1.61]	Porphyrin_and_chlorophyll_metabolism_[PATH:ko00860]	0	2.27937	2.25228	2.25228	1.12994	0	0	0	2.28708	1.12233	0	0	0	0	9.03978	0	0	0	0	0	0	0	0	0	0	0	0	0	0	6.81881	0	0	0	0	0	1.12994	0	0	0
K01750: ornithine cyclodeaminase [EC:4.3.1.12]	Arginine_and_proline_metabolism_[PATH:ko00330]	2.14142	3.14976	6.32927	6.27863	3.12175	1.07527	0	1.03842	3.11208	0	0	0	0	0	2.05761	0	0	0	0	0	0	0	0	0	0	0	0	0	0	7.35653	0	0	3.16976	2.08701	0	1.03842	0	0	0
K01751: diaminopropionate ammonia-lyase	NA	0	3.16299	0.841751	0.724638	0.724638	0	3.38421	0.843882	37.359	5.04419	0	0	0	0	17.6332	0	0	0	0	0	0	0	0	0	0	0	0	0	1.69023	19.4437	2.75874	0	20.9346	6.04697	0.833333	2.00803	0	0	0.833333
K01752: L-serine dehydratase [EC:4.3.1.17]	Glycine,_serine_and_threonine_metabolism_[PATH:ko00260],Cysteine_and_methionine_metabolism_[PATH:ko00270]	0	0.85034	1.70722	0	0.868056	0.852515	0	0	7.71886	0	0	0	0	0	1.71821	0	0	0	0	0	0	0	0	0	0	0	0	0	0	6.02072	0	0	3.4276	0	0	0	0	0	0
K01755: argininosuccinate lyase [EC:4.3.2.1]	Alanine,_aspartate_and_glutamate_metabolism_[PATH:ko00250],Arginine_biosynthesis_[PATH:ko00220]	0	0.782473	0	2.33282	0.775194	0.786164	0	0	4.01606	0	0	0	0	0	0	0	0	0	0	0	0	0	0	0	0	0	0	0	0	5.45194	0	0	0.78064	0	0	0	0	0	0
K01756: adenylosuccinate lyase [EC:4.3.2.2]	Purine_metabolism_[PATH:ko00230],Alanine,_aspartate_and_glutamate_metabolism_[PATH:ko00250]	0.701754	1.40653	0.70922	2.83558	0	0	1.45147	0.739098	7.8112	1.40945	0	0	0	0	4.24483	0	0	0	0	0	0	0	0	0	0	0	0	0	0	5.68332	0	0	2.12172	0	0	0	0	0	0
K01758: cystathionine gamma-lyase [EC:4.4.1.1]	Glycine,_serine_and_threonine_metabolism_[PATH:ko00260],Cysteine_and_methionine_metabolism_[PATH:ko00270],Selenocompound_metabolism_[PATH:ko00450]	0	0	1.60455	0.803213	2.40386	0	0	0.799361	4.57892	0	0	0	0	0	3.9356	0	0	0	0	0	0	0	0	0	0	0	0	0	0	3.21289	0.888889	0	1.5911	3.20133	0	0.799361	0	0	0
K01759: lactoylglutathione lyase [EC:4.4.1.5]	Pyruvate_metabolism_[PATH:ko00620]	0	0	2.60417	8.35706	0	0	0	0	8.35668	0	0	0	0	0	0	0	0	0	0	0	0	0	0	0	0	0	0	0	0	5.55556	0	0	0	2.77778	0	0	0	0	0
K01775: alanine racemase [EC:5.1.1.1]	D-Alanine_metabolism_[PATH:ko00473],Vancomycin_resistance_[PATH:ko01502]	0	4.39993	8.44603	2.63158	2.74098	0	36.9522	0.896057	33.79	0.884173	0	0	0	0	19.0807	0	0	0	0.879507	0	0	0	0	0	0	0	0	0	0	16.4189	0.881834	0	5.30986	3.56994	4.39988	0	0	0	0
K01776: glutamate racemase [EC:5.1.1.3]	D-Glutamine_and_D-glutamate_metabolism_[PATH:ko00471]	0	0	0	1.27714	0	0	1.28205	0	1.26743	0	0	0	0	0	0	0	0	0	0	0	0	0	0	0	0	0	0	0	0	6.36136	0	0	1.26743	0	0	0	0	0	0
K01777: proline racemase [EC:5.1.1.4]	Arginine_and_proline_metabolism_[PATH:ko00330]	0	10.1411	10.1941	14.2541	0	5.0941	4.0527	1.0101	68.1615	1.01626	0	0	0	0	20.3039	0	0	0	0	0	0	0	0	0	0	0	0	0	0	17.2832	3.06772	0	15.2196	11.17	2.03563	10.1165	0	0	0
K01778: diaminopimelate epimerase [EC:5.1.1.7]	Lysine_biosynthesis_[PATH:ko00300]	0	0	0	0	0	0	0	0	2.46927	0	0	0	0	0	1.23001	0	0	0	0	0	0	0	0	0	0	0	0	0	0	3.70829	0	0	0	3.7221	0	0	0	0	0
K01779: aspartate racemase [EC:5.1.1.13]	Alanine,_aspartate_and_glutamate_metabolism_[PATH:ko00250],Nonribosomal_peptide_structures_[PATH:ko01054]	0	0	0	1.5015	0	0	0	1.52207	4.40546	0	0	0	0	0	1.5083	0	0	0	0	0	0	0	0	0	0	0	0	0	0	0	0	0	0	1.4556	0	0	0	0	0
K01783: ribulose-phosphate 3-epimerase [EC:5.1.3.1]	Pentose_phosphate_pathway_[PATH:ko00030],Pentose_and_glucuronate_interconversions_[PATH:ko00040],Carbon_fixation_in_photosynthetic_organisms_[PATH:ko00710]	1.56495	1.55763	4.51371	1.54321	6.04432	0	1.54321	0	9.14652	1.55763	0	0	0	0	0	0	0	0	0	0	0	0	0	0	0	0	0	0	0	0	0	0	7.76052	4.45527	0	0	0	0	0
K01784: UDP-glucose 4-epimerase [EC:5.1.3.2]	Galactose_metabolism_[PATH:ko00052],Amino_sugar_and_nucleotide_sugar_metabolism_[PATH:ko00520]	0	2.0141	2.02037	5.05988	0	2.0141	2.03876	1.01937	6.06089	1.00705	0	0	0	0	7.11408	0	0	0	0	0	0	0	0	0	0	0	0	0	0	9.13436	0	0	4.05894	0	0	0	0	0	0
K01785: aldose 1-epimerase [EC:5.1.3.3]	Glycolysis_/_Gluconeogenesis_[PATH:ko00010],Galactose_metabolism_[PATH:ko00052]	0	1.19048	1.16959	0	0	0	0	0	2.36007	1.17786	0	0	0	0	0	0	0	0	0	0	0	0	0	0	0	0	0	0	0	0	0	0	0	0	0	0	0	0	0
K01788: N-acylglucosamine-6-phosphate 2-epimerase [EC:5.1.3.9]	Amino_sugar_and_nucleotide_sugar_metabolism_[PATH:ko00520]	0	0	0	7.65237	0	0	0	0	3.03722	0	0	0	0	0	0	0	0	0	0	0	0	0	0	0	0	0	0	0	0	15.3689	0	0	3.05817	0	0	0	0	0	0
K01790: dTDP-4-dehydrorhamnose 3,5-epimerase [EC:5.1.3.13]	Polyketide_sugar_unit_biosynthesis_[PATH:ko00523],Streptomycin_biosynthesis_[PATH:ko00521]	0	0	1.84162	1.8315	0	0	0	0	0	0	0	0	0	0	0	0	0	0	0	0	0	0	0	0	0	0	0	0	0	0	0	0	1.8315	1.84162	0	0	0	0	0
K01791: UDP-N-acetylglucosamine 2-epimerase (non-hydrolysing) [EC:5.1.3.14]	Amino_sugar_and_nucleotide_sugar_metabolism_[PATH:ko00520],Biofilm_formation_-_Vibrio_cholerae_[PATH:ko05111]	0	0	0	0	0	0	0	0	0	0	0	0	0	0	0	0	0	0	0	0	0	0	0	0	0	0	0	0	0	0	0	0	0	0.915751	0	0	0	0	0
K01802: peptidylprolyl isomerase	NA	0	9.32535	6.9825	4.41394	7.87038	0	7.41453	0	19.5475	4.79706	0	0	0	0	14.1292	0	0	0	0	0	0	0	0	0	0	0	0	0	0	25.5394	0	0	12.6522	9.83013	0	0	0	0	0
K01805: xylose isomerase [EC:5.3.1.5]	Pentose_and_glucuronate_interconversions_[PATH:ko00040],Fructose_and_mannose_metabolism_[PATH:ko00051]	0	0	0.762777	3.826	1.81327	0	1.53438	0	1.82625	0	0	0	0	0	0.766284	0	0	0	0	0	0	0	0	0	0	0	0	0	0	4.40195	0	0	9.93366	0.762777	0	0	0	0	0
K01807: ribose 5-phosphate isomerase A [EC:5.3.1.6]	Pentose_phosphate_pathway_[PATH:ko00030],Carbon_fixation_in_photosynthetic_organisms_[PATH:ko00710]	0	0	0	5.39066	0	0	0	0	0	0	0	0	0	0	0	0	0	0	0	0	0	0	0	0	0	0	0	0	0	0	0	0	1.40056	0	0	0	0	1.20773	0
K01808: ribose 5-phosphate isomerase B [EC:5.3.1.6]	Pentose_phosphate_pathway_[PATH:ko00030],Fructose_and_mannose_metabolism_[PATH:ko00051],Carbon_fixation_in_photosynthetic_organisms_[PATH:ko00710]	0	6.88124	13.0422	2.28311	4.58239	2.26757	0	0	9.25948	2.34742	0	0	0	0	9.10157	0	0	0	0	0	0	0	0	0	0	0	0	0	0	6.8981	0	0	9.18053	2.34742	0	0	0	0	2.29885
K01809: mannose-6-phosphate isomerase [EC:5.3.1.8]	Fructose_and_mannose_metabolism_[PATH:ko00051],Amino_sugar_and_nucleotide_sugar_metabolism_[PATH:ko00520]	0	0	0	0	0	0	0	0	0	0	0	0	0	0	0	0	0	0	0	0	0	0	0	0	0	0	0	0	0	0	0	0	1.08225	1.08225	0	0	0	0	0
K01810: glucose-6-phosphate isomerase [EC:5.3.1.9]	Glycolysis_/_Gluconeogenesis_[PATH:ko00010],Pentose_phosphate_pathway_[PATH:ko00030],Starch_and_sucrose_metabolism_[PATH:ko00500],Amino_sugar_and_nucleotide_sugar_metabolism_[PATH:ko00520]	0	0.754148	0	3.03729	3.79666	0.768049	3.7949	0.761035	3.75607	3.03219	0	0	0	0	1.5083	0	0	0	0	0	0	0	0	0	0	0	0	0	0	9.86274	0	0	1.5083	3.80697	0	0	0	0	0
K01811: putative family 31 glucosidase	NA	0	0	0.492368	0	0	0.492368	0.492368	0	0.490196	0.492368	0	0	0	0	0.496032	0	0	0	0	0	0	0	0	0	0	0	0	0	0	0.977551	0.500501	0	6.37706	0.495295	0.489476	0	0	0	0
K01812: glucuronate isomerase [EC:5.3.1.12]	Pentose_and_glucuronate_interconversions_[PATH:ko00040]	0	0	0	0	0	0	0	0	0	0	0	0	0	0	0	0	0	0	0	0	0	0	0	0	0	0	0	0	0	0	0	0	1.61812	0	0	0	0	0	0
K01814: phosphoribosylformimino-5-aminoimidazole carboxamide ribotide isomerase [EC:5.3.1.16]	Histidine_metabolism_[PATH:ko00340]	0	2.84921	1.41844	1.41243	2.86123	1.41844	0	0	2.84294	0	0	0	0	0	1.41243	0	0	0	0	0	0	0	0	0	0	0	0	0	0	0	0	0	0	1.41844	0	0	0	0	0
K01821: 4-oxalocrotonate tautomerase [EC:5.3.2.6]	Benzoate_degradation_[PATH:ko00362],Xylene_degradation_[PATH:ko00622],Dioxin_degradation_[PATH:ko00621]	0	0	0	0	0	0	0	0	3.1746	3.1746	0	0	0	0	0	0	0	0	0	0	0	0	0	0	0	0	0	0	0	0	0	0	0	0	0	0	0	0	0
K01835: phosphoglucomutase [EC:5.4.2.2]	Glycolysis_/_Gluconeogenesis_[PATH:ko00010],Pentose_phosphate_pathway_[PATH:ko00030],Galactose_metabolism_[PATH:ko00052],Starch_and_sucrose_metabolism_[PATH:ko00500],Amino_sugar_and_nucleotide_sugar_metabolism_[PATH:ko00520],Purine_metabolism_[PATH:ko00230],Streptomycin_biosynthesis_[PATH:ko00521]	0.596303	5.9879	14.6717	6.71336	3.15809	3.15226	3.01298	0	12.8376	1.20447	0	0	0	0	10.6162	0	0	0	0	0	0	0	0	0	0	0.595238	0	0	0	19.5088	0.597372	0	14.1057	6.61022	0	2.40028	0	0	0
K01839: phosphopentomutase [EC:5.4.2.7]	Pentose_phosphate_pathway_[PATH:ko00030],Purine_metabolism_[PATH:ko00230]	0	3.48613	1.7452	1.74292	0	0	0	0	1.74521	0	0	0	0	0	1.75439	0	0	0	0	0	0	0	0	0	0	0	0	0	0	0.877193	0	0	2.61555	0.868056	0	0.874891	0	0	0
K01843: lysine 2,3-aminomutase [EC:5.4.3.2]	Lysine_degradation_[PATH:ko00310]	3.24031	2.41549	1.60837	4.02978	1.62009	0.809061	0.81103	0	2.43126	0.805153	0	0	0	0	2.42929	0	0	0	0	0	0	0	0	0	0	0	0	0	0	1.61227	0	0.809061	2.41552	4.04739	0	0	0	0	0
K01845: glutamate-1-semialdehyde 2,1-aminomutase [EC:5.4.3.8]	Porphyrin_and_chlorophyll_metabolism_[PATH:ko00860]	0	0	0	1.77305	1.76367	1.78253	0	0	0	0	0	0	0	0	0	0	0	0	0	0	0	0	0	0	0	0	0	0	0	0	0	0	0	0	0	0	0	0	0
K01866: tyrosyl-tRNA synthetase [EC:6.1.1.1]	Aminoacyl-tRNA_biosynthesis_[PATH:ko00970]	0	2.53168	7.66677	0.846024	0	0	0.846024	0	4.24756	0.843882	0	0	0	0	1.68776	0	0	0	0	0	0	0	0	0	0	0	0	0	0	6.78348	0	0	2.53379	4.24307	0	0	0	0	0
K01867: tryptophanyl-tRNA synthetase [EC:6.1.1.2]	Aminoacyl-tRNA_biosynthesis_[PATH:ko00970]	0	0	1.02881	0	4.81425	0	0	0	8.26431	0	0	0	0	0	1.02249	0	0	0	0	0	0	0	0	0	0	0	0	0	0	0	0	0	1.02564	1.02249	0	1.04167	0	0	0
K01868: threonyl-tRNA synthetase [EC:6.1.1.3]	Aminoacyl-tRNA_biosynthesis_[PATH:ko00970]	0	2.67554	10.6135	10.6681	6.38657	2.14563	9.05698	0	25.0489	1.59327	0	0	0	0	6.37718	0	0	0	0	0	0	0	0	0	0	0	0	0	0	9.58253	1.59152	0.530786	17.6127	16.5307	1.06411	0	0	0	0.537634
K01869: leucyl-tRNA synthetase [EC:6.1.1.4]	Aminoacyl-tRNA_biosynthesis_[PATH:ko00970]	0	2.94357	1.27392	1.27066	0	1.27076	0	0	2.1227	0.847235	0	0	0	0	2.53727	0	0	0	0	0	0	0	0	0	0	0	0	0	0	3.37573	0.422476	0	2.10817	0.424628	0	0	0	0	0
K01870: isoleucyl-tRNA synthetase [EC:6.1.1.5]	Aminoacyl-tRNA_biosynthesis_[PATH:ko00970]	0.662064	3.28986	4.61344	1.31182	0.980085	0.327439	1.63433	0.326797	8.2771	0.659172	0	0	0	0	2.62844	0	0	0	0	0	0	0	0	0	0	0	0	0	0	3.61217	0.666667	0	4.27553	2.95237	0	0	0	0	0
K01872: alanyl-tRNA synthetase [EC:6.1.1.7]	Aminoacyl-tRNA_biosynthesis_[PATH:ko00970]	0	4.26523	3.10959	1.93905	1.54645	2.32605	1.55655	0	9.33351	3.57027	0	0	0	0	3.95469	0	0	0	0	0	0	0	0	0	0	0	0	0	0	7.0295	1.63617	0	5.40553	3.56268	0	0.770268	0	0	0
K01873: valyl-tRNA synthetase [EC:6.1.1.9]	Aminoacyl-tRNA_biosynthesis_[PATH:ko00970]	0.384468	2.68095	1.5291	0.390778	1.15079	0	0	0	2.69092	0.382702	0	0	0	0	1.52733	0	0	0	0	0	0	0	0	0	0	0	0	0	0	3.07003	0.379651	0	1.91498	0.383583	0	0	0	0	0
K01874: methionyl-tRNA synthetase [EC:6.1.1.10]	Selenocompound_metabolism_[PATH:ko00450],Aminoacyl-tRNA_biosynthesis_[PATH:ko00970]	0	0	0.529942	0.529101	1.05821	0	0	0	2.64571	0	0	0	0	0	1.58585	0	0	0	0	0	0	0	0	0	0	0	0	0	0	3.1808	0	0	1.05153	1.57814	0.532481	0	0	0	0
K01875: seryl-tRNA synthetase [EC:6.1.1.11]	Aminoacyl-tRNA_biosynthesis_[PATH:ko00970]	0	5.66582	10.4653	3.23824	0.803213	3.24828	1.60451	0	4.03369	3.22267	0	0	0	0	8.06148	0	0	0	0.807103	0	0	0	0	0	0	0	0	0	0.805153	18.4114	0	0	4.01811	4.02392	0	0	0	0	0
K01876: aspartyl-tRNA synthetase [EC:6.1.1.12]	Aminoacyl-tRNA_biosynthesis_[PATH:ko00970]	0	6.8624	3.9926	5.1641	2.27727	1.15542	4.57416	0	5.74142	0.568828	0	0	0	0	10.2655	0	0	0	0	0	0	0	0	0	0	0	0	0	1.13379	10.8551	0.57971	0	3.43375	7.43513	0.581734	0.571755	0	0	0.577701
K01878: glycyl-tRNA synthetase alpha chain [EC:6.1.1.14]	Aminoacyl-tRNA_biosynthesis_[PATH:ko00970]	1.15741	12.1123	6.65437	1.98413	2.33515	0	0	0	12.6875	1.17786	0	0	0	0	9.81773	0	0	0	0	0	0	0	0	0	0	0	0	0	0	12.0791	0	0	16.5601	8.19145	0	0	0	0	1.16959
K01879: glycyl-tRNA synthetase beta chain [EC:6.1.1.14]	Aminoacyl-tRNA_biosynthesis_[PATH:ko00970]	0.496771	6.43323	5.96244	5.43382	3.96559	5.92337	2.95938	0	13.3627	1.97321	0	0	0	0	12.8707	0	0	0	0	0	0	0	0	0	0	0	0	0	0	12.3417	0	0	8.40554	8.90183	0	0.493097	0	0	0.500501
K01881: prolyl-tRNA synthetase [EC:6.1.1.15]	Aminoacyl-tRNA_biosynthesis_[PATH:ko00970]	2.03124	16.836	11.0087	6.06293	6.04619	3.09407	2.49834	0	13.1537	1.41397	0	0	0	0	17.5964	0	0	0	0	0	0	0	0	0	0	0	0	0	0	39.092	0	0	7.31758	11.3884	0	0.59312	0	0	0
K01883: cysteinyl-tRNA synthetase [EC:6.1.1.16]	Aminoacyl-tRNA_biosynthesis_[PATH:ko00970]	0.730994	6.00609	8.78343	16.327	14.0553	6.5953	10.9619	2.19161	39.3128	2.92579	0	0	0	0	15.46	0	0	0	0.726216	0	0	0	0	0	0	0	0	0	1.46844	35.8927	2.93217	0	9.531	29.2972	0.739098	5.85935	0	0	0
K01885: glutamyl-tRNA synthetase [EC:6.1.1.17]	Porphyrin_and_chlorophyll_metabolism_[PATH:ko00860],Aminoacyl-tRNA_biosynthesis_[PATH:ko00970]	0	0.688705	2.7563	1.38603	4.11385	0	0.693001	0	2.76347	1.37319	0	0	0	0	0.693001	0	0	0	0	0	0	0	0	0	0	0	0	0	0	5.52258	0.690131	0	4.14224	1.38026	0	0.690131	0	0	0
K01886: glutaminyl-tRNA synthetase [EC:6.1.1.18]	Aminoacyl-tRNA_biosynthesis_[PATH:ko00970]	0	1.21991	2.4612	0.608273	1.24262	0.612745	0.625391	0	6.17645	0.619579	0	0	0	0	1.22776	0	0	0	0.619579	0	0	0	0	0	0	0	0	0	0	5.53865	0	0	1.84164	0	0.621891	0	0	0	0
K01887: arginyl-tRNA synthetase [EC:6.1.1.19]	Aminoacyl-tRNA_biosynthesis_[PATH:ko00970]	1.19904	0.59952	1.79642	1.20121	0.595238	0	0.597372	0.603865	4.21517	0	0	0	0	0	4.82452	0	0	0	0	0	0	0	0	0	0	0	0	0	0.598444	11.4106	0	0	1.20775	3.62242	0	0	0	0	0.604961
K01889: phenylalanyl-tRNA synthetase alpha chain [EC:6.1.1.20]	Aminoacyl-tRNA_biosynthesis_[PATH:ko00970]	0	0	1.0101	5.04485	2.00513	0	1.0101	0	3.01815	0	0	0	0	0	0	0	0	0	0	0	0	0	0	0	0	0	0	0	0	2.00505	0	0	0	0	0	0	0	0	0
K01890: phenylalanyl-tRNA synthetase beta chain [EC:6.1.1.20]	Aminoacyl-tRNA_biosynthesis_[PATH:ko00970]	0.426803	1.70454	1.27989	1.28158	1.27497	0.853061	0.422476	0	6.83841	0.85985	0	0	0	0	0.854154	0	0	0	0.42517	0	0	0	0	0	0	0	0	0	0	3.84794	0	0	4.25014	0.425713	0	0.856351	0	0	0
K01892: histidyl-tRNA synthetase [EC:6.1.1.21]	Aminoacyl-tRNA_biosynthesis_[PATH:ko00970]	0.807103	4.06537	6.47078	3.22848	2.43118	0	0.81103	0.814996	4.07724	1.61421	0	0	0	0	8.95142	0	0	0	0	0	0	0	0	0	0	0	0	0	0	8.91186	0	0	4.05525	3.25019	0	1.61421	0	0	0.803213
K01893: asparaginyl-tRNA synthetase [EC:6.1.1.22]	Aminoacyl-tRNA_biosynthesis_[PATH:ko00970]	0	0.724638	2.18341	2.18832	0	0.729395	0.724638	0	2.93849	0	0	0	0	0	1.47168	0	0	0	0	0	0	0	0	0	0	0	0	0	0	3.65181	0	0	2.8715	0	0	0	0	0	0
K01895: acetyl-CoA synthetase [EC:6.2.1.1]	Glycolysis_/_Gluconeogenesis_[PATH:ko00010],Pyruvate_metabolism_[PATH:ko00620],Propanoate_metabolism_[PATH:ko00640],Carbon_fixation_pathways_in_prokaryotes_[PATH:ko00720],Methane_metabolism_[PATH:ko00680]	0	0	0	0	0	0	0	0	0.492368	0	0	0	0	0	0	0	0	0	0	0	0	0	0	0	0	0	0	0	0	0	0	0	0	0.486618	0	0	0	0	0
K01897: long-chain acyl-CoA synthetase [EC:6.2.1.3]	Fatty_acid_biosynthesis_[PATH:ko00061],Fatty_acid_degradation_[PATH:ko00071],Peroxisome_[PATH:ko04146],Ferroptosis_[PATH:ko04216],Quorum_sensing_[PATH:ko02024],Adipocytokine_signaling_pathway_[PATH:ko04920],PPAR_signaling_pathway_[PATH:ko03320],Thermogenesis_[PATH:ko04714]	0.739098	0	0	0.730994	0	0.730994	0	0	0.732601	0	0	0	0	0	2.21566	0	0	0	0	0	0	0	0	0	0	0	0	0	0	0	0	0	0.737463	0	0	0	0	0	0
K01914: aspartate-_ammonia ligase [EC:6.3.1.1]	Alanine,_aspartate_and_glutamate_metabolism_[PATH:ko00250],Cyanoamino_acid_metabolism_[PATH:ko00460]	0	0	0	0	0	0	0	0	0	0	0	0	0	0	0	0	0	0	0	0	0	0	0	0	0	0	0	0	0	0	0	0	0.966184	0	0	0	0	0	0
K01915: glutamine synthetase [EC:6.3.1.2]	Glyoxylate_and_dicarboxylate_metabolism_[PATH:ko00630],Nitrogen_metabolism_[PATH:ko00910],Alanine,_aspartate_and_glutamate_metabolism_[PATH:ko00250],Arginine_biosynthesis_[PATH:ko00220],Two-component_system_[PATH:ko02020],Necroptosis_[PATH:ko04217],Glutamatergic_synapse_[PATH:ko04724],GABAergic_synapse_[PATH:ko04727]	0	0.539374	1.07788	2.1611	1.07875	0.548246	0	0	1.07701	1.07877	0	0	0	0	1.61378	0	0	0	0.537634	0	0	0	0	0	0	0	0	0	0.538503	5.38017	0	0	1.62702	0	0	0	0	0	0
K01916: NAD+ synthase [EC:6.3.1.5]	Nicotinate_and_nicotinamide_metabolism_[PATH:ko00760]	0	0	1.34953	2.75524	4.09836	1.34953	4.07057	1.35501	8.13022	1.35501	0	0	0	0	6.7641	0	0	0	0	0	0	0	0	0	0	0	0	0	1.35501	10.9067	0	0	1.35501	0	0	0	0	0	0
K01918: pantoate-_beta-alanine ligase [EC:6.3.2.1]	beta-Alanine_metabolism_[PATH:ko00410],Pantothenate_and_CoA_biosynthesis_[PATH:ko00770]	1.20773	2.39808	1.21212	1.19904	0	0	0	0	2.43755	0	0	0	0	0	0	0	0	0	0	0	0	0	0	0	0	0	0	0	1.19904	0	0	0	1.221	2.43312	0	0	0	0	0
K01921: D-alanine-D-alanine ligase [EC:6.3.2.4]	D-Alanine_metabolism_[PATH:ko00473],Peptidoglycan_biosynthesis_[PATH:ko00550],Vancomycin_resistance_[PATH:ko01502]	0	3.78114	7.69271	3.01153	7.60209	0	14.3673	0	19.2015	0.752445	0	0	0	0	5.28255	0	0	0	0	0	0	0	0	0	0	0.977517	0	0	0	4.55768	0	0	10.197	11.3367	0.928505	2.28502	0	0	0
K01923: phosphoribosylaminoimidazole-succinocarboxamide synthase [EC:6.3.2.6]	Purine_metabolism_[PATH:ko00230]	0	0	1.52905	3.03722	0	4.53174	4.49104	0	7.57626	21.0557	0	0	0	0	24.1404	0	0	0	0	0	0	0	0	0	0	0	0	0	1.5083	43.7901	0	0	0	3.01659	0	0	0	0	0
K01924: UDP-N-acetylmuramate-_alanine ligase [EC:6.3.2.8]	D-Glutamine_and_D-glutamate_metabolism_[PATH:ko00471],Peptidoglycan_biosynthesis_[PATH:ko00550]	0.829187	4.15043	5.10897	0.833333	0	0.85034	2.5063	0	8.31712	3.32099	0	0	0	0	14.5338	0	0	0	0	0	0	0	0	0	0	0	0	0	2.53174	11.6523	0	0	3.323	0.833333	0.831255	0	0	0	0
K01925: UDP-N-acetylmuramoylalanine-_D-glutamate ligase [EC:6.3.2.9]	D-Glutamine_and_D-glutamate_metabolism_[PATH:ko00471],Peptidoglycan_biosynthesis_[PATH:ko00550]	0	1.50664	3.00988	2.28332	1.50496	0	0.754148	0	6.06652	0	0	0	0	0	0.750751	0	0	0	0	0	0	0	0	0	0	0	0	0	0	6.03698	0	0	7.53483	0.754148	0	0	0	0	0.754148
K01926: AT-rich DNA-binding protein	NA	0	3.22061	6.53698	17.8551	9.80487	1.62602	8.09084	0	24.464	9.87261	0	0	0	0	17.8551	0	0	0	0	0	0	0	0	0	0	0	0	0	0	29.2303	0	0	19.5616	16.2368	1.61812	1.62602	0	0	0
K01928: UDP-N-acetylmuramoyl-L-alanyl-D-glutamate-_2,6-diaminopimelate ligase [EC:6.3.2.13]	Lysine_biosynthesis_[PATH:ko00300],Peptidoglycan_biosynthesis_[PATH:ko00550]	0	0.698812	0	1.41393	0	0.710732	0.698812	0	2.81599	0	0	0	0	0	0	0	0	0	0	0	0	0	0	0	0	0	0	0	0	0	0.712251	0	2.11268	0	0.70028	0.698812	0	0	0
K01929: UDP-N-acetylmuramoyl-tripeptide-_D-alanyl-D-alanine ligase [EC:6.3.2.10]	Lysine_biosynthesis_[PATH:ko00300],Peptidoglycan_biosynthesis_[PATH:ko00550],Vancomycin_resistance_[PATH:ko01502]	0	0	0.747384	0.754148	1.50324	0.744048	0.750751	0	0.755858	0.740741	0	0	0	0	0.757576	0	0	0	0	0	0	0	0	0	0	0	0	0	0	0	0	0	0	0	0	0	0	0	0
K01933: phosphoribosylformylglycinamidine cyclo-ligase [EC:6.3.3.1]	Purine_metabolism_[PATH:ko00230]	0	0.94162	0.95511	0.949668	2.85733	0.94697	0	0	6.66701	3.81231	0	0	0	0	3.85166	0	0	0	0	0	0	0	0	0	0	0	0	0	0	7.60843	0.968992	0	1.89934	1.90478	0	0	0	0.960615	0
K01938: formate-_tetrahydrofolate ligase [EC:6.3.4.3]	Carbon_fixation_pathways_in_prokaryotes_[PATH:ko00720],One_carbon_pool_by_folate_[PATH:ko00670]	0	14.2214	12.2854	4.58802	14.1199	5.77428	1.83394	2.13732	67.3635	4.55531	0	0	0	0	28.1443	0	0	0	0	0	0	0	0	0	0	0	0	0	2.76828	7.32433	4.55106	0.608273	57.31	2.44106	1.21879	1.21766	0	0	0
K01939: adenylosuccinate synthase [EC:6.3.4.4]	Purine_metabolism_[PATH:ko00230],Alanine,_aspartate_and_glutamate_metabolism_[PATH:ko00250]	3.18803	10.2823	16.6695	7.14484	2.36224	3.17669	2.37724	0.791766	8.01394	0.786164	0	0	0	0	9.547	0	0	0	0	0	0	0	0	0	0	0	0	0	0	18.2417	0	0	4.74709	4.73941	0	1.58353	0	0	0.793651
K01940: argininosuccinate synthase [EC:6.3.4.5]	Alanine,_aspartate_and_glutamate_metabolism_[PATH:ko00250],Arginine_biosynthesis_[PATH:ko00220],Fluid_shear_stress_and_atherosclerosis_[PATH:ko05418]	0.85034	1.69205	1.70069	3.41886	0.848176	0	0	0	9.40192	0	0	0	0	0	5.14596	0	0	0	0	0	0	0	0	0	0	0	0	0	0.852515	6.80742	0	0	0.848176	0	0	0	0	0	0
K01945: phosphoribosylamine-_glycine ligase [EC:6.3.4.13]	Purine_metabolism_[PATH:ko00230]	0	0	0.825083	2.43902	2.47337	0.81103	0	0	5.73735	1.63199	0	0	0	0	5.72712	0	0	0	0	0	0	0	0	0	0	0	0	0	0	4.91414	0.816993	0	1.64002	0.819001	0	0	0	0	0
K01951: GMP synthase (glutamine-hydrolysing) [EC:6.3.5.2]	Purine_metabolism_[PATH:ko00230],Drug_metabolism_-_other_enzymes_[PATH:ko00983]	0	5.32009	2.67093	9.30422	3.33756	0.658762	4.65344	0	8.0045	3.99471	0	0	0	0	5.32833	0	0	0	0	0	0	0	0	0	0	0	0	0	0	19.3109	0.666667	0	4.66433	3.3402	0	0.666667	0	0	0
K01952: phosphoribosylformylglycinamidine synthase [EC:6.3.5.3]	Purine_metabolism_[PATH:ko00230]	0.534427	1.25384	0.536121	1.88169	0.273673	1.88312	1.54478	0	11.269	1.34441	0	0	0	0	10.7184	0	0	0	0.269251	0	0	0	0	0	0	0	0	0	0	7.78654	0.985057	0	2.14993	1.4959	0	0.271003	0	0	0
K01953: asparagine synthase (glutamine-hydrolysing) [EC:6.3.5.4]	Alanine,_aspartate_and_glutamate_metabolism_[PATH:ko00250]	0	0.547345	1.63577	0.645995	1.1948	0	0	0	22.5586	0	0	0	1.18415	0	0	0	0	0	0	0	0	0	0	0	0	0	0	0	0	0	0	0	0	0.649773	0	0	0	0	0
K01955: carbamoyl-phosphate synthase large subunit [EC:6.3.5.5]	Pyrimidine_metabolism_[PATH:ko00240],Alanine,_aspartate_and_glutamate_metabolism_[PATH:ko00250]	1.97826	0.31506	7.81167	2.49769	1.62761	3.07108	0	1.20337	49.2163	3.30669	0	0	0	0	5.54966	0	0	0	0	0	0	0	0	0	0	0	0	0	0.31506	6.24891	3.51797	0	4.30565	3.34571	0	1.73985	0	0	0
K01958: pyruvate carboxylase [EC:6.4.1.1]	Citrate_cycle_(TCA_cycle)_[PATH:ko00020],Pyruvate_metabolism_[PATH:ko00620],Carbon_fixation_pathways_in_prokaryotes_[PATH:ko00720]	0.4662	6.12008	3.87194	5.78559	4.13957	1.1878	0	0	6.19178	3.11633	0	0	0	0	4.87552	0	0	0	0	0	0	0	0	0	0	0	0	0	0.772301	9.81776	2.40304	0	6.02469	3.48426	0	1.15488	0	0	0
K01961: acetyl-CoA carboxylase, biotin carboxylase subunit [EC:6.4.1.2 6.3.4.14]	Pyruvate_metabolism_[PATH:ko00620],Propanoate_metabolism_[PATH:ko00640],Carbon_fixation_pathways_in_prokaryotes_[PATH:ko00720],Fatty_acid_biosynthesis_[PATH:ko00061]	0.749064	1.49142	5.27629	2.2608	0	1.5015	0	0.752445	2.26942	0	0	0	0	0	5.25544	0	0	0	0	0	0	0	0	0	0	0	0	0	0	8.99404	0	0	7.51967	2.26251	0	0	0	0	0
K01962: acetyl-CoA carboxylase carboxyl transferase subunit alpha [EC:6.4.1.2]	Pyruvate_metabolism_[PATH:ko00620],Propanoate_metabolism_[PATH:ko00640],Carbon_fixation_pathways_in_prokaryotes_[PATH:ko00720],Fatty_acid_biosynthesis_[PATH:ko00061]	0	5.51611	10.0955	11.5217	3.27169	2.29485	2.17867	0	10.2639	2.27431	0	0	0	0	17.5825	0	0	0	0	0	0	0	0	0	0	0	0	0	0	14.6561	0	0	8.05602	8.17871	0	1.19904	0	0	1.07875
K01963: acetyl-CoA carboxylase carboxyl transferase subunit beta [EC:6.4.1.2]	Pyruvate_metabolism_[PATH:ko00620],Propanoate_metabolism_[PATH:ko00640],Carbon_fixation_pathways_in_prokaryotes_[PATH:ko00720],Fatty_acid_biosynthesis_[PATH:ko00061]	0	0	0	0	0	0	0	0	0	1.18624	0	0	0	0	0	0	0	0	0	0	0	0	0	0	0	0	0	0	0	0	0	0	0	0	0	0	0	0	0
K01972: DNA ligase (NAD+) [EC:6.5.1.2]	DNA_replication_[PATH:ko03030],Base_excision_repair_[PATH:ko03410],Nucleotide_excision_repair_[PATH:ko03420],Mismatch_repair_[PATH:ko03430]	0	0.505051	1.01319	1.11111	3.72714	0	0.506586	0	3.8761	0	0	0	0	0	0.504286	0	0	0	0	0	0	0	0	0	0	0	0	0	0	2.44617	0.457247	0.507357	0.960271	1.41815	0	0	0	0	0
K01989: putative ABC transport system substrate-binding protein	NA	0	1.97535	4.99601	0.98912	1.001	0	0	0	1.0101	1.001	0	0	0	0	8.00866	0	0	0	0	0	0	0	0	0	0	0	0	0	0	2.002	0	0	15.0249	7.00766	0	0	0	0	0
K01990: ABC-2 type transport system ATP-binding protein	NA	4.19504	17.4012	26.0025	7.29136	5.73569	3.91705	4.45016	0	32.5719	8.64954	0	0	0	0	22.6589	0	0	0	1.41844	0	0	0	0	0	0	0	0	0	1.4245	19.1076	1.10375	0	14.7032	10.1746	1.443	1.09649	0	0	0
K01992: ABC-2 type transport system permease protein	NA	0.500501	17.348	8.72835	6.621	4.38462	1.36054	6.51519	0	9.68834	2.67211	0	0	0	0	4.11235	0	0	0	0	0	0	0	0	0	0	0	0	1.31234	1.26263	9.88977	7.88213	0	6.5679	7.02996	0	0.633714	0	1.25786	0
K01999: branched-chain amino acid transport system substrate-binding protein	ABC_transporters_[PATH:ko02010],Quorum_sensing_[PATH:ko02024]	0	0	1.45563	0.724638	0	0	0	0	0	0	0	0	0	0	0	0	0	0	0	0	0	0	0	0	0	0	0	0	0	0	0	0	0.732601	0	0	0	0	0	0
K02000: glycine betaine/proline transport system ATP-binding protein [EC:3.6.3.32]	ABC_transporters_[PATH:ko02010]	2.69787	14.4226	19.8304	13.5584	0.893655	7.20495	3.62085	0	10.8307	1.80181	0	0	0	0	27.0573	0	0	0	2.68818	0	0	0	0	0	0	0	0	0	0	45.9431	0.903342	1.79696	28.8646	24.3277	0	1.797	0	0	0
K02001: glycine betaine/proline transport system permease protein	ABC_transporters_[PATH:ko02010]	1.34417	1.99602	1.32673	3.33333	0	0	0	0	1.99471	0.666667	0	0	0	0	2.6614	0	0	0	0	0	0	0	0	0	0	0	0	0	0	3.32538	0	0	1.99602	2.65347	0	0	0	0	0
K02003: NO_NAME	NA	3.0303	7.52832	9.71542	7.86926	3.03087	1.51515	11.886	0	29.8918	8.17926	1.51515	0	0	0	18.4364	0	0	0	0	0	0	0	0	0	0	0	0	0	1.5083	7.62674	1.56495	0	23.152	9.33622	0	3.02357	0	1.51515	0
K02004: NO_NAME	NA	2.4671	8.20054	12.6782	20.3684	6.56418	0.787576	11.8514	0.783043	27.5364	3.64113	0	0	2.55011	0	17.843	0	0	0	0	0.796043	0	0	0	0	0	0	0	0	0.532481	9.07051	1.28264	0.796972	17.3667	9.59196	0	2.03622	0	0	1.36716
K02005: HlyD family secretion protein	NA	0.829187	0	3.33349	1.66044	2.14861	1.65837	3.32103	0	4.16693	0	0	0	0	0	2.5064	0	0	0	0	0	0	0	0	0	0	0	0	0	0.82713	7.49591	0	0	4.18148	5.81695	0	0	0	0	0
K02006: cobalt/nickel transport system ATP-binding protein	ABC_transporters_[PATH:ko02010]	0	3.32141	4.18117	11.2737	26.7871	7.07993	2.4876	0	30.9041	0	0	0	0	0	14.646	0	0	0	0	0	0	0	0	0	0	0	0	0	0	21.2494	0.839631	0	8.44704	8.72524	0	0	0	0	1.24844
K02007: cobalt/nickel transport system permease protein	ABC_transporters_[PATH:ko02010]	0	2.72113	6.80277	5.48715	13.6671	1.36054	5.48711	0	69.6298	1.36054	0	0	0	0	9.55736	0	0	0	0	0	0	0	0	0	0	0	0	0	0	16.3492	0	0	4.09841	5.45333	0	1.34953	0	0	1.36612
K02008: cobalt/nickel transport system permease protein	ABC_transporters_[PATH:ko02010]	0	4.41828	1.47493	4.39896	7.35514	1.51515	1.4556	0	25.0627	1.46199	0	0	0	0	2.95641	0	0	0	0	0	0	0	0	0	0	0	0	0	0	10.3124	0	0	2.92398	2.95711	0	0	0	0	0
K02009: cobalt/nickel transport protein	ABC_transporters_[PATH:ko02010]	0	14.6529	0	11.0297	18.1956	0	10.9094	0	61.9932	7.28619	0	0	0	0	10.9094	0	0	0	0	0	0	0	0	0	0	0	0	0	0	14.4928	0	0	0	7.24638	0	0	0	0	0
K02010: iron(III) transport system ATP-binding protein [EC:3.6.3.30]	ABC_transporters_[PATH:ko02010]	0	0	0.992063	0	1.47684	0.983284	0	0	1.02249	0.980392	0	0	0	0	0.992063	0	0	0	0	0	0	0	0	0	0	0	0	0	0	2.92683	0	0	1.96948	2.95567	0	0	0	0.949668	0
K02011: iron(III) transport system permease protein	ABC_transporters_[PATH:ko02010]	0	0	0	2.41555	1.82063	0	1.20992	0	1.20883	0	0	0	0	0	0	0	0	0	0	0	0	0	0	0	0	0	0	0	0	0	0	0	1.20664	0	0	0	0	0	0
K02012: iron(III) transport system substrate-binding protein	ABC_transporters_[PATH:ko02010]	0	0	0	0	1.94091	0	0.974659	0	2.87636	0	0	0	0	0	0	0	0	0	0	0	0	0	0	0	0	0	0	0	0	2.93558	0	0	0	0	0	0	0	0	0
K02013: iron complex transport system ATP-binding protein [EC:3.6.3.34]	ABC_transporters_[PATH:ko02010]	0	1.29702	0	1.96352	6.98911	0.642261	4.08574	0	4.29981	0	0	0	0	0	1.31017	0	0	0	0	0	0	0	0	0	0	0	0	0	0	6.2868	0	0	4.16908	3.94839	0	0	0	0	0
K02015: iron complex transport system permease protein	ABC_transporters_[PATH:ko02010]	0	2.06596	0	1.07181	0	0	3.13867	0	4.09714	1.00705	0	0	0	0	0.995025	0	0	0	0	0	0	0	0	0	0	0	0	0	0	3.99205	1.07181	1.01626	0.992063	1.07527	0	0	0	0	0
K02016: iron complex transport system substrate-binding protein	ABC_transporters_[PATH:ko02010]	0	0	0	0.905797	4.59634	0	2.14753	0	2.16487	0	0	0	0	0	0.908265	0	0	0	0	0	0	0	0	0	0	0	0	0	0	2.87919	0	0	0.898473	3.00911	0.898473	0	0	0	0
K02017: molybdate transport system ATP-binding protein [EC:3.6.3.29]	ABC_transporters_[PATH:ko02010]	0	0.95511	0	1.46843	0	0.952381	3.40792	0	4.80614	1.92401	0	0	0	0	0.952381	0	0	0	0	0	0	0	0	0	0	0	0	0	0	2.45262	0	0	0.983284	1.5083	0	0	0	0	0
K02018: molybdate transport system permease protein	ABC_transporters_[PATH:ko02010]	1.29199	11.0402	1.29199	0	1.30208	0	2.58901	0	5.8652	0	0	0	0	0	2.58901	0	0	0	0	0	0	0	0	0	0	0	0	0	0	9.04931	0	0	7.77248	1.29199	0	0	0	0	0
K02020: molybdate transport system substrate-binding protein	ABC_transporters_[PATH:ko02010]	1.26263	5.02675	11.3449	6.30408	0	0	5.03621	0	12.651	0	0	0	0	0	0	0	0	0	0	0	0	0	0	0	0	0	0	0	0	4.92859	0	0	7.57154	3.78329	0	0	0	0	0
K02025: multiple sugar transport system permease protein	NA	0	1.12233	2.69089	1.12994	0	0	1.11857	0	3.34825	0	0	0	0	0	0	0	0	0	0	0	0	0	0	0	0	0	0	0	0	0	0	0	1.11111	0	0	1.18624	0	0	0
K02026: multiple sugar transport system permease protein	NA	0	1.26263	0	0	2.58413	0	2.56951	0	0	0	0	0	0	0	0	0	0	0	0	0	0	0	0	0	0	0	0	0	0	0	0	0	0	0	0	0	0	0	0
K02027: multiple sugar transport system substrate-binding protein	NA	0	0	2.81312	0	0.698812	0	0	0	2.10978	1.40351	0	0	0	0	1.40057	0	0	0	0	0	0	0	0	0	0	0	0	0	0	3.50587	0	0	1.39179	0	0	0	0	0	0
K02028: polar amino acid transport system ATP-binding protein	NA	1.41844	0	2.8926	2.86144	0	0	2.85512	1.41844	8.57768	1.40647	0	0	0	0	9.93566	0	0	0	0	0	0	0	0	0	0	0	0	0	0	11.3434	2.79556	0	1.443	2.76054	0	0	0	0	0
K02029: polar amino acid transport system permease protein	NA	1.27714	3.35854	7.40577	4.03835	2.54948	6.80887	3.22455	0	16.5786	4.1022	0	0	0	0	6.98774	0	0	0	0	0	0	0	0	0	0	0	0	0	0	38.8588	1.5083	0	6.76625	4.49274	0	1.27226	0	0	0
K02030: polar amino acid transport system substrate-binding protein	NA	0.35014	5.26706	10.2051	0.859195	1.21237	0.510465	0	0	3.8207	0	0	0	0	0	0.35014	0	0	0	0	0	0	0	0	0	0	0	0	0	0	0	0.351989	0	0.354988	0	0	0	0	0	0
K02031: peptide/nickel transport system ATP-binding protein	Quorum_sensing_[PATH:ko02024]	0	0	0	5.00517	13.0157	0.995025	17.9681	0	12.0461	0	0	0	0	0	3.97122	0	0	0	0	0	0	0	0	0	0	0	0	0	0	4.99919	19.6645	0	0.992063	8.99722	0	0	0	0	0
K02032: peptide/nickel transport system ATP-binding protein	Quorum_sensing_[PATH:ko02024]	2.16803	0	0	7.57668	12.9812	0	15.1626	0	29.303	1.08225	0	0	0	0	2.17874	0	0	0	0	0	0	0	0	0	0	0	0	0	0	8.67227	1.08932	0	0	9.751	0	0	0	0	0
K02033: peptide/nickel transport system permease protein	Quorum_sensing_[PATH:ko02024]	0	0	0	1.04822	2.07041	1.03199	4.15371	0	8.48905	0	0	0	1.0101	0	0	0	0	0	0	0	0	0	0	0	0	0	0	0	0	3.10881	0	0	0	0	0	1.01937	0	0	0
K02034: peptide/nickel transport system permease protein	Quorum_sensing_[PATH:ko02024]	1.14943	0	0	2.25612	9.28223	0	6.73032	0	4.76714	0	0	0	0	0	0	0	0	0	0	0	0	0	0	0	0	0	0	0	0	4.50845	0	0	1.12613	2.40327	0	0	0	0	0
K02035: peptide/nickel transport system substrate-binding protein	Quorum_sensing_[PATH:ko02024]	1.29199	1.19048	1.19267	4.93253	8.46316	0.652316	11.0949	0	19.786	0	0	0	0	0	1.80073	0	0	0	0	0	0	0	0	0	0	0	0	0	0	12.7693	0	0.623053	3.30451	2.98796	1.30337	0	0	0	0
K02036: phosphate transport system ATP-binding protein [EC:3.6.3.27]	ABC_transporters_[PATH:ko02010]	0	0	0	0	1.34409	0	0	0	0	0	0	0	0	0	0	0	0	0	0	0	0	0	0	0	0	0	0	0	0	0	1.40056	0	0	0	0	0	0	0	0
K02037: phosphate transport system permease protein	ABC_transporters_[PATH:ko02010]	0	0	0	0	0	0	0	0	2.50627	0	0	0	0	0	0	0	0	0	0	0	0	0	0	0	0	0	0	0	0	0	0	0	0	1.11857	0	0	0	0	0
K02039: phosphate transport system protein	NA	0	0	0	1.56495	0	0	0	0	1.57233	0	0	0	0	0	0	0	0	0	0	0	0	0	0	0	0	0	0	0	0	1.57233	0	0	0	0	0	0	0	0	0
K02040: phosphate transport system substrate-binding protein	ABC_transporters_[PATH:ko02010],Two-component_system_[PATH:ko02020],Tuberculosis_[PATH:ko05152]	0	1.20773	1.221	0	0	0	1.20773	0	3.68103	0	0	0	0	0	1.221	0	0	0	0	0	0	0	0	0	0	0	0	0	0	1.22549	1.22549	0	2.44213	1.20773	0	0	0	0	0
K02049: sulfonate/nitrate/taurine transport system ATP-binding protein	NA	0	11.0076	10.9002	8.20706	8.18569	2.65604	13.7505	0	18.5764	1.32802	0	0	0	0	31.7856	0	0	0	0	0	0	0	0	0	0	0	0	0	0	29.9817	0	0	9.45317	5.48871	1.33333	0	0	0	0
K02050: sulfonate/nitrate/taurine transport system permease protein	NA	1.32802	1.31234	5.48199	1.55039	4.21502	0	1.5361	0	12.0071	0	0	0	0	0	3.93849	0	0	0	0	0	0	0	0	0	0	0	0	0	0	2.60421	0	0	6.55447	0	1.287	0	0	0	0
K02051: sulfonate/nitrate/taurine transport system substrate-binding protein	NA	0	4.71679	3.08962	2.13675	8.77673	0	0.93633	0	19.1701	3.83068	0	0	0	0	4.1217	0	0	0	0	0	0	0	0	0	0	0	0	0	0	1.02564	1.9839	0	1.78253	0	0	0	0	0	0
K02057: simple sugar transport system permease protein	NA	0	0	0.327761	0	0	0	0	0	0	2.29176	0	0	0	0	1.63369	0	0	0	0	0	0	0	0	0	0	0	0	0	0	0	0	0	0	0	0.656168	0	0	0	0
K02058: simple sugar transport system substrate-binding protein	NA	0	5.84345	8.80115	2.95957	0	0	0	0	6.06095	0.915751	0	0	0	0	0	0	0	0	0	0	0	0	0	0	0	0	0	0	0	3.66808	0	0	2.86456	0	0	0	0	0	0
K02071: D-methionine transport system ATP-binding protein	ABC_transporters_[PATH:ko02010]	0	0	2.13012	1.07527	0	0	1.06157	0	0	0	0	0	0	0	1.06157	0	0	0	0	0	0	0	0	0	0	0	0	0	0	2.12334	1.06838	0	2.11982	0	0	0	0	0	0
K02072: D-methionine transport system permease protein	ABC_transporters_[PATH:ko02010]	0	2.53577	2.8474	0	1.30719	0	3.89612	0	1.287	1.27714	0	0	0	0	0	0	0	0	0	0	0	0	0	0	0	0	0	0	0	6.49027	1.30208	0	5.4812	1.27714	0	0	0	0	0
K02078: acyl carrier protein	Fatty_acid_biosynthesis_[PATH:ko00061]	4.5045	13.9541	13.9577	27.4042	22.7076	0	9.19934	0	36.7234	0	0	0	0	0	27.8448	0	0	0	0	0	0	0	0	0	0	0	0	0	0	27.4042	0	0	13.9541	13.6386	0	9.19934	0	0	0
K02082: tagatose-6-phosphate ketose/aldose isomerase	NA	0	0	0	0	0.886525	0	0	0	0	0	0	0	0	0	1.74978	0	0	0	0	0	0	0	0	0	0	0	0	0	0	0	0	0	0	0	0	0	0	0	0
K02083: allantoate deiminase [EC:3.5.3.9]	Purine_metabolism_[PATH:ko00230]	0	0	0.841751	0	0	0	0	0	0.837521	0	0	0	0	0	0	0	0	0	0	0	0	0	0	0	0	0	0	0	0	0.833333	0	0	0	0	0	0	0	0	0
K02086: DNA replication protein	NA	0	0	0.960615	0	0	0.968992	0	0	0	0	0	0	0	0	0.960615	0	0	0	0	0	0	0	0	0	0	0	0	0	0	4.84503	0	0	1.93243	0.980392	0	0	0	0	0
K02108: F-type H+_transporting ATPase subunit a	Oxidative_phosphorylation_[PATH:ko00190],Photosynthesis_[PATH:ko00195]	0	1.4556	7.25903	4.40598	0	1.44928	0	0	23.3288	4.35427	0	0	0	0	16.1211	0	0	0	0	0	0	0	0	0	0	0	0	0	1.46199	36.4615	0	0	7.33001	0	1.4556	1.4556	0	0	1.4556
K02109: F-type H+_transporting ATPase subunit b	Oxidative_phosphorylation_[PATH:ko00190],Photosynthesis_[PATH:ko00195]	0	6.27702	8.30873	6.22428	2.07039	0	0	2.08333	29.013	0	0	0	0	0	14.533	0	0	0	0	0	0	0	0	0	0	0	0	0	2.04499	28.766	0	0	6.23771	6.21134	0	2.05761	0	0	2.05761
K02110: F-type H+_transporting ATPase subunit c	Oxidative_phosphorylation_[PATH:ko00190],Photosynthesis_[PATH:ko00195]	10.0677	2.1097	6.15282	0	0	0	4.20614	0	55.116	7.98432	0	0	0	0	36.2461	0	0	0	0	0	0	0	0	0	0	0	0	0	3.96825	16.4453	0	0	10.1775	4.19304	0	0	0	0	4.01606
K02111: F-type H+_transporting ATPase subunit alpha [EC:3.6.3.14]	Oxidative_phosphorylation_[PATH:ko00190],Photosynthesis_[PATH:ko00195]	0.685871	9.464	12.3133	7.41707	0	0.680272	2.70866	1.35639	36.0257	3.40695	0	0	0	0	42.0699	0	0	0	0	0	0	0	0	0	0	0	0	0	3.40845	38.8274	1.36195	0	29.9738	13.6424	0	6.82724	0	0.685871	0.68306
K02112: F-type H+_transporting ATPase subunit beta [EC:3.6.3.14]	Oxidative_phosphorylation_[PATH:ko00190],Photosynthesis_[PATH:ko00195]	2.21758	22.2138	34.5999	17.2811	1.46521	4.42046	11.0653	0	50.1218	16.2098	0	0	0	0	88.1815	0	0	0	0.727802	0	0	0	0	0	0	0	0	0	1.47167	46.1823	0	0	32.3276	42.5382	0.729395	7.30853	0	0	2.91202
K02113: F-type H+_transporting ATPase subunit delta	Oxidative_phosphorylation_[PATH:ko00190],Photosynthesis_[PATH:ko00195]	0	7.64245	3.77718	3.77718	0	0	0	0	26.5054	3.788	0	0	0	0	24.5582	0	0	0	0	0	0	0	0	0	0	0	0	0	1.89394	20.8342	0	1.88324	9.54633	7.53308	0	1.89394	0	0	0
K02114: F-type H+_transporting ATPase subunit epsilon	Oxidative_phosphorylation_[PATH:ko00190],Photosynthesis_[PATH:ko00195]	0	24.0008	31.9373	16.0176	0	0	8.03213	0	47.7636	27.9212	0	0	0	0	43.8898	0	0	0	0	0	0	0	0	0	0	0	0	0	4.01606	36.1492	0	0	32.0341	63.8745	0	0	0	0	3.96825
K02115: F-type H+_transporting ATPase subunit gamma	Oxidative_phosphorylation_[PATH:ko00190],Photosynthesis_[PATH:ko00195]	1.17371	10.4409	25.6952	16.3298	1.17371	10.5063	5.85645	1.17786	36.2764	1.1655	0	0	0	0	54.928	0	0	0	0	0	0	0	0	0	0	0	0	0	1.18624	47.9021	0	1.18624	28.0476	31.5479	0	3.5048	0	0	2.34742
K02117: V/A-type H+/Na+_transporting ATPase subunit A [EC:3.6.3.14 3.6.3.15]	Oxidative_phosphorylation_[PATH:ko00190]	0	2.85978	2.8757	5.15772	9.77962	1.7232	1.72939	0	19.6237	0	0	0	0.583771	0	6.35574	0	0	0	0	0	0	0	0	0	0	0	0	0	0	2.87568	0.581734	0	1.73116	2.28998	1.72323	0	0	0	0.572738
K02118: V/A-type H+/Na+_transporting ATPase subunit B	Oxidative_phosphorylation_[PATH:ko00190]	0.74239	2.97626	2.98623	3.7279	14.1426	0	3.71706	0	21.6741	0	0	0	0	0	6.70663	0	0	0	0	0	0	0	0	0	0	1.4948	0	0	0	5.9576	0	0	2.99634	2.23556	0	0	0	0	0.74239
K02119: V/A-type H+/Na+_transporting ATPase subunit C	Oxidative_phosphorylation_[PATH:ko00190]	1.0582	0	2.09652	2.10324	3.14472	1.05152	1.04167	0	9.4641	2.10973	0	0	0	0	1.05485	0	0	0	0	0	0	0	0	0	0	0	0	0	0	5.25771	2.10642	0	0	0	1.04493	0	0	0	0
K02120: V/A-type H+/Na+_transporting ATPase subunit D	Oxidative_phosphorylation_[PATH:ko00190]	1.52905	0	1.5361	4.62345	13.825	3.06515	3.04414	0	26.2873	0	0	0	0	0	4.65164	0	0	0	0	0	0	0	0	0	0	0	0	0	0	0	1.52207	0	3.05112	0	0	0	0	0	0
K02121: V/A-type H+/Na+_transporting ATPase subunit E	Oxidative_phosphorylation_[PATH:ko00190]	0	1.82149	1.81159	0	3.67312	0	0	0	9.15784	0	0	0	0	0	5.50518	0	0	0	0	0	0	0	0	0	0	0	0	0	0	0	0	0	3.69347	0	1.82149	0	0	0	0
K02122: V/A-type H+/Na+_transporting ATPase subunit F	Oxidative_phosphorylation_[PATH:ko00190]	0	0	0	3.30033	9.74047	3.23625	0	0	16.3722	0	0	0	0	0	9.77219	0	0	0	0	0	0	0	0	0	0	0	0	0	0	3.26797	0	0	0	6.50422	0	0	0	0	0
K02123: V/A-type H+/Na+_transporting ATPase subunit I	Oxidative_phosphorylation_[PATH:ko00190]	1.05736	0	2.64136	2.13088	1.59752	0	0	0	11.1818	1.07442	0	0	0	0	2.65407	0	0	0	0	0	0	0	0	0	0	0	0	0	0	5.85938	2.1192	0	1.58732	1.59921	1.05993	0	0	0	0
K02132: F-type H+_transporting ATPase subunit alpha	Oxidative_phosphorylation_[PATH:ko00190],Thermogenesis_[PATH:ko04714],Alzheimer's_disease_[PATH:ko05010],Parkinson's_disease_[PATH:ko05012],Huntington's_disease_[PATH:ko05016]	0	0.607719	1.92768	0.304692	0	0	0.301659	0	0	0	0	0	0	0	4.32187	0	0	0	0	0	0	0	0	0	0	0	0	0	0	85.1566	3.35341	0	92.7703	29.4867	0	0	0	0.30722	0
K02133: F-type H+_transporting ATPase subunit beta [EC:3.6.3.14]	Oxidative_phosphorylation_[PATH:ko00190],Thermogenesis_[PATH:ko04714],Alzheimer's_disease_[PATH:ko05010],Parkinson's_disease_[PATH:ko05012],Huntington's_disease_[PATH:ko05016]	0	0	5.84795	5.84795	0	0	2.58398	0	0	0	0	0	0	0	5.84795	0	0	0	0	0	0	0	0	0	0	0	0	0	0	0	0	0	0	0	0	0	0	0	0
K02171: BlaI family transcriptional regulator, penicillinase repressor	beta-Lactam_resistance_[PATH:ko01501]	0	0	0	0	0	0	0	0	2.66667	0	0	0	0	0	0	0	0	0	0	0	0	0	0	0	0	0	0	0	0	8.00034	0	0	0	0	0	0	0	0	0
K02172: bla regulator protein blaR1	beta-Lactam_resistance_[PATH:ko01501]	2.20801	8.50412	18.6993	6.67764	2.36072	3.44507	1.02564	0	59.8254	3.26143	0	0	0	0	6.12365	0	0	0	0	0	0	0	0	0	0	0	0	0	0	15.498	0	0	14.2173	3.81062	0.886525	0	0	0	0
K02188: cobalt-precorrin-5B (C1)-methyltransferase [EC:2.1.1.195]	Porphyrin_and_chlorophyll_metabolism_[PATH:ko00860]	0	1.34953	1.36612	0	0	0	0	0	5.4313	0	0	0	0	0	12.3349	0	0	0	0	0	0	0	0	0	0	0	0	0	0	1.36612	0	0	0	0	0	0	0	0	0
K02189: cobalt-precorrin 5A hydrolase [EC:3.7.1.12]	Porphyrin_and_chlorophyll_metabolism_[PATH:ko00860]	0	2.73723	0.915751	0	1.81409	0	0	0	6.40064	0	0	0	0	0	5.48216	0	0	0	0	0	0	0	0	0	0	0	0	0	0	0.923361	0.913242	0	0	0	0	0	0	0	0
K02190: sirohydrochlorin cobaltochelatase [EC:4.99.1.3]	Porphyrin_and_chlorophyll_metabolism_[PATH:ko00860]	0	1.38322	2.07476	2.08054	1.39328	0.690131	0	0	3.47518	0	0	0	0	0	6.95178	0	0	0	0	0	0	0	0	0	0	0	0	0	0	6.91578	0	0	2.08478	0	0	0	0	0	0
K02217: ferritin 1	NA	0	1.97239	5.9886	0	4.05272	0	5.97643	0	16.0283	0	0	0	0	0	0	0	0	0	0	0	0	0	0	0	0	0	0	0	0	11.9523	0	0	0	5.9289	0	0	0	0	0
K02221: YggT family protein	NA	0	8.03329	4.06504	8.0811	12.1963	0	0	0	12.0972	0	0	0	0	0	0	0	0	0	0	0	0	0	0	0	0	0	0	0	0	0	0	0	4.06504	4.06504	0	0	0	0	0
K02224: cobyrinic acid a,c-diamide synthase [EC:6.3.5.9 6.3.5.11]	Porphyrin_and_chlorophyll_metabolism_[PATH:ko00860]	0	0.739098	2.23388	0	0	0.745712	0	0	2.97298	0	0	0	0	0	1.48976	0	0	0	0	0	0	0	0	0	0	0	0	0	0	3.73054	0	0	2.24553	0	0	0	0	0	0
K02226: alpha-ribazole phosphatase [EC:3.1.3.73]	Porphyrin_and_chlorophyll_metabolism_[PATH:ko00860]	0	1.65837	1.66667	3.32504	0	0	1.66667	0	3.34188	0	0	0	0	0	0	0	0	0	0	0	0	0	0	0	0	0	0	0	0	5.00033	0	0	0	0	0	0	0	0	0
K02227: adenosylcobinamide-phosphate synthase [EC:6.3.1.10]	Porphyrin_and_chlorophyll_metabolism_[PATH:ko00860]	0	0	1.04822	0	0	1.08225	0	0	3.17467	0	0	0	0	0	2.1097	0	0	0	0	0	0	0	0	0	0	0	0	0	0	1.05152	0	0	0	0	0	0	0	0	0
K02231: adenosylcobinamide kinase / adenosylcobinamide-phosphate guanylyltransferase [EC:2.7.1.156 2.7.7.62]	Porphyrin_and_chlorophyll_metabolism_[PATH:ko00860]	0	0	0	0	0	0	0	0	0	0	0	0	0	0	0	0	0	0	0	0	0	0	0	0	0	0	0	0	0	3.653	0	0	0	0	0	0	0	0	0
K02232: adenosylcobyric acid synthase [EC:6.3.5.10]	Porphyrin_and_chlorophyll_metabolism_[PATH:ko00860]	0	1.41844	0	3.48043	1.36489	0	0.63012	0	11.3116	0	0	0	0	1.40647	6.37835	0	0	0	0	0	0	0	0	0	0	0	0	0	0	8.98421	0	0	4.19996	1.43062	0	0	0	0	0
K02233: adenosylcobinamide-GDP ribazoletransferase [EC:2.7.8.26]	Porphyrin_and_chlorophyll_metabolism_[PATH:ko00860]	0	0	1.33333	0	0	0	0	0	2.65077	0	0	0	0	0	0	0	0	0	0	0	0	0	0	0	0	0	0	0	0	2.66705	0	0	0	0	0	0	0	0	0
K02238: competence protein ComEC	NA	0	0	0	0	1.5742	0	0	0	1.57979	0	0	0	0	0	0	0	0	0	0	0	0	0	0	0	0	0	0	0	0	0.788022	0	0	0.788022	0.791766	0	0	0	0	0
K02242: competence protein ComFC	NA	1.31752	0	6.32928	3.41689	6.2898	1.30719	0	0	1.33333	0	0	0	0	0	0	0	0	0	0	0	0	0	0	0	0	0	0	0	0	0	0	0	5.52366	8.35987	0	2.09644	0	0	0
K02278: prepilin peptidase CpaA	NA	0	5.23921	7.92107	1.30208	0	0	1.31234	0	3.93194	0	0	0	0	0	1.32802	0	0	0	0	0	0	0	0	0	0	0	0	0	0	0	0	0	0	6.56707	0	0	0	0	0
K02282: pilus assembly protein CpaE	NA	0	1.17371	0	0	0	0	0	0	0	0	0	0	0	0	2.34745	0	0	0	0	0	0	0	0	0	0	0	0	0	0	0	0	0	3.49256	0	0	0	0	0	0
K02304: precorrin-2 dehydrogenase / sirohydrochlorin ferrochelatase [EC:1.3.1.76 4.99.1.4]	Porphyrin_and_chlorophyll_metabolism_[PATH:ko00860]	0	0	1.31234	0	0	1.37741	0	0	6.87024	0	0	0	0	0	0	0	0	0	0	0	0	0	0	0	0	0	0	0	0	9.51842	2.72109	0	1.36612	4.09854	0	0	0	0	0
K02313: chromosomal replication initiator protein	Two-component_system_[PATH:ko02020],Cell_cycle_-_Caulobacter_[PATH:ko04112]	0.78064	2.32207	5.4361	2.33875	0.782473	0	0	0	5.45009	1.54864	0	0	0	0	1.554	0	0	0	0	0	0	0	0	0	0	0	0	0	0	0.775194	0	0	5.42108	3.12492	0	0	0	0	0
K02314: replicative DNA helicase [EC:3.6.4.12]	DNA_replication_[PATH:ko03030],Cell_cycle_-_Caulobacter_[PATH:ko04112]	3.85857	18.4548	27.7937	14.6291	15.4081	3.85298	8.49019	1.545	15.4309	3.84563	0	0	0	0	12.3265	0	0	0	0	0	0	0	0	0	0	0	0	0	1.5273	40.1674	0	0	23.1661	7.75092	0.778816	6.17129	0	0	0
K02315: DNA replication protein DnaC	NA	0	0	1.0352	5.55087	2.0608	1.02881	2.07386	0	8.49367	1.0352	0	0	1.62602	0	2.62376	0	0	0	0	0	0	0	0	0	0	0	0	0	0	1.57224	4.29806	0	3.63143	2.31899	0	0	0	1.46699	0
K02316: DNA primase [EC:2.7.7.-]	DNA_replication_[PATH:ko03030]	0.568828	3.41401	4.56049	23.21	7.7915	2.20476	0.570776	3.42166	4.56335	0.572738	0	0	10.5788	5.96299	2.83557	0	0	0	0	0	0	0	0	0	0	0	0	0	0	9.0305	0.562114	0	16.8876	2.02956	0	0.560224	0	7.72488	0
K02334: DNA polymerase bacteriophage-type	NA	0	0	0	0.500501	0	0	0	0	1.0491	0	1.73611	0	0.529942	0	0	0	0	0	0	0	0	0	0	0	0	0	0	0	0	0	0	0	0.860895	0	0	0	0	0.519211	0
K02335: DNA polymerase I [EC:2.7.7.7]	Purine_metabolism_[PATH:ko00230],Pyrimidine_metabolism_[PATH:ko00240],DNA_replication_[PATH:ko03030],Base_excision_repair_[PATH:ko03410],Nucleotide_excision_repair_[PATH:ko03420],Homologous_recombination_[PATH:ko03440]	0	0.766293	0	0.775645	0.390778	0	0.768972	0	1.53969	0	0	0	0	0	0	0	0	0	0	0	0	0	0	0	0	0	0	0	0	4.62825	0	0	0	0	0	0	0	0	0
K02337: DNA polymerase III subunit alpha [EC:2.7.7.7]	Purine_metabolism_[PATH:ko00230],Pyrimidine_metabolism_[PATH:ko00240],DNA_replication_[PATH:ko03030],Mismatch_repair_[PATH:ko03430],Homologous_recombination_[PATH:ko03440]	0.284414	0.861123	2.00368	2.27925	0.860789	1.13972	0.285878	0	4.93074	0.565216	0	0	0	0	2.86039	0	0	0	0	0	0	0	0	0	0	0	0	0	0.283688	7.7262	0.286615	0	2.00396	1.15629	0	0	0	0.285144	0
K02338: DNA polymerase III subunit beta [EC:2.7.7.7]	Purine_metabolism_[PATH:ko00230],Pyrimidine_metabolism_[PATH:ko00240],DNA_replication_[PATH:ko03030],Mismatch_repair_[PATH:ko03430],Homologous_recombination_[PATH:ko03440]	0	2.75991	2.76501	0	0.918274	0	0.93633	0	3.73512	0	0	0	0	0	0.94162	0	0	0	0	0	0	0	0	0	0	0	0	0	0	3.71679	0	0	4.62976	6.49707	0	0.925926	0	0	0
K02340: DNA polymerase III subunit delta [EC:2.7.7.7]	Purine_metabolism_[PATH:ko00230],Pyrimidine_metabolism_[PATH:ko00240],DNA_replication_[PATH:ko03030],Mismatch_repair_[PATH:ko03430],Homologous_recombination_[PATH:ko03440]	0	0.986193	0.986193	2.06719	0	1.02881	0	0	0	2.0608	0	0	0	0	0	0	0	0	0	0	0	0	0	0	0	0	0	0	0	1.96948	0	0	0	0.980392	0	0	0	0	0
K02341: DNA polymerase III subunit delta' [EC:2.7.7.7]	Purine_metabolism_[PATH:ko00230],Pyrimidine_metabolism_[PATH:ko00240],DNA_replication_[PATH:ko03030],Mismatch_repair_[PATH:ko03430],Homologous_recombination_[PATH:ko03440]	21.1187	62.8363	116.066	150.441	248.716	14.7715	136.136	2.11311	968.213	51.7225	0	0	0	0	93.475	0	0	0	10.5673	0	0	0	0	0	0	0	0.531632	0	9.50062	84.9648	450.114	1.57068	221.526	295.181	2.63631	16.3349	0	0	2.63556
K02342: DNA polymerase III subunit epsilon [EC:2.7.7.7]	Purine_metabolism_[PATH:ko00230],Pyrimidine_metabolism_[PATH:ko00240],DNA_replication_[PATH:ko03030],Mismatch_repair_[PATH:ko03430],Homologous_recombination_[PATH:ko03440]	0	3.21966	2.1428	3.0363	1.51795	0.238095	0.956089	0	5.71142	0.239808	0	0	0	0	1.18664	0	0	0	0	0	0	0	0	0	0	0	0	0	0	3.80708	0.475559	0	1.42953	2.38433	0	0.470481	0	0	0
K02343: DNA polymerase III subunit gamma/tau [EC:2.7.7.7]	Purine_metabolism_[PATH:ko00230],Pyrimidine_metabolism_[PATH:ko00240],DNA_replication_[PATH:ko03030],Mismatch_repair_[PATH:ko03430],Homologous_recombination_[PATH:ko03440]	0.627746	5.72652	11.9541	4.55639	1.8762	0	1.245	0	9.15653	0	0	0	0	0	2.66974	0	0	0	0	0	0	0	0	0	0	0	0	0	0.619579	6.25171	0	0	3.13072	2.50052	0	0	0	0	0.620732
K02346: DNA polymerase IV	NA	0	0	0.933707	0.833333	0	0	1.86743	0	5.15574	0	0	0	0	0	0	0	0	0	0	0	0	0	0	0	0	0	0	0	0.938967	0	0	0	1.86221	0	0	0	0	0	0
K02348: ElaA protein	NA	0	0	0	0	2.331	0	0	0	0	0	0	0	0	0	0	0	0	0	0	0	0	0	0	0	0	0	0	0	0	2.34742	0	0	0	2.331	0	0	0	0	0
K02355: elongation factor EF-G	NA	10.883	69.6221	115.244	38.069	29.749	13.951	24.7661	1.97321	83.0222	31.8005	0	0	0	0	136.121	0	0	0	2.98669	0	0	0	0	0	0	0	0	0	3.48491	153.031	2.54854	0	132.612	47.5007	0.49456	19.3253	0	0	1.48224
K02356: elongation factor EF-P	NA	0	14.7234	5.52497	12.9017	3.70382	0	20.3105	0	11.091	3.68324	0	0	0	0	12.9223	0	0	0	0	0	0	0	0	0	0	0	0	0	0	42.3699	1.8315	0	11.1216	24.0146	0	1.88324	0	0	0
K02357: elongation factor EF-Ts	NA	3.39001	15.7596	19.1447	10.1584	6.75686	2.24851	3.38991	0	38.3742	6.75315	0	0	0	0	19.1524	0	0	0	0	0	0	0	0	0	0	0	0	0	3.35962	41.5583	0	2.25607	32.6252	8.97893	0	4.50082	0	0	0
K02358: elongation factor EF-Tu	NA	46.7987	374.978	566.696	284.895	184.979	128.264	173.526	11.2624	355.537	148.027	0	0	0	0	805.741	0	0	0	5.18609	0	0	0	0	0	0	2.6455	0	0	23.3223	607.05	6.03456	6.00085	280.762	228.352	3.43665	67.1935	0	0	7.77518
K02371: enoyl-[acyl-carrier protein] reductase II [EC:1.3.1.9]	Fatty_acid_biosynthesis_[PATH:ko00061]	0	4.42992	7.74837	1.14155	1.10375	1.10375	0	0	6.65205	1.09649	0	0	0	0	9.93759	0	0	0	0	0	0	0	0	0	0	0	0	0	0	8.8342	0	0	5.53001	2.20434	0	3.30766	0	0	0
K02372: 3-hydroxyacyl-[acyl-carrier-protein] dehydratase [EC:4.2.1.59]	Fatty_acid_biosynthesis_[PATH:ko00061],Biotin_metabolism_[PATH:ko00780]	0	0	0	0	0	0	0	0	9.71473	0	0	0	0	0	0	0	0	0	0	0	0	0	0	0	0	0	0	0	0	4.83117	0	0	2.43309	0	2.41546	0	0	0	0
K02379: FdhD protein	NA	0	1.37741	2.69361	0	0	2.73297	0	0	8.11933	0	0	0	0	0	5.39824	0	0	0	0	0	0	0	0	0	0	0	0	0	0	4.06536	0	0	1.34953	0	0	0	0	0	0
K02387: flagellar basal-body rod protein FlgB	Flagellar_assembly_[PATH:ko02040]	0	0	0	0	0	0	0	0	3.26797	0	0	0	0	0	0	0	0	0	0	0	0	0	0	0	0	0	0	0	0	0	0	0	6.47249	0	0	0	0	0	0
K02388: flagellar basal-body rod protein FlgC	Flagellar_assembly_[PATH:ko02040]	0	0	0	1.31752	0	0	0	0	1.33333	1.33333	0	0	0	0	0	0	0	0	0	0	0	0	0	0	0	0	0	0	0	2.54453	0	0	3.83759	0	0	2.5641	0	0	0
K02389: flagellar basal-body rod modification protein FlgD	Flagellar_assembly_[PATH:ko02040]	0	3.38418	0	0	0	0	0	0	0	0	0	0	0	0	1.70068	0	0	0	0	0	0	0	0	0	0	0	0	0	0	0	0	0	1.65017	0	0	0	0	0	0
K02390: flagellar hook protein FlgE	Flagellar_assembly_[PATH:ko02040]	0	1.04493	1.05152	0	1.35501	0	0	0	2.07362	0	0	0	0	0	2.08986	0	0	0	0	0	0	0	0	0	0	0	0	0	0	1.03842	0	0	0	0	0	0	0	0	0
K02395: flagellar protein FlgJ	NA	0	0	0	1.15741	1.1534	0	0	0	2.31081	0	0	0	0	0	0	0	0	0	0	0	0	0	0	0	0	0	0	0	0	1.04822	0	0	1.1534	1.14548	0	1.14943	0	0	0
K02396: flagellar hook-associated protein 1 FlgK	Flagellar_assembly_[PATH:ko02040]	0.778816	0	0	0	0	0.773395	0	0	0.775194	0	0	0	0	0	0	0	0	0	0	0	0	0	0	0	0	0	0	0	0	0	0	0	2.33647	0	0	0	0	0	0
K02397: flagellar hook-associated protein 3 FlgL	Flagellar_assembly_[PATH:ko02040]	0	0	0	0	1.0929	0	0	0	1.09649	0	0	0	0	0	0	0	0	0	0	0	0	0	0	0	0	0	0	0	0	0	0	0	0	1.0929	0	0	0	0	0
K02400: flagellar biosynthesis protein FlhA	Flagellar_assembly_[PATH:ko02040]	0	0.493097	0	1.002	0.493097	0.495295	0	0	0.490196	0	0	0	0	0	0.496771	0	0	0	0	0	0	0	0	0	0	0	0	0	0	0	0	0	2.46191	0	0	0	0	0	0
K02401: flagellar biosynthetic protein FlhB	Flagellar_assembly_[PATH:ko02040]	0.571755	0.560224	0.571755	0	0.563063	0	0	0	0.560224	0	0	0	0	0	1.12233	0	0	0	0	0	0	0	0	0	0	0	0	0	0	0	0	0	1.11764	0	0	0	0	0	0
K02404: flagellar biosynthesis protein FlhF	NA	0	0	0	0	0	0	0	0	0	0	0	0	0	0	0	0	0	0	0	0	0	0	0	0	0	0	0	0	0	0	0	0	6.0302	0	0	0	0	0	0
K02405: RNA polymerase sigma factor for flagellar operon FliA	Two-component_system_[PATH:ko02020],Biofilm_formation_-_Vibrio_cholerae_[PATH:ko05111],Biofilm_formation_-_Pseudomonas_aeruginosa_[PATH:ko02025],Biofilm_formation_-_Escherichia_coli_[PATH:ko02026],Flagellar_assembly_[PATH:ko02040]	0	0	0	0	0	0	0	0	2.331	0	0	0	2.52525	0	0	0	0	0	0	0	0	0	0	0	0	0	0	0	0	1.46199	0	0	3.81967	0	0	0	0	0	0
K02406: flagellin	Two-component_system_[PATH:ko02020],Flagellar_assembly_[PATH:ko02040],NOD-like_receptor_signaling_pathway_[PATH:ko04621],Plant-pathogen_interaction_[PATH:ko04626],Salmonella_infection_[PATH:ko05132],Legionellosis_[PATH:ko05134]	4.68674	3.53801	3.52539	0	2.33509	0	0	0	2.33918	1.16144	0	0	0	0	2.35157	0	0	0	0	0	0	0	0	0	0	0	0	0	0	0	1.17371	0	39.9699	1.17371	0	0	0	0	0
K02407: flagellar hook-associated protein 2	Flagellar_assembly_[PATH:ko02040]	2.0081	1.34417	1.3509	0	0	0	0	0	1.33068	0	0	0	0	0	0	0	0	0	0	0	0	0	0	0	0	0	0	0	0	0	0	0	3.37932	0	0	0	0	0	0
K02408: flagellar hook-basal body complex protein FliE	Flagellar_assembly_[PATH:ko02040]	0	0	0	0	0	0	0	0	3.26797	0	0	0	0	0	0	0	0	0	0	0	0	0	0	0	0	0	0	0	0	3.26797	0	0	3.26797	0	0	0	0	0	0
K02409: flagellar M-ring protein FliF	Flagellar_assembly_[PATH:ko02040]	0	0.656168	0.653595	0	0	0	0	0	0.654879	0	0	0	0	0	0	0	0	0	0	0	0	0	0	0	0	0	0	0	0	1.31625	0	0	1.31236	0	0	0	0	0	0
K02410: flagellar motor switch protein FliG	Bacterial_chemotaxis_[PATH:ko02030],Flagellar_assembly_[PATH:ko02040]	0	0.960615	0	0	0	0	0	0	0	0	0	0	0	0	0	0	0	0	0	0	0	0	0	0	0	0	0	0	0	0.974659	0.95511	0	3.82049	0	0	0	0	0	0
K02411: flagellar assembly protein FliH	Flagellar_assembly_[PATH:ko02040]	0	0	0	0	0	0	0	0	1.41243	1.41243	0	0	0	0	1.40647	0	0	0	0	0	0	0	0	0	0	0	0	0	0	4.19587	0	0	1.3947	0	0	1.41844	0	0	0
K02412: flagellum-specific ATP synthase [EC:3.6.3.14]	Flagellar_assembly_[PATH:ko02040]	0	0.778816	0	0	0.78064	0	0	0	1.54864	0	0	0	0	0	0	0	0	0	0	0	0	0	0	0	0	0	0	0	0	0	0	0	2.32559	0	0	0	0	0	0
K02414: flagellar hook-length control protein FliK	Flagellar_assembly_[PATH:ko02040]	0	0	0.841751	0	0	0	0	0	1.72265	0	0	0	0	0	0	0	0	0	0	0	0	0	0	0	0	0	0	0	0	0.85034	0	0	0.846024	0	0	0	0	0	0
K02415: flagellar FliL protein	NA	0	0	0	0	0	0	0	0	2.34742	0	0	0	0	0	0	0	0	0	0	0	0	0	0	0	0	0	0	0	0	0	2.31481	0	0	2.34742	0	0	0	0	0
K02416: flagellar motor switch protein FliM	Bacterial_chemotaxis_[PATH:ko02030],Flagellar_assembly_[PATH:ko02040]	0	0	0	1.1655	0	0	0	0	1.17371	0	0	0	0	0	0	0	0	0	0	0	0	0	0	0	0	0	0	0	0	1.16959	0	0	1.17371	0	0	0	0	0	0
K02417: flagellar motor switch protein FliN/FliY	Bacterial_chemotaxis_[PATH:ko02030],Flagellar_assembly_[PATH:ko02040]	0	0	3.26797	0	0	0	0	0	0	3.367	0	0	0	0	0	0	0	0	0	0	0	0	0	0	0	0	0	0	0	2.73224	0	0	2.75482	0	0	0	0	0	0
K02419: flagellar biosynthetic protein FliP	Flagellar_assembly_[PATH:ko02040]	0	1.5361	0	0	0	0	0	0	1.55039	0	0	0	0	0	1.55039	0	0	0	0	0	0	0	0	0	0	0	0	0	0	0	0	0	1.52905	0	0	0	0	0	0
K02420: flagellar biosynthetic protein FliQ	Flagellar_assembly_[PATH:ko02040]	0	0	3.83142	3.83142	0	0	0	0	0	0	0	0	0	0	0	0	0	0	0	0	0	0	0	0	0	0	0	0	0	0	0	0	0	0	0	0	0	0	0
K02422: flagellar protein FliS	Flagellar_assembly_[PATH:ko02040]	0	2.60417	0	5.52814	0	0	0	0	2.60417	0	0	0	0	0	0	0	0	0	0	0	0	0	0	0	0	0	0	0	0	0	0	0	2.60417	0	0	0	0	0	2.62467
K02428: XTP/dITP diphosphohydrolase [EC:3.6.1.66]	Purine_metabolism_[PATH:ko00230]	0.703235	6.38208	10.6204	6.32771	4.94278	2.82195	4.93917	0	7.81277	2.11567	0	0	0	0	7.74319	0	0	0	0	0	0	0	0	0	0	0	0	0	0.704722	19.1189	0.70922	0	8.47634	5.64988	0	0.710732	0	0	0
K02437: glycine cleavage system H protein	Glyoxylate_and_dicarboxylate_metabolism_[PATH:ko00630],Glycine,_serine_and_threonine_metabolism_[PATH:ko00260]	8.17451	2.73224	10.9741	10.9745	13.7526	0	5.44227	0	41.1646	2.73224	0	0	0	0	38.3421	0	0	0	0	0	0	0	0	0	0	0	0	0	0	8.2656	0	0	13.7752	16.349	2.75482	0	0	0	0
K02444: DeoR family transcriptional regulator, glycerol-3-phosphate regulon	NA	0	2.63542	0	1.31234	0	0	0	0	7.91634	0	0	0	0	0	0	0	0	0	0	0	0	0	0	0	0	3.58423	0	0	0	2.60927	0	0	1.31752	1.31234	0	1.34409	0	0	0
K02454: general secretion pathway protein E	Bacterial_secretion_system_[PATH:ko03070],Biofilm_formation_-_Vibrio_cholerae_[PATH:ko05111]	0	0	0	1.51861	0	0	0	0	0	0	0	0	0	0	0	0	0	0	0	0	0	0	0	0	0	0	0	0	0	0	0	0	0.761035	0	0	0	0	0	0
K02456: general secretion pathway protein G	Bacterial_secretion_system_[PATH:ko03070],Biofilm_formation_-_Vibrio_cholerae_[PATH:ko05111]	0	0	0	0	2.07039	0	0	0	4.19304	2.07039	0	0	0	0	2.07039	0	0	0	0	0	0	0	0	0	0	0	0	0	0	0	0	0	2.09644	2.1097	0	0	0	0	0
K02458: general secretion pathway protein I	Bacterial_secretion_system_[PATH:ko03070],Biofilm_formation_-_Vibrio_cholerae_[PATH:ko05111]	0	1.94932	5.81395	1.93798	0	1.97239	0	0	3.9101	1.93798	0	0	0	0	0	0	0	0	0	0	0	0	0	0	0	0	0	0	0	1.97239	0	0	0	1.93798	0	0	0	0	0
K02466: glucitol operon activator protein	NA	0	0	0	0	0	0	0	0	0	0	0	0	0	0	0	0	0	0	0	0	0	0	0	0	0	0	0	0	0	0	2.39808	0	0	2.34742	0	0	0	0	0
K02469: DNA gyrase subunit A	NA	1.50391	21.5423	27.8538	3.20871	2.34572	6.74188	4.09699	0.42735	8.93498	1.68797	0	0	0	0	42.7769	0	0	0	0	0	0	0	0	0	0	0	0	0	1.50314	21.716	0	0	12.9248	11.2428	0	4.70265	0	0	1.26909
K02470: DNA gyrase subunit B	NA	0	11.8425	18.335	4.3117	3.22335	4.31873	2.14195	0	4.30653	1.60516	0	0	0	0	32.8523	0	0	0	0	0	0	0	0	0	0	0	0	0	0.542888	23.6718	0	0	11.3029	6.99492	0	1.60514	0	0	1.08225
K02478: two-component system, LytT family, sensor kinase	NA	0	0	0	0	0.856898	0	0	0	2.57956	0	0	0	0	0	0	0	0	0	0	0	0	0	0	0	0	0	0	0	0	0	0	0	0	0	0	0	0	0	0
K02484: two-component system, OmpR family, sensor kinase	NA	0	0.548246	1.65295	0.379651	1.48598	0	0	0	2.19759	0	0	0	0	0	0.374532	0	0	0	0	0	0	0	0	0	0	0	0	0	0	1.11816	0	0	0	0.550964	0	0	0	0	0
K02487: type IV pili sensor histidine kinase and response regulator	Two-component_system_[PATH:ko02020]	0	3.92688	5.03791	2.64052	1.79445	0	0	0	4.92906	3.5799	0	0	0	0	5.39955	0	0	0	0	0	0	0	0	0	0	0	0	0	1.31234	6.82505	0	0	5.23921	0.485909	0	2.60417	0	0	0
K02488: two-component system, cell cycle response regulator [EC:2.7.7.65]	Two-component_system_[PATH:ko02020],Cell_cycle_-_Caulobacter_[PATH:ko04112]	0	0	2.16781	1.06496	2.14753	0	0	0	1.35767	0.549149	0	0	0	0	0	0	0	0	0	0	0	0	0	0	0	0	0	0	0	0	0.552792	0	1.06838	2.12658	0	0	0	0	0
K02492: glutamyl-tRNA reductase [EC:1.2.1.70]	Porphyrin_and_chlorophyll_metabolism_[PATH:ko00860]	0	0	0	0	0	0	0	0	2.5641	0	0	0	0	0	0	0	0	0	0	0	0	0	0	0	0	0	0	0	0	0	0	0	0	0	0	4.09278	0	0	0
K02493: HemK protein	NA	0	4.83544	4.83996	4.83098	0	0	0	0	3.6454	2.79827	0	0	0	0	3.63216	0	0	0	0	0	0	0	0	0	0	0	0	0	0	3.62758	0	0	2.42424	3.6364	0	1.19904	0	0	0
K02500: cyclase [EC:4.1.3.-]	Histidine_metabolism_[PATH:ko00340]	0	2.71565	1.34409	1.33869	0	0	0	0	1.36612	0	0	0	0	0	0	0	0	0	0	0	0	0	0	0	0	0	0	0	0	0	1.36612	0	1.36054	0	0	0	0	0	0
K02501: glutamine amidotransferase [EC:2.4.2.-]	Histidine_metabolism_[PATH:ko00340]	0	0	1.70068	0	0	0	0	0	0	0	0	0	0	0	0	0	0	0	0	0	0	0	0	0	0	0	0	0	0	0	0	0	0	0	0	0	0	0	0
K02502: ATP phosphoribosyltransferase regulatory subunit	Histidine_metabolism_[PATH:ko00340]	0	0	0	0	1.11111	0	0	0	1.10375	1.11111	0	0	0	0	1.09649	0	0	0	0	0	0	0	0	0	0	0	0	0	0	1.11111	0	0	0	1.11111	0	0	0	0	0
K02503: Hit-like protein involved in cell-cycle regulation	NA	0	11.853	8.90317	5.89971	0	0	8.95635	0	41.4578	2.94985	0	0	0	0	23.6256	0	0	0	0	0	0	0	0	0	0	0	0	0	0	23.8133	0	0	14.8024	29.6872	2.97619	0	0	0	0
K02518: translation initiation factor IF-1	NA	4.06504	46.4344	66.3651	23.9476	8.82695	23.1836	0	0	64.0317	8.82695	0	0	0	0	79.2798	0	0	0	0	0	0	0	0	0	0	0	0	0	0	84.0438	0	0	223.258	23.1817	0	32.0086	0	0	0
K02519: translation initiation factor IF-2	NA	4.73404	35.7748	42.64	16.885	10.0065	4.20882	6.31677	0.529942	26.9257	2.62973	0	0	0	0	42.1912	0	0	0	0	0	0	0	0	0	0	0	0	0	0.522466	44.2728	0.524934	0	25.8455	26.3357	0	2.63223	0	0	1.57812
K02520: translation initiation factor IF-3	NA	5.65329	11.4142	6.26262	33.3392	12.7892	4.44112	1.8315	0	54.2418	6.39446	0	0	0	0	2.0202	0	0	0	0	0	0	0	0	0	0	0	0	0	2.0202	86.5166	0	0	6.54028	14.4172	0	4.83117	0	0	0
K02526: 2-keto-3-deoxygluconate permease	NA	0	2.09319	3.18578	2.09319	0	0	0	0	3.13482	0	0	0	0	0	0	0	0	0	0	0	0	0	0	0	0	0	0	0	0	0	0	0	5.2679	1.04822	0	1.04167	0	0	0
K02528: dimethyladenosine transferase	NA	0	0	0	2.35989	0	0	0	0	1.17786	0	0	0	0	0	2.33918	0	0	0	0	0	0	0	0	0	0	0	0	0	0	9.38991	0	0	0	0	0	1.18203	0	0	0
K02529: LacI family transcriptional regulator	NA	5.07522	10.0802	10.0955	14.0965	10.0526	2.01715	10.8037	0	20.2555	5.04451	0	0	0	0	12.1462	0	0	0	1.0101	0	0	0	0	0	0	0	0	0	3.02725	29.1567	4.03125	0	16.1222	37.299	1.01937	2.0141	0	0	0
K02538: activator of the mannose operon, transcriptional antiterminator	NA	0	6.82591	13.1129	13.5953	4.82722	4.35782	6.59438	0	43.776	10.8575	0	0	0	0	7.74632	0	0	0	0	0	0	0	0	0	0	0	0	0	0	30.1252	0.88255	0	4.71828	12.1015	1.06839	2.40241	0	0	0
K02545: penicillin-binding protein 2 prime	Peptidoglycan_biosynthesis_[PATH:ko00550],beta-Lactam_resistance_[PATH:ko01501]	0	0	0	0	0	0	0	0	0	0	0	0	0	0	0	0	0	0	0	0	0	0	0	0	0	0	0	0	0	0	0	0	0.496771	0	0	0	0	0	0
K02556: chemotaxis protein MotA	Two-component_system_[PATH:ko02020],Bacterial_chemotaxis_[PATH:ko02030],Flagellar_assembly_[PATH:ko02040]	0	3.90653	2.5991	2.55522	6.52079	1.25313	5.21891	0	5.21879	2.61953	0	0	0	0	2.56982	0	0	0	0	0	0	0	0	0	0	0	0	0	1.29702	5.20837	0	0	6.4382	3.89616	0	0	0	0	0
K02557: chemotaxis protein MotB	Bacterial_chemotaxis_[PATH:ko02030],Flagellar_assembly_[PATH:ko02040]	0	2.72666	8.24198	2.75482	0	0	4.16803	0	4.12089	0	0	0	0	0	2.85669	0	0	0	0	0	0	0	0	0	0	0	0	0	0	1.3947	0	0	4.27166	1.49477	0	0	0	0	0
K02560: lauroyl-Kdo2-lipid IVA myristoyltransferase [EC:2.3.1.243]	Lipopolysaccharide_biosynthesis_[PATH:ko00540]	0	3.47222	12.0989	5.24527	1.73611	0	1.71821	0	10.399	3.45432	0	0	0	0	32.9708	0	0	0	0	0	0	0	0	0	0	0	0	0	0	8.65357	0	0	6.89965	5.24527	0	0	0	0	0
K02572: ferredoxin-type protein NapF	NA	0	1.41243	0	0	0	0	0	0	1.40647	0	0	0	0	0	0	0	0	0	0	0	0	0	0	0	0	0	0	0	0	0	1.41243	0	0	0	0	0	0	0	0
K02573: ferredoxin-type protein NapG	NA	0	5.8861	10.0571	0.85034	1.67722	1.6814	4.18993	0.843882	11.7831	0.837521	0	0	0	0	0	0	0	0	0.837521	0	0	0	0	0	0	0	0	0	0	0	0	0	3.35436	0.848176	2.52326	0.848176	0	0	0
K02584: Nif-specific regulatory protein	Two-component_system_[PATH:ko02020]	0	0	0	0	1.14157	0	0	0	0.569801	0	0	0	0	0	0	0	0	0	0	0	0	0	0	0	0	0	0	0	0	1.71242	0	0	0.561167	0	0	0	0	0	0
K02594: homocitrate synthase NifV [EC:2.3.3.14]	Pyruvate_metabolism_[PATH:ko00620]	0	2.5708	0	3.42997	3.43452	2.56634	2.58872	0.859107	3.43431	1.73616	0	0	0	0	3.44322	0	0	0	0	0	0	0	0	0	0	0	0	0	0	9.45307	0	0	0	7.7387	0	0	0	0	0
K02598: nitrite transporter NirC	NA	0	0	1.31752	1.32275	6.58247	0	0	0	5.31221	0	0	0	0	0	2.65077	0	0	0	0	0	0	0	0	0	0	0	0	0	0	3.98938	1.32802	0	1.31234	2.65077	0	0	0	0	0
K02600: N utilization substance protein A	NA	10.2539	51.2908	59.9833	29.4456	11.826	3.57794	5.44795	0	31.8224	5.44078	0	0	0	0	25.3811	0	0	0	0	0	0	0	0	0	0	0	0	0	0	80.4607	0	0	40.2113	18.2288	0	0	0	0	0
K02601: transcriptional antiterminator NusG	NA	9.55753	45.5873	49.4952	24.6555	11.4182	7.58658	11.3746	3.85356	59.1529	22.7278	0	0	0	0	49.2669	0	0	0	1.88324	0	0	0	0	0	0	0	0	0	1.88324	95.212	1.88324	0	125.807	55.1867	0	3.83154	0	0	0
K02647: carbohydrate diacid regulator	NA	0	0	0	0	0	0	0	0	0	1.33869	0	0	0	0	0	0	0	0	0	0	0	0	0	0	0	0	0	0	0	0	0	0	0	0	0	0	0	0	0
K02650: type IV pilus assembly protein PilA	Two-component_system_[PATH:ko02020]	2.00803	14.4802	9.09457	22.8544	4.54339	0	5.82486	0	15.4865	4.54823	0	0	0	0	14.9252	0	0	0	0	0	0	0	0	0	0	0	0	0	1.81159	7.79971	0	0	5.24539	42.3367	0	3.27546	0	0	0
K02652: type IV pilus assembly protein PilB	NA	0.938967	4.34452	12.1531	7.46972	0.609385	0.609385	2.16269	0	8.17119	0.944287	0	0	0	0	4.40209	0	0	0	0	0	0	0	0	0	0	0	0	0	0	3.72942	0	0	2.50179	13.5143	0	0.607165	0	0	0
K02653: type IV pilus assembly protein PilC	NA	0	3.37777	4.23874	2.56878	0.843882	0	0	0	2.63101	0	0	0	0	0	1.69209	0	0	0	0	0	0	0	0	0	0	0	0	0	0	0	0	0	0.952381	1.7893	0	0	0	0	0
K02654: leader peptidase (prepilin peptidase) / N-methyltransferase	NA	0	0	0	0	0	0	0	0	0	0	0	0	0	0	0	0	0	0	0	0	0	0	0	0	0	0	0	0	0	1.55039	0	0	0	0	0	0	0	0	0
K02662: type IV pilus assembly protein PilM	NA	0	1.79644	4.18174	0	0	0	0	0	0.598444	0	0	0	0	0	0.59312	0	0	0	0	0	0	0	0	0	0	0	0	0	0	2.38422	0	0	0.601685	2.39712	1.19474	0	0	0	0
K02664: type IV pilus assembly protein PilO	NA	1.12233	1.12233	2.26373	1.12233	0	0	0	0	1.13379	0	0	0	0	0	0	0	0	0	0	0	0	0	0	0	0	0	0	0	0	5.66127	0	0	1.12613	10.1391	0	0	0	0	0
K02687: ribosomal protein L11 methyltransferase	NA	0	1.0929	1.08932	1.08578	3.23979	0	0	0	2.15402	0	0	0	0	0	1.07875	0	0	0	0	0	0	0	0	0	0	0	0	0	0	1.07527	0	0	1.07527	1.07875	0	0	0	0	0
K02688: transcriptional regulator, propionate catabolism operon regulatory	NA	0	0.512821	2.57292	0.512033	0	1.03522	0.517598	0	2.55626	0.520021	0	0	0	0	1.54885	0	0	0	0	0	0	0	0	0	0	0	0	0	0	0.512033	0	0.510465	0.513611	0.515198	0	0	0	0	1.03359
K02744: PTS system, N-acetylgalactosamine-specific IIA component [EC:2.7.1.-]	Galactose_metabolism_[PATH:ko00052],Phosphotransferase_system_(PTS)_[PATH:ko02060]	0	0	0	0	0	0	0	0	0	0	0	0	0	0	0	0	0	0	0	0	0	0	0	0	0	0	0	0	0	0	0	0	2.46914	0	0	0	0	0	0
K02749: PTS system, alpha-glucoside-specific IIB component [EC:2.7.1.208 2.7.1.-]	Starch_and_sucrose_metabolism_[PATH:ko00500],Phosphotransferase_system_(PTS)_[PATH:ko02060]	0	0	2.35406	7.65413	6.23713	1.196	3.65653	0	12.0901	1.07364	0	0	0	0	1.07132	0	0	0	0	2.89855	0	0	0	0	0	0	0	0	0	5.73007	1.98575	0	3.47988	2.74235	0.552792	0	0	0	0.660066
K02755: PTS system, beta-glucoside-specific IIA component [EC:2.7.1.-]	Phosphotransferase_system_(PTS)_[PATH:ko02060]	0	0	2.02002	1.88836	3.803	0.541126	0	0	2.78025	0.543774	0	0	0	0	0	0	0	0	0	0	0	0	0	0	0	0	0	0	0	0.540249	0	0	0	0	0	0	0	0	0
K02756: PTS system, beta-glucoside-specific IIB component [EC:2.7.1.-]	Phosphotransferase_system_(PTS)_[PATH:ko02060]	0	0	0	0	0	0	0	0	0	0	0	0	0	0	0	0	0	0	0	0	0	0	0	0	0	0	0	0	0	0	0	0	0	0.712251	0	0	0	0	0
K02759: PTS system, cellobiose-specific IIA component [EC:2.7.1.196 2.7.1.205]	Starch_and_sucrose_metabolism_[PATH:ko00500],Phosphotransferase_system_(PTS)_[PATH:ko02060]	3.23625	3.30033	9.80392	9.40196	6.5683	0	0	0	18.2792	3.26797	0	0	0	0	0	0	0	0	0	0	0	0	0	0	0	0	0	0	0	6.53595	0	0	3.26797	13.0719	0	0	0	0	0
K02760: PTS system, cellobiose-specific IIB component [EC:2.7.1.196 2.7.1.205]	Starch_and_sucrose_metabolism_[PATH:ko00500],Phosphotransferase_system_(PTS)_[PATH:ko02060]	0	0	0	0	0	0	0	0	16.605	0	0	0	0	0	3.08642	0	0	0	0	0	0	0	0	0	0	0	0	0	0	13.402	0	0	0	3.40136	3.14465	0	0	0	0
K02761: PTS system, cellobiose-specific IIC component	Starch_and_sucrose_metabolism_[PATH:ko00500],Phosphotransferase_system_(PTS)_[PATH:ko02060]	0	2.99132	0.775194	4.35063	0.768049	0.485201	1.73178	0	5.39551	0.483793	0	0	0	0	6.28644	0	0	0	0	0	0	0	0	0	0	0	0	0	0	12.9049	1.98812	0	2.2578	2.27104	0.782473	0.78064	0	0	0
K02768: PTS system, fructose-specific IIA component [EC:2.7.1.202]	Fructose_and_mannose_metabolism_[PATH:ko00051],Phosphotransferase_system_(PTS)_[PATH:ko02060]	0	11.1568	4.21239	6.73676	15.1909	0	13.6405	0	62.6695	0	0	0	0	0	10.2391	0	0	0	0	0	0	0	0	0	0	0.347584	0	0	0	7.7586	0	0	47.6663	20.4508	3.23625	0	0	0	0
K02770: PTS system, fructose-specific IIC component	Fructose_and_mannose_metabolism_[PATH:ko00051],Phosphotransferase_system_(PTS)_[PATH:ko02060]	0	0	0	0	0	0	0	0	2.7727	0	0	0	0	0	0.925926	0	0	0	0	0	0	0	0	0	0	0	0	0	0	0	0	0	0	0	0	0	0	0	0
K02774: PTS system, galactitol-specific IIB component [EC:2.7.1.200]	Galactose_metabolism_[PATH:ko00052],Phosphotransferase_system_(PTS)_[PATH:ko02060]	0	0	7.49064	7.36851	7.49064	0	0	0	7.57576	3.74532	0	0	0	0	0	0	0	0	0	0	0	0	0	0	0	0	0	0	0	7.5332	0	0	15.1525	0	3.62319	0	0	0	0
K02775: PTS system, galactitol-specific IIC component	Galactose_metabolism_[PATH:ko00052],Phosphotransferase_system_(PTS)_[PATH:ko02060]	0	0	0	0	4.76402	3.14567	0	0	5.31108	0	0	0	0	0	2.29104	0	0	0	0	0	0	0	0	0	0	0	0	0	0	0	0.726216	0	24.8292	0	0.724638	0	0	0	0
K02777: PTS system, sugar-specific IIA component [EC:2.7.1.-]	Glycolysis_/_Gluconeogenesis_[PATH:ko00010],Starch_and_sucrose_metabolism_[PATH:ko00500],Amino_sugar_and_nucleotide_sugar_metabolism_[PATH:ko00520],Phosphotransferase_system_(PTS)_[PATH:ko02060],Biofilm_formation_-_Vibrio_cholerae_[PATH:ko05111],Biofilm_formation_-_Escherichia_coli_[PATH:ko02026]	0	2.15054	0	2.19298	0	0	0	0	4.16667	0	0	0	0	0	0	0	0	0	0	0	0	0	0	0	0	0	0	0	0	2.09644	0	0	2.09644	8.39918	0	2.08333	0	0	0
K02781: PTS system, glucitol/sorbitol-specific IIA component [EC:2.7.1.198]	Fructose_and_mannose_metabolism_[PATH:ko00051],Phosphotransferase_system_(PTS)_[PATH:ko02060]	0	0	0	0	2.89855	0	0	0	0	0	0	0	0	0	0	0	0	0	0	0	0	0	0	0	0	0	0	0	0	2.87356	0	0	0	0	0	0	0	0	0
K02782: PTS system, glucitol/sorbitol-specific IIB component [EC:2.7.1.198]	Fructose_and_mannose_metabolism_[PATH:ko00051],Phosphotransferase_system_(PTS)_[PATH:ko02060]	0	1.8018	0	2.82854	0	0	0	0	4.63262	0	0	0	0	0	0	0	0	0	0	0	0	0	0	0	0	0	0	0	0	1.00705	0	0	2.82486	1.00705	2.80112	0	0	0	0
K02783: PTS system, glucitol/sorbitol-specific IIC component	Fructose_and_mannose_metabolism_[PATH:ko00051],Phosphotransferase_system_(PTS)_[PATH:ko02060]	0	0	0	0	0	0	0	0	0	0	0	0	0	0	0	0	0	0	0	0	0	0	0	0	0	0	0	0	0	3.663	0	0	0	0	0	0	0	0	0
K02793: PTS system, mannose-specific IIA component [EC:2.7.1.191]	Fructose_and_mannose_metabolism_[PATH:ko00051],Amino_sugar_and_nucleotide_sugar_metabolism_[PATH:ko00520],Phosphotransferase_system_(PTS)_[PATH:ko02060]	2.54453	12.7226	17.8316	22.8067	12.7431	12.7621	10.1784	2.5641	28.0488	0	0	0	0	0	7.61431	0	0	0	0	0	0	0	0	0	0	0	0	0	5.12821	45.9406	2.58398	0	25.1854	43.0911	5.05051	0	0	0	0
K02794: PTS system, mannose-specific IIB component [EC:2.7.1.191]	Fructose_and_mannose_metabolism_[PATH:ko00051],Amino_sugar_and_nucleotide_sugar_metabolism_[PATH:ko00520],Phosphotransferase_system_(PTS)_[PATH:ko02060]	2.13675	15.1947	14.9997	28.0318	0	8.57493	6.53726	0	21.5629	8.56115	0	0	0	0	12.9181	0	0	0	0	0	0	0	0	0	0	0	0	0	0	47.0536	0	0	23.6452	36.4376	0	6.38304	0	0	0
K02795: PTS system, mannose-specific IIC component	Fructose_and_mannose_metabolism_[PATH:ko00051],Amino_sugar_and_nucleotide_sugar_metabolism_[PATH:ko00520],Phosphotransferase_system_(PTS)_[PATH:ko02060]	0	0	2.6301	0	0	0	1.32802	0	5.33474	0	0	0	0	0	1.29199	0	0	0	0	0	0	0	0	0	0	0	0	0	0	2.59419	0	0	14.5	2.60421	0	0	0	0	0
K02796: PTS system, mannose-specific IID component	Fructose_and_mannose_metabolism_[PATH:ko00051],Amino_sugar_and_nucleotide_sugar_metabolism_[PATH:ko00520],Phosphotransferase_system_(PTS)_[PATH:ko02060]	0	11.4071	11.3323	18.8717	3.79297	4.98581	5.05538	0	14.9975	1.22549	0	0	0	0	16.3596	0	0	0	1.26263	0	0	0	0	0	0	0	0	0	1.25786	32.5794	0	0	17.6752	41.6643	1.23001	0	0	0	0
K02798: PTS system, mannitol-specific IIA component [EC:2.7.1.197]	Fructose_and_mannose_metabolism_[PATH:ko00051],Phosphotransferase_system_(PTS)_[PATH:ko02060]	0	0	0	1.43833	1.44457	0.710732	0	0	10.7887	0	0	0	0	0	0.721501	0	0	0	0	0	0	0	0	0	0	0	0	0	0.719942	0.710732	0	0	0	0.719942	0	0	0	0	0
K02822: PTS system, ascorbate-specific IIB component [EC:2.7.1.194]	Ascorbate_and_aldarate_metabolism_[PATH:ko00053],Phosphotransferase_system_(PTS)_[PATH:ko02060]	0	0.807103	0	0.813008	0	0	0	0	0	0	0	0	0	0	0.795545	0	0	0	0	0	0	0	0	0	0	0	0	0	0	0	0	0	0	0	0	0	0	0	0
K02824: uracil permease	NA	0	0	1.51345	1.59974	0.761035	0	0	0	12.8983	0	0	0	0	0	2.28318	0	0	0	0.754148	0	0	0	0	0	0	0	0	0	0	1.49813	1.5049	0	3.79	0.843882	0	0	0	0	0
K02825: pyrimidine operon attenuation protein / uracil phosphoribosyltransferase [EC:2.4.2.9]	Pyrimidine_metabolism_[PATH:ko00240]	0	0	0	1.93798	0	0	0	0	1.94932	0	0	0	0	0	0	0	0	0	0	0	0	0	0	0	0	0	0	0	0	1.92678	0	0	0	0	0	0	0	0	0
K02834: ribosome-binding factor A	NA	2.6455	29.834	54.4267	8.15302	2.75482	8.08637	5.44299	0	35.3644	5.42005	0	0	0	0	18.9487	0	0	0	0	0	0	0	0	0	0	0	0	0	2.71003	65.4408	0	0	35.431	37.8755	0	5.46485	0	0	0
K02835: peptide chain release factor RF-1	NA	0	11.5701	11.5749	5.7613	1.91847	0.966184	0	0.971817	3.84822	4.8115	0	0	0	0	7.7383	0	0	0	0	0	0	0	0	0	0	0	0	0	0	12.4912	0	0	5.79437	2.89019	0	0	0	0	0
K02836: peptide chain release factor RF-2	NA	0	12.4654	5.3137	0	2.07041	3.10886	3.12525	0	8.32827	1.03199	0	0	0	0	4.16356	0	0	0	0	0	0	0	0	0	0	0	0	0	0	14.5543	0	0	3.11853	6.24396	1.04167	0	0	0	0
K02838: ribosome recycling factor	NA	0	14.7751	24.055	13.0053	1.84162	1.84162	11.112	0	18.4987	1.84162	0	0	0	0	9.21856	0	0	0	0	0	0	0	0	0	0	0	0	0	0	14.8572	0	0	9.28053	18.4479	0	0	0	0	0
K02850: heptose II phosphotransferase [EC:2.7.1.-]	Lipopolysaccharide_biosynthesis_[PATH:ko00540]	0	0	0	0	0	0	0	0	0	0	0	0	0	0	0	0	0	0	0	0	0	0	0	0	0	0	0	0	0	0	0	0	0	0.668003	0	0	0	0	0
K02851: undecaprenyl-phosphate alpha-N-acetylglucosaminyltransferase	NA	0	2.48301	0	1.25313	1.24844	0	0	0	2.48315	1.24378	0	0	0	0	0	0	0	0	0	0	0	0	0	0	0	0	0	0	0	4.9705	0	0	1.24844	1.23916	0	0	0	0	0
K02858: 3,4-dihydroxy 2-butanone 4-phosphate synthase [EC:4.1.99.12]	Riboflavin_metabolism_[PATH:ko00740]	0	3.42545	3.43876	0.848176	2.56418	0.852515	0	0	2.58176	1.7139	0	0	0	0	0	0	0	0	0	0	0	0	0	0	0	0	0	0	0	6.00941	0	0	2.55975	0.868056	0	0	0	0	0
K02860: 16S rRNA processing protein RimM	NA	0	0	12.0133	2.00803	0	0	0	0	6.03685	0	0	0	0	0	6.04917	0	0	0	0	0	0	0	0	0	0	0	0	0	0	4.07782	0	0	0	2.0202	0	0	0	0	0
K02863: large subunit ribosomal protein L1	Ribosome_[PATH:ko03010]	4.38596	33.5561	46.4754	36.4865	17.6376	8.91735	19.0378	2.93686	39.5396	17.5964	0	0	0	0	59.8979	0	0	0	4.41828	0	0	0	0	0	0	0	0	0	2.92398	95.9047	0	0	78.2812	40.9182	0	10.1948	0	0	0
K02864: large subunit ribosomal protein L10	Ribosome_[PATH:ko03010]	22.3211	101.484	109.9	64.9456	18.2687	14.2158	20.3144	0	87.6009	30.427	0	0	0	0	73.2117	0	0	0	2.04499	0	0	0	0	0	0	0	0	0	4.07751	160.376	0	0	203.074	62.9972	2.0202	6.07292	0	0	0
K02865: large subunit ribosomal protein L10Ae	Ribosome_[PATH:ko03010]	0	0	0	0	0	0	2.03563	0	1.01317	0	0	0	0	0	2.01726	0	0	0	0	0	0	0	0	0	0	0	0	0	0	0	0	0	0	0	0	0	0	0	0
K02867: large subunit ribosomal protein L11	Ribosome_[PATH:ko03010]	2.41546	41.1356	36.5716	29.1115	12.1486	4.83092	16.9616	2.43309	51.2601	14.6014	0	0	0	0	70.3564	0	0	0	0	0	0	0	0	0	0	0	0	0	2.43309	96.9385	0	0	104.309	43.8348	0	2.39808	0	0	0
K02871: large subunit ribosomal protein L13	Ribosome_[PATH:ko03010]	2.43309	21.5321	45.6018	60.06	14.5482	7.21212	28.7107	4.77903	33.6958	14.321	0	0	0	0	38.4244	0	0	0	0	0	0	0	0	0	0	0	0	0	2.39808	107.924	0	0	93.5644	16.7533	0	2.45098	0	0	2.43309
K02874: large subunit ribosomal protein L14	Ribosome_[PATH:ko03010]	15.3014	110.605	149.478	58.9696	11.1815	19.7539	19.7028	5.5789	70.828	37.5837	0	0	0	0	214.454	0	0	0	0	0	0	0	0	0	0	0	0	0	0	129.453	0	0	154.309	44.9386	2.77778	14.0301	0	0	0
K02876: large subunit ribosomal protein L15	Ribosome_[PATH:ko03010]	25.512	95.3495	186.262	76.8793	25.6919	18.6651	18.7156	2.31481	160.748	39.6948	0	0	0	0	182.211	0	0	0	2.31481	0	0	0	0	0	0	0	0	0	0	114.127	2.34742	2.31481	239.729	65.1082	0	20.9802	0	0	2.331
K02878: large subunit ribosomal protein L16	Ribosome_[PATH:ko03010]	14.3895	88.4947	91.1552	40.8235	16.8579	9.55831	9.60995	7.21187	33.8065	11.9929	0	0	2.43309	0	114.893	0	0	0	2.45098	0	0	0	0	0	0	0	0	0	4.86618	131.508	2.43309	0	134.131	40.46	0	14.32	0	0	0
K02879: large subunit ribosomal protein L17	Ribosome_[PATH:ko03010]	3.0581	84.7428	173.155	72.9007	51.4348	30.3334	63.6399	3.003	30.3318	51.5733	0	0	0	0	227.509	0	0	0	0	0	0	0	0	0	0	0	0	0	6.06111	142.297	0	0	254.646	36.3935	3.003	9.09141	0	0	3.0581
K02881: large subunit ribosomal protein L18	Ribosome_[PATH:ko03010]	5.62598	134.797	172.096	78.6015	28.107	8.4279	8.38002	2.82486	44.939	25.332	0	0	0	0	152.007	0	0	0	2.82486	0	0	0	0	0	0	2.77778	0	0	0	118.245	0	0	160.217	33.7325	0	33.7092	0	0	2.80112
K02884: large subunit ribosomal protein L19	Ribosome_[PATH:ko03010]	5.92604	48.3822	72.0435	46.2471	5.70467	11.6749	25.5036	0	42.8488	31.6877	0	0	0	0	46.315	0	0	0	2.73224	0	0	0	0	0	0	0	0	0	0	173.069	0	0	71.9704	60.7005	2.94985	5.75097	0	0	2.94985
K02886: large subunit ribosomal protein L2	Ribosome_[PATH:ko03010]	11.1534	59.2078	90.0228	38.274	8.64228	6.18661	16.1018	1.23001	70.6081	16.1009	0	0	0	0	97.6837	0	0	0	1.24378	0	0	0	0	0	0	0	0	0	3.7221	130.851	2.47862	0	118.629	50.6425	0	8.62402	0	0	0
K02887: large subunit ribosomal protein L20	Ribosome_[PATH:ko03010]	5.77211	31.8104	37.7583	26.0374	20.2657	2.92398	20.2912	0	58.1253	23.2397	0	0	0	0	40.6069	0	0	0	5.77211	0	0	0	0	0	0	5.82253	0	0	2.89855	133.291	0	0	87.0885	60.9494	0	5.77211	0	0	0
K02888: large subunit ribosomal protein L21	Ribosome_[PATH:ko03010]	3.40136	33.3704	73.5078	97.2486	30.1037	10.0007	33.369	0	90.0707	50.1738	0	0	0	0	83.6418	0	0	0	13.367	0	0	0	0	0	0	0	0	0	0	153.009	0	3.367	190.313	43.2713	3.33333	0	0	0	0
K02890: large subunit ribosomal protein L22	Ribosome_[PATH:ko03010]	9.28863	82.648	85.8736	39.8229	6.14452	12.3179	6.14452	0	69.8825	9.09682	0	0	0	0	113.633	0	0	0	5.98208	0	0	0	0	0	0	0	0	0	0	140.308	0	0	94.6783	51.8442	3.08642	18.519	0	0	0
K02892: large subunit ribosomal protein L23	Ribosome_[PATH:ko03010]	7.0922	68.0681	89.6175	39.5086	21.4291	3.5461	28.5984	0	85.796	28.7145	0	0	0	0	97.0968	0	0	0	0	0	0	0	0	0	0	0	0	0	3.663	178.957	0	3.5461	114.318	75.2399	0	35.7296	0	0	0
K02895: large subunit ribosomal protein L24	Ribosome_[PATH:ko03010]	0	98.4383	156.511	50.956	30.6524	20.3051	20.3752	0	115.653	30.6845	0	0	0	0	159.773	0	0	0	6.76836	0	0	0	0	0	0	0	0	0	0	132.385	0	0	176.536	40.6796	0	27.0391	0	0	6.76836
K02899: large subunit ribosomal protein L27	Ribosome_[PATH:ko03010]	3.58423	32.5402	75.9525	50.7003	36.2828	10.8722	39.9094	0	54.5252	50.5859	0	0	0	0	101.01	0	0	0	0	0	0	0	0	0	0	0	0	0	0	153.626	14.2607	0	192.714	100.055	0	17.9237	0	0	0
K02902: large subunit ribosomal protein L28	Ribosome_[PATH:ko03010]	16.6667	16.855	60.7499	44.2654	55.5556	16.5756	50.0972	5.64972	22.2222	55.4645	0	0	0	0	55.5617	0	0	0	0	0	0	0	0	0	0	0	0	0	0	83.1543	11.1111	0	199.554	38.892	0	11.1111	0	0	0
K02904: large subunit ribosomal protein L29	Ribosome_[PATH:ko03010]	10.2564	128.385	139.268	36.0627	5.12821	25.8037	10.2564	0	97.6811	41.266	0	0	0	0	164.591	0	0	0	0	0	0	0	0	0	0	0	0	0	5.12821	149.041	0	0	226.607	35.8974	0	15.3846	0	0	0
K02906: large subunit ribosomal protein L3	Ribosome_[PATH:ko03010]	9.83644	50.7052	71.8507	39.1775	14.7627	6.54439	21.2667	0	70.4078	17.9662	0	0	0	0	71.9982	0	0	0	3.2922	0	0	0	0	0	0	0	0	0	1.62602	174.819	3.28407	3.26805	114.474	39.1855	0	19.6322	0	0	1.64204
K02907: large subunit ribosomal protein L30	Ribosome_[PATH:ko03010]	11.3968	129.671	153.036	102.091	39.6487	33.9048	17.1474	0	39.7428	33.9957	0	0	0	0	260.494	0	0	0	0	0	0	0	0	0	0	0	0	0	0	135.993	0	0	186.944	73.4463	0	22.5989	0	0	5.74713
K02909: large subunit ribosomal protein L31	Ribosome_[PATH:ko03010]	5.20833	51.9256	99.0462	20.7532	5.20833	10.3365	15.4647	10.4167	109.297	31.3327	0	0	0	0	130.467	0	0	0	0	0	0	0	0	0	0	0	0	0	20.8333	177.419	5.20833	0	400.654	41.7493	0	15.5449	0	0	0
K02911: large subunit ribosomal protein L32	Ribosome_[PATH:ko03010]	0	65.5882	107.143	89.0769	23.9177	5.95238	17.7527	0	101.086	41.6667	0	0	0	0	65.4762	0	0	0	0	0	0	0	0	0	0	0	0	0	0	119.051	5.95238	0	154.553	53.5714	0	0	0	0	0
K02913: large subunit ribosomal protein L33	Ribosome_[PATH:ko03010]	7.0922	70.7871	42.5532	42.5532	28.523	7.0922	14.3386	0	7.24638	35.4674	0	0	0	0	49.6518	0	0	0	0	0	0	0	0	0	0	0	0	0	0	142.615	0	0	120.124	28.3688	0	0	0	0	0
K02914: large subunit ribosomal protein L34	Ribosome_[PATH:ko03010]	23.2558	54.2803	69.5913	38.7597	31.3769	38.7597	46.5116	0	131.431	46.5116	0	0	0	0	116.279	0	0	0	0	0	0	0	0	0	0	0	0	0	0	123.679	0	0	278.013	77.3432	0	7.57576	0	0	0
K02916: large subunit ribosomal protein L35	Ribosome_[PATH:ko03010]	5.46448	37.8107	37.8988	48.3046	5.37634	0	27.0609	0	54.2041	10.929	0	0	0	0	27.1461	0	0	0	5.37634	0	0	0	0	0	0	0	0	0	5.29101	129.299	0	0	32.3462	37.7225	0	0	0	0	0
K02919: large subunit ribosomal protein L36	Ribosome_[PATH:ko03010]	0	28.5714	9.52381	7.57576	0	0	0	0	24.1605	0	0	0	0	0	22.7273	0	0	0	0	0	0	0	0	0	0	0	0	0	0	48.8358	0	0	81.0869	7.57576	0	0	0	0	0
K02926: large subunit ribosomal protein L4	Ribosome_[PATH:ko03010]	9.86904	42.9831	60.9523	29.754	14.8689	1.65017	18.169	1.64204	34.7867	13.1854	0	0	0	0	67.7293	0	0	0	3.31675	0	0	0	0	0	0	0	0	0	3.30041	138.735	3.31675	0	118.995	36.2978	0	13.1528	0	0	3.30041
K02931: large subunit ribosomal protein L5	Ribosome_[PATH:ko03010]	11.5183	91.4599	108.783	26.713	23.0442	11.507	21.1105	0	55.25	22.8586	0	0	0	0	137.147	0	0	0	3.80952	0	0	0	0	0	0	0	0	0	3.84249	125.387	0	11.4948	142.584	36.0949	1.93798	20.988	0	0	1.91571
K02933: large subunit ribosomal protein L6	Ribosome_[PATH:ko03010]	7.53308	115.636	136.905	45.6321	30.4466	11.3863	9.4376	3.788	76.174	39.8832	0	0	0	0	129.162	0	0	0	1.90476	0	0	0	0	0	0	0	0	0	1.90476	130.99	0	0	193.775	39.8722	0	13.3561	0	0	5.68194
K02935: large subunit ribosomal protein L7/L12	Ribosome_[PATH:ko03010]	2.80112	70.1337	109.987	58.9248	11.2061	19.7028	33.7841	2.82486	87.6025	39.5014	0	0	0	0	78.8868	0	0	0	2.87356	0	0	0	0	0	0	0	0	0	2.80112	112.856	0	0	211.587	56.6195	0	11.2524	0	0	0
K02939: large subunit ribosomal protein L9	Ribosome_[PATH:ko03010]	4.98702	21.0646	19.2025	16.0769	4.56621	6.88081	2.28311	0	11.4628	0	0	0	0	0	11.4313	0	0	0	0	0	0	0	0	0	0	0	0	0	0	48.1368	0	0	27.6512	16.0613	0	0	0	0	2.29885
K02945: small subunit ribosomal protein S1	Ribosome_[PATH:ko03010]	0	0.821018	1.60666	0.799361	1.60643	0	2.41353	0	8.03858	0	0	0	0	0	1.60257	0	0	0	0	0	0	0	0	0	0	0	0	0	0	3.24496	0.888889	0	1.63601	1.65837	0	0	0	0	0
K02946: small subunit ribosomal protein S10	Ribosome_[PATH:ko03010]	10.3626	64.3506	47.8355	14.2885	17.5215	0	24.5294	0	61.3859	13.334	0	0	0	0	79.001	0	0	0	0.306937	0	0	0	0	0	0	0	0	0	3.33333	185.51	0.294724	0	134.526	41.7442	0.291886	17.4807	0	0.296296	0
K02948: small subunit ribosomal protein S11	Ribosome_[PATH:ko03010]	7.71218	96.0422	154.54	60.8439	30.8977	12.9401	30.7844	0	67.7559	20.4462	0	0	0	0	236.207	0	0	0	2.5641	0	0	0	0	0	0	0	0	0	0	151.85	0	0	253.816	52.5755	2.58398	15.5042	0	0	5.12821
K02950: small subunit ribosomal protein S12	Ribosome_[PATH:ko03010]	8.22999	106.624	176.544	80.3946	31.2939	15.5272	42.9428	4.35574	103.028	42.236	0	0	0.952381	4.77282	167.352	0	0	0	4.34331	0	0	0	0	0	0	0	0	0	4.35847	233.901	4.36669	0.957854	160.166	387.632	1.90749	42.1245	0	0	3.81771
K02952: small subunit ribosomal protein S13	Ribosome_[PATH:ko03010]	13.496	56.1344	57.1835	29.2522	5.55556	12.4721	10.1948	0	43.6063	12.453	0	0	0	0	114.268	0	0	0	0	0	0	0	0	0	0	0	0	0	2.80112	75.3328	0	0	109.269	30.0846	2.75482	2.82486	0	0	0
K02954: small subunit ribosomal protein S14	Ribosome_[PATH:ko03010]	17.2414	96.0549	118.657	62.5365	22.6963	22.6021	22.8911	0	79.2941	22.5047	0	0	0	0	136.376	0	0	0	11.2994	0	0	0	0	0	0	0	0	0	0	101.507	0	0	203.598	67.8031	0	11.2053	0	0	0
K02956: small subunit ribosomal protein S15	Ribosome_[PATH:ko03010]	12.1474	24.1454	51.6273	28.312	16.1622	4.01606	36.6919	0	101.386	24.2433	0	0	0	0	52.8492	0	0	0	0	0	0	0	0	0	0	0	0	0	0	52.5039	0	0	139.151	48.3409	0	0	0	0	4.06504
K02959: small subunit ribosomal protein S16	Ribosome_[PATH:ko03010]	7.6193	22.9024	25.916	23.1678	0	0	23.0425	0	38.4583	7.6193	0	0	0	0	41.1703	0	0	0	0	0	0	0	0	0	0	0	0	0	0	32.9104	0	7.57576	78.3471	18.2689	0	3.78788	0	0	0
K02961: small subunit ribosomal protein S17	Ribosome_[PATH:ko03010]	20.156	140.114	155.886	67.291	19.632	19.5373	8.18027	0	64.8026	11.9758	0	0	0	0	176.649	0	0	0	0	0	0	0	0	0	0	0	0	0	0	156.867	0	0	149.692	52.349	0	23.8435	0	0	0
K02963: small subunit ribosomal protein S18	Ribosome_[PATH:ko03010]	18.2648	22.9597	50.5472	73.313	36.6583	13.6986	41.2861	4.56621	59.7467	18.3283	0	0	0	0	77.8158	0	0	0	4.56621	0	0	0	0	0	0	0	0	0	13.6986	164.893	0	0	45.7889	82.7009	0	13.762	0	0	0
K02965: small subunit ribosomal protein S19	Ribosome_[PATH:ko03010]	18.3973	88.6918	92.23	33.3342	7.40832	3.7037	14.7334	0	59.4701	25.8066	0	0	0	0	136.635	0	0	0	7.44902	0	0	0	0	0	0	0	0	0	3.74532	162.602	0	0	140.426	47.9057	0	7.32601	0	0	0
K02967: small subunit ribosomal protein S2	Ribosome_[PATH:ko03010]	5.17593	27.355	45.8149	32.146	7.1003	4.29812	21.5728	1.41243	106.242	8.49443	0	0	0	0	58.5296	0	0	0	0	0	0	0	0	0	0	0	0	0	1.43062	57.3294	4.19015	0	48.9138	42.7351	1.443	2.88649	0	0	1.43062
K02968: small subunit ribosomal protein S20	Ribosome_[PATH:ko03010]	11.6735	41.6188	69.4865	42.7725	35.0661	15.5495	111.488	0	68.9775	62.1979	0	0	0	0	85.7729	0	0	0	0	0	0	0	0	0	0	0	0	0	3.92157	217.008	0	0	151.665	69.9498	0	3.87597	0	0	0
K02970: small subunit ribosomal protein S21	Ribosome_[PATH:ko03010]	11.5951	37.0541	85.1264	32.3408	17.5439	36.5836	65.9878	0	126.287	67.3966	0	0	0	0	177.603	0	0	0	0	0	0	0	0	0	0	0	0	0	10.3525	199.493	4.44444	0	164.449	60.333	5.84795	10.2924	0	0	4.5045
K02982: small subunit ribosomal protein S3	Ribosome_[PATH:ko03010]	11.3694	100.882	127.669	70.6718	44.3486	18.0818	19.7335	1.34409	112.492	18.0184	0	0	0	0	217.553	0	0	0	7.14528	0	0	0	0	0	0	0	0	0	4.17711	152.02	0	0	115.462	45.0094	0	18.7981	0	0	4.25731
K02986: small subunit ribosomal protein S4	Ribosome_[PATH:ko03010]	8.28375	82.391	115.775	42.8833	18.1701	4.94237	34.7144	3.2922	69.3624	28.0067	0	0	0	0	110.807	0	0	0	0	0	0	0	0	0	0	0	0	0	0	110.667	3.30854	0	197.968	41.249	0	11.5271	0	0	0
K02988: small subunit ribosomal protein S5	Ribosome_[PATH:ko03010]	12.1218	109.111	192.416	42.6755	16.2249	12.1711	14.1919	2.00803	58.7366	34.3965	0	0	0	0	208.556	0	0	0	0	0	0	0	0	0	0	0	0	0	8.05766	131.592	0	2.07039	135.746	56.4952	4.02823	32.5249	0	0	2.0202
K02990: small subunit ribosomal protein S6	Ribosome_[PATH:ko03010]	11.1527	70.7042	70.9549	44.7367	11.1527	22.6034	44.8199	0	71.0372	29.8822	0	0	0	0	108.328	0	0	0	0	0	0	0	0	0	0	0	0	0	18.6434	220.313	0	0	89.4308	78.5297	3.74532	11.1943	0	0	0
K02992: small subunit ribosomal protein S7	Ribosome_[PATH:ko03010]	2.1645	112.111	116.201	37.2673	25.4608	26.3167	17.2952	2.19298	63.6712	27.7813	0	0	0	0	206.874	0	0	0	12.897	0	0	0	0	0	0	0	0	0	0	181.665	0	0	140.765	56.4979	0	10.8793	0	0	4.15377
K02994: small subunit ribosomal protein S8	Ribosome_[PATH:ko03010]	18.3122	109.42	165.762	54.593	28.5474	20.6523	15.4641	0	69.3801	22.7839	0	0	0	0	183.198	0	0	0	2.6455	0	0	0	0	0	0	0	0	0	0	111.499	0	2.60417	200.849	38.3105	0	5.20833	0	0	0
K02996: small subunit ribosomal protein S9	Ribosome_[PATH:ko03010]	0	26.2894	51.8964	26.372	13.1445	7.91568	21.0602	0	44.0631	15.7695	0	0	0	0	42.0179	0	0	0	0	0	0	0	0	0	0	0	0	0	0	105.198	0	2.62467	128.946	26.289	0	5.24934	0	0	0
K03040: DNA-directed RNA polymerase subunit alpha [EC:2.7.7.6]	Purine_metabolism_[PATH:ko00230],Pyrimidine_metabolism_[PATH:ko00240],RNA_polymerase_[PATH:ko03020]	6.47977	78.7437	138.973	50.8911	34.6129	9.2071	21.6495	2.15759	74.808	31.9364	0	0	0	0	162.794	0	0	0	1.08578	0	0	0	0	0	0	0	0	0	1.08225	130.962	0	1.0929	251.064	37.9052	1.07527	17.3311	0	0	2.1966
K03043: DNA-directed RNA polymerase subunit beta [EC:2.7.7.6]	Purine_metabolism_[PATH:ko00230],Pyrimidine_metabolism_[PATH:ko00240],RNA_polymerase_[PATH:ko03020]	1.10173	12.1498	17.8408	7.56779	8.43925	1.92664	7.72303	2.06264	22.0524	12.3128	0	0	0	0	18.4943	0	0	0	0.272777	0	0	0	0	0	0	0	0	0	2.33055	36.2665	0	0.825424	13.2187	12.0963	0	4.38258	0	0	0.272331
K03046: DNA-directed RNA polymerase subunit beta' [EC:2.7.7.6]	Purine_metabolism_[PATH:ko00230],Pyrimidine_metabolism_[PATH:ko00240],RNA_polymerase_[PATH:ko03020]	1.16038	27.1289	36.8061	19.1142	12.8629	3.84251	8.78177	0.293686	28.567	8.59125	0	0	0	0	43.9158	0	0	0	4.16726	0	0	0	0	0	0	0	0	0	0.291375	48.1184	1.46721	0.874896	24.8279	13.6898	0	7.02226	0	0	0.295247
K03060: DNA-directed RNA polymerase subunit omega [EC:2.7.7.6]	Purine_metabolism_[PATH:ko00230],Pyrimidine_metabolism_[PATH:ko00240],RNA_polymerase_[PATH:ko03020]	0	7.75194	3.87597	0	0	0	3.87597	0	3.87597	0	0	0	0	0	3.92157	0	0	0	0	0	0	0	0	0	0	0	0	0	0	3.87597	0	0	7.79754	0	0	0	0	0	0
K03070: preprotein translocase subunit SecA	Protein_export_[PATH:ko03060],Bacterial_secretion_system_[PATH:ko03070],Quorum_sensing_[PATH:ko02024]	1.20237	10.602	13.8383	2.86504	4.0538	3.06724	3.64567	0	12.5332	2.84576	0	0	0	0	13.7465	0	0	0	0	0	0	0	0	0	0	0	0	0	0.379219	18.1683	0	0	10.7657	3.17479	0	2.77104	0	0	0.388954
K03073: preprotein translocase subunit SecE	Protein_export_[PATH:ko03060],Bacterial_secretion_system_[PATH:ko03070],Quorum_sensing_[PATH:ko02024]	0	42.5237	89.2689	37.8289	0	14.0845	18.8464	0	47.0173	23.4742	0	0	0	0	56.2113	0	0	0	0	0	0	0	0	0	0	0	0	0	0	127.236	0	0	145.68	18.7812	0	9.38967	0	0	4.69484
K03075: preprotein translocase subunit SecG	Protein_export_[PATH:ko03060],Bacterial_secretion_system_[PATH:ko03070],Quorum_sensing_[PATH:ko02024]	0	23.2134	27.9734	13.9577	27.9082	4.69484	13.9541	0	14.0845	4.62963	0	0	0	0	18.5203	0	0	0	4.62963	0	0	0	0	0	0	0	0	0	0	55.4939	0	0	37.0388	23.1499	0	9.25926	0	0	4.62963
K03076: preprotein translocase subunit SecY	Protein_export_[PATH:ko03060],Bacterial_secretion_system_[PATH:ko03070],Quorum_sensing_[PATH:ko02024]	3.26907	46.8819	71.2208	24.2811	17.7746	4.03567	4.05157	3.2481	51.8482	10.5261	0	0	0	0	102.05	0	0	0	0.81103	0	0	0	0	0	0	0	0	0	1.66648	68.6327	0	1.62999	148.542	23.4167	0.807103	7.2544	0	0	0.819001
K03086: RNA polymerase primary sigma factor	NA	0	12.8912	9.98157	6.20969	2.69152	1.80742	5.5423	0	17.3048	3.16587	0	0	0	0	6.17359	0	0	0	0	0	0	0	0	0	0	0	0	0	0.8726	19.3044	0	0	9.3161	2.25724	0	0.870322	0	0	0
K03088: RNA polymerase sigma-70 factor, ECF subfamily	NA	1.60256	23.5178	37.5183	22.7646	13.7102	4.80865	27.0636	2.41546	66.9312	4.56264	0	2.48756	11.9838	2.20751	12.244	10.3419	0	7.69843	0	0	0	2.39808	0	0	0	0	0	0	0	34.3499	10.3287	6.3949	20.3001	18.9295	0	4.7852	0	2.04499	1.61031
K03090: RNA polymerase sigma-B factor	NA	2.64554	6.62961	6.63008	1.32802	0	0	2.68817	0	6.63496	1.32275	0	0	0	0	6.63008	0	0	0	0	0	0	0	0	0	0	0	0	0	0	7.9686	0	0	7.95287	6.62451	0	0	0	0	0
K03091: RNA polymerase sporulation-specific sigma factor	NA	1.34409	15.4792	15.7129	6.23556	6.11075	1.34409	7.86217	0	109.708	0	0	0	2.46914	0	5.50618	0	0	0	0	0	0	0	0	0	0	0	0	0	0	12.7841	0	0	4.93936	2.91996	0	0	0	0	0
K03092: RNA polymerase sigma-54 factor	Two-component_system_[PATH:ko02020],Biofilm_formation_-_Vibrio_cholerae_[PATH:ko05111]	0	1.5083	0	0	0	0	0	0	1.52405	0.761035	0	0	0	0	0.761035	0	0	0	0	0	0	0	0	0	0	0	0	0	0	1.52908	1.51001	0	1.51697	0	0	0	0	0	0
K03100: signal peptidase I [EC:3.4.21.89]	Protein_export_[PATH:ko03060],Quorum_sensing_[PATH:ko02024]	0	0	0	13.556	5.80328	1.94932	5.78048	0	7.75311	5.84836	0	0	0	0	7.82101	0	0	0	0	0	0	0	0	0	0	0	0	0	0	15.4387	1.91571	0	9.66752	11.6396	0	1.90476	0	0	0
K03101: signal peptidase II [EC:3.4.23.36]	Protein_export_[PATH:ko03060]	0	2.31481	0	0	0	0	0	0	1.90476	0	0	0	0	0	0	0	0	0	0	0	0	0	0	0	0	0	0	0	0	0	0	2.331	2.29885	0	0	0	0	0	0
K03106: signal recognition particle subunit SRP54 [EC:3.6.5.4]	Protein_export_[PATH:ko03060],Bacterial_secretion_system_[PATH:ko03070],Quorum_sensing_[PATH:ko02024]	0	1.50833	3.76911	2.27114	0.759301	0	2.27129	0	6.04536	1.51689	0	0	0	0	5.32945	0	0	0	0	0	0	0	0	0	0	0	0	0	0	26.4722	1.5222	0	5.31006	1.50659	0	0.755858	0	0	0
K03110: fused signal recognition particle receptor	Protein_export_[PATH:ko03060],Bacterial_secretion_system_[PATH:ko03070],Quorum_sensing_[PATH:ko02024]	0	0.813008	0.795545	2.40773	0.797448	0	0.807103	0	2.41177	0	0	0	0	0	3.23856	0	0	0	0	0	0	0	0	0	0	0	0	0	0	3.19758	0.801282	0	2.40591	0	0	0	0	0	0
K03111: single-strand DNA-binding protein	DNA_replication_[PATH:ko03030],Mismatch_repair_[PATH:ko03430],Homologous_recombination_[PATH:ko03440]	9.49004	52.7169	49.9029	38.1515	40.3952	4.83117	42.9981	0	35.8215	9.6122	0	0	0	0	78.6165	0	0	0	0	0	0	0	0	0	0	0	0	0	4.76215	207.147	9.3749	0	57.3575	42.793	0	4.69484	0	0	0
K03147: phosphomethylpyrimidine synthase [EC:4.1.99.17]	Thiamine_metabolism_[PATH:ko00730]	0	2.3548	0	0.789889	2.35112	0	1.5742	0	7.87501	0	0	0	0	0	1.58166	0	0	0	0	0	0	0	0	0	0	0	0	0	0	5.5145	0	0	2.37733	3.16352	0	0	0	0	0
K03148: sulfur carrier protein ThiS adenylyltransferase [EC:2.7.7.73]	Thiamine_metabolism_[PATH:ko00730],Sulfur_relay_system_[PATH:ko04122]	0	2.5494	3.88123	0	2.55919	0	0	0	8.96495	0	0	0	0	0	1.27226	0	0	0	0	0	0	0	0	0	0	0	0	0	0	7.68801	0	0	1.27714	0	0	0	0	0	0
K03149: thiazole synthase [EC:2.8.1.10]	Thiamine_metabolism_[PATH:ko00730]	0	0	0	0	2.67211	1.33869	0	0	18.6574	0	0	0	0	0	8.02796	0	0	0	0	0	0	0	0	0	0	0	0	0	0	5.29632	0	0	5.35501	0	0	0	0	0	0
K03150: 2-iminoacetate synthase [EC:4.1.99.19]	Thiamine_metabolism_[PATH:ko00730]	2.22058	15.1208	24.4883	5.63201	22.151	18.1002	13.2272	0	18.6708	3.40146	0	0	0	0	32.2651	0	0	0	0	0	0	0	0	0	0	0	0	0	0	40.1299	0.739098	0	8.5052	9.69553	0.740741	0	0	0	0
K03151: thiamine biosynthesis protein ThiI	Thiamine_metabolism_[PATH:ko00730],Sulfur_relay_system_[PATH:ko04122]	0.870322	2.62264	0.8726	0.877193	1.74752	0	2.64585	0	3.50195	3.50423	0	0	0	0	0.881834	0	0	0	0	0	0	0	0	0	0	0	0	0	0	6.09706	0.874891	0	0.868056	0	0	0.865801	0	0	0
K03152: 4-methyl-5(b-hydroxyethyl)-thiazole monophosphate biosynthesis	NA	0	1.78253	0	7.00836	3.43142	0	0	0	5.27244	0	0	0	0	0	0	0	0	0	0	0	0	0	0	0	0	0	0	0	0	6.82107	0	0	1.76367	26.0388	0	0	0	0	0
K03154: sulfur carrier protein	Sulfur_relay_system_[PATH:ko04122]	0	0	0	0	0	0	0	0	0	0	0	0	0	0	0	0	0	0	0	0	0	0	0	0	0	0	0	0	0	16.2172	0	0	0	0	0	0	0	0	0
K03168: DNA topoisomerase I	NA	0.493097	2.44095	3.87584	2.9328	3.89956	3.65559	2.44118	0	5.41306	1.46414	0	0	0	0	2.90932	0	0	0	0.488759	0	0	0	0	0	0	0	0	0	0	26.2528	0	0	4.40323	3.90699	0	0	0	0	0
K03169: DNA topoisomerase III	NA	0	0	0	6.63652	0	0	0	0	0	0.495295	0	0	0.977536	0	0	0	0	0.980392	0	0	0	0	0	0	0	2.17865	0	0	0	0	0	0	1.55827	1.46491	0	0	0.489476	1.47653	0
K03177: tRNA pseudouridine synthase B	NA	2.25607	14.7211	27.205	6.78021	7.93703	0	4.55842	0	10.2275	4.55874	0	0	0	0	15.8659	0	0	0	0	0	0	0	0	0	0	0	0	0	0	10.2237	0	0	20.3741	6.79933	0	2.28708	0	0	0
K03186: flavin prenyltransferase [EC:2.5.1.129]	Ubiquinone_and_other_terpenoid-quinone_biosynthesis_[PATH:ko00130],Phenylpropanoid_biosynthesis_[PATH:ko00940],Aminobenzoate_degradation_[PATH:ko00627]	0	0	0	0	0	0	1.98413	0	0	0	0	0	0	0	0	0	0	0	0	0	0	0	0	0	0	0	0	0	0	2.03252	0	0	2.00803	0	0	0	0	0	0
K03205: type IV secretion system protein VirD4	Bacterial_secretion_system_[PATH:ko03070]	0.564016	0	0	35.6016	7.22267	0	1.35501	8.58107	2.49847	0	7.96505	0	14.7328	3.27492	0	0	0	0.550964	0	0	0	0	0	0	0	4.5045	0	0	0	1.85185	10.0636	0	14.4861	0	0.563063	0	0.555556	3.99205	0
K03210: preprotein translocase subunit YajC	Protein_export_[PATH:ko03060],Bacterial_secretion_system_[PATH:ko03070],Quorum_sensing_[PATH:ko02024]	3.50877	14.1471	31.9555	0	7.13033	3.5461	3.5461	0	31.9165	3.50877	0	0	0	0	17.6558	0	0	0	0	0	0	0	0	0	0	0	0	0	7.01754	21.1646	0	0	10.5636	10.6391	0	3.58423	0	0	0
K03215: RNA methyltransferase, TrmA family	NA	0.755858	3.75557	0.750751	3.01521	3.02542	0.757576	7.15699	4.21941	7.53076	0	0	8.43882	0	0	3.77593	0	0	0	0	0	0	0	0	0	0	4.21941	0	0	3.37515	7.49421	10.1025	0	3.77092	5.25541	0	0.749064	0	0	0
K03216: RNA methyltransferase, TrmH family, group 2	NA	0	4.38596	6.50765	2.20751	2.17865	2.19298	0	0	8.71478	2.1645	0	0	0	0	4.47447	0	0	0	0	0	0	0	0	0	0	0	0	0	0	24.0374	0	0	4.35748	0	2.17865	0	0	0	0
K03217: YidC/Oxa1 family membrane protein insertase	Protein_export_[PATH:ko03060],Bacterial_secretion_system_[PATH:ko03070],Quorum_sensing_[PATH:ko02024]	8.53353	35.6642	42.6135	35.6072	14.254	9.72489	14.2168	0	20.9667	0	0	0	0	0	7.25937	0	0	0	0	0	0	0	0	0	0	0	0	0	0	74.434	0	0	17.4109	48.2286	0	2.88606	0	0	0
K03218: RNA methyltransferase, TrmH family	NA	2.75487	15.0899	19.5363	12.392	6.92173	8.29347	11.1475	0	11.0144	2.78369	0	0	0	0	12.6197	0	0	0	0	0	0	0	0	0	0	0	0	0	0	22.1511	0	0	16.6504	25.0372	1.37174	8.32905	0	0	1.41844
K03255: translation initiation factor eIF-3 subunit P135	NA	0	0	0	0	0	0	0	0.255428	0	0	0	0	0	0	0	0	0	0	0	0	0	0	0	0	0	0	0	0	0	0	0	0	0	0	0	0	0	0	0
K03281: chloride channel protein, CIC family	NA	1.63399	3.85736	1.30209	5.55211	0.653595	0	1.94572	0	6.83877	1.95322	0	0	0	0	8.82945	0	0	0	0	0	0	0	0	0	0	0	0	0	0.643501	3.27096	0	0	0	1.62602	0	0	0	0	0
K03284: metal ion transporter, MIT family	NA	0	0	4.39699	0	0	0	2.17865	0	2.17176	0	0	0	0	0	0	0	0	0	0	0	0	0	0	0	0	0	0	0	0	4.35104	0	0	1.07527	0	0	0	0	0	0
K03292: glycoside/pentoside/hexuronide:cation symporter, GPH family	NA	0.715308	0	0	0	1.48976	0.747384	0	0	2.24556	0	0	0	0	0	0	0	0	0	0	0	0	0	0	0	0	0	0	0	0	0	0	0	0	0.747384	0	0	0	0	0
K03294: basic amino acid/polyamine antiporter, APA family	NA	0	1.53968	0.762777	0.764526	1.55607	0.778816	0.766284	0	4.67139	0.762777	0	0	0	0	4.6244	0	0	0	0	0	0	0	0	0	0	0	0	0	0	6.91821	0	0	2.29187	3.07951	0.764526	0	0	0	0
K03296: hydrophobic/amphiphilic exporter-1 (mainly G- bacteria), HAE1 family	NA	0.325521	0.32457	0.652955	0	0	0	0	0	1.95905	0.978491	0	0	0	0	0.982476	0	0	0	0	0	0	0	0	0	0	0	0	0	0	1.29108	0	0	1.6191	0.972776	0	0	0	0	0
K03298: drug/metabolite transporter, DME family	NA	0	1.08225	0	2.16452	0	0	0	0	1.08578	0	0	0	0	0	0	0	0	0	0	0	0	0	0	0	0	0	0	0	0	0	1.07527	0	0	0	0	0	0	0	0
K03299: gluconate:H+ symporter, GntP family	NA	0	0	0	0	0	0	0	0	0.749064	0	0	0	0	0	0	0	0	0	0	0	0	0	0	0	0	0	0	0	0	0.819001	1.57247	0	0.749064	0.749064	0	0	0	0	0
K03304: tellurite resistance/dicarboxylate transporter, TDT family	NA	0	1.11111	0	0	1.0929	0	1.10375	0	2.20391	0	0	0	0	0	0	0	0	0	0	0	0	0	0	0	0	0	0	0	0	0	0	0	0	1.08932	0	0	0	0	0
K03305: proton-dependent oligopeptide transporter, POT family	NA	0	6.71099	5.20226	2.23438	0.744048	0	1.49161	0	5.20882	1.48006	0	0	0	0	5.2172	0	0	0	0	0	0	0	0	0	0	0	0	0	0	0.729395	0	0	3.75408	3.71394	0	1.4984	0	0	0
K03307: solute:Na+ symporter, SSS family	NA	0.750751	2.04363	4.89512	17.079	1.36476	0.752445	1.48812	0	6.24567	2.10166	0	0	0	0	2.76668	0	0	0	0.681663	0	0	0	0	0	0	0	0	0	0	35.2704	0.636132	0	6.82772	4.0943	0	0	0	0	0
K03310: alanine or glycine:cation symporter, AGCS family	NA	0	2.12018	4.93614	0.706215	5.06424	1.40351	4.2195	0	2.80852	0	0	0	0	0	2.8145	0	0	0	0	0	0	0	0	0	0	0	0	0	0	10.62	0.703235	0	7.08173	2.9401	0	0.755858	0	0	0
K03311: branched-chain amino acid:cation transporter, LIVCS family	NA	3.95348	5.56143	13.7893	3.16344	11.4329	5.55952	8.73834	0	116.951	4.60126	0	0	0	0	24.9233	0	0	0	0	0	0	0	0	0	0	0	0	0	0	36.7577	3.98173	0	11.9093	8.70273	0	0	0	0	0
K03312: glutamate:Na+ symporter, ESS family	NA	0	0.859107	0.856898	2.57747	0.816993	0.859107	0	0	3.4505	1.71826	0	0	0	0	0.852515	0	0	0	0.861326	0	0	0	0	0	0	0	0	0	0	2.58401	0.868056	0	0	0	0	0	0	0	0
K03315: Na+:H+ antiporter, NhaC family	NA	0	0.704722	0.718391	0.719942	0	0	0	0	2.13538	0	0	0	0	0	0	0	0	0	0	0	0	0	0	0	0	0	0	0	0	0	0.726216	0	0	0	0	0	0	0	0
K03316: monovalent cation:H+ antiporter, CPA1 family	NA	0	4.02586	2.10275	2.9856	0.500501	1.61424	4.85063	0	6.55356	6.98398	0	0	0	0	17.7684	0	0	0	0	0	0	0	0	0	0	0	0	0	0	25.6693	0	0	6.15626	4.72839	0	1.97499	0	0	0
K03320: ammonium transporter, Amt family	NA	0	0	0.490196	0	0	0	0	0	0	0	0	0	0	0	0	0	0	0	0	0	0	0	0	0	0	0	0	0	0	0	0	0	0	0	0	0	0	0	0
K03322: manganese transport protein	NA	0	0	4.62963	0	4.56621	0	4.56621	0	4.56621	0	0	0	0	0	0	0	0	0	0	0	0	0	0	0	0	0	0	0	0	0	0	0	0	4.56621	0	0	0	0	0
K03324: phosphate:Na+ symporter, PNaS family	NA	0.628931	1.25906	1.90018	1.27131	1.8964	0	0.623053	0.628931	8.20053	0.625391	0	0	0	0	0.632511	0	0	0	0.647249	0	0	0	0	0	0	0	0	0	0	5.01387	0	0.628931	3.15433	0	0	0.623053	0	0	0
K03328: polysaccharide transporter, PST family	NA	0.639795	1.9109	1.90723	0.627746	1.89288	0	0.626566	0	1.90238	0.643501	0	0	0	0	3.1686	0	0	0	0.632511	0	0	0	0	0	0	0	0	0	0	7.59409	0	0	0	1.26991	0	1.89519	0	0	0
K03367: D-alanine-_poly(phosphoribitol) ligase subunit 1 [EC:6.1.1.13]	D-Alanine_metabolism_[PATH:ko00473],Two-component_system_[PATH:ko02020],Staphylococcus_aureus_infection_[PATH:ko05150],Cationic_antimicrobial_peptide_(CAMP)_resistance_[PATH:ko01503]	0.672043	9.49511	3.15667	2.02024	0	0	3.61475	0	5.44318	1.35091	0	0	0	0	7.23248	0	0	0	0.677507	0	0	0	0	0	0	0	0	0	0.674764	17.5934	0	0	4.04724	3.36294	0.931164	0	0	0	0.670691
K03406: methyl-accepting chemotaxis protein	Two-component_system_[PATH:ko02020],Bacterial_chemotaxis_[PATH:ko02030]	0	0.602773	1.2013	0	0	0	0.603865	0	0.608273	0	0	0	0	0	0	0	0	0	0	0	0	0	0	0	0	0	0	0	0	0.597372	0	0	0.59952	0	0	0.595238	0	0	0
K03408: purine-binding chemotaxis protein CheW	Two-component_system_[PATH:ko02020],Bacterial_chemotaxis_[PATH:ko02030]	0	0	0	0	0	0	0	0	1.98413	0	0	0	0	0	6.68645	0	0	0	0	0	0	0	0	0	0	0	0	0	0	2.331	0	0	0	1.96078	0	0	0	0	0
K03410: chemotaxis protein CheC	Bacterial_chemotaxis_[PATH:ko02030]	0	0	0	0	0	0	0	0	3.63905	0	0	0	0	0	0	0	0	0	0	0	0	0	0	0	0	0	0	0	0	0	0	0	0	1.66667	0	0	0	0	0
K03411: chemotaxis protein CheD [EC:3.5.1.44]	Bacterial_chemotaxis_[PATH:ko02030]	0	0	2.12314	0	0	2.13675	0	0	2.12314	0	0	0	0	0	0	0	0	0	0	0	0	0	0	0	0	0	0	0	0	2.1097	0	0	0	0	0	0	0	0	0
K03412: two-component system, chemotaxis family, response regulator CheB [EC:3.1.1.61]	Two-component_system_[PATH:ko02020],Bacterial_chemotaxis_[PATH:ko02030]	0	0	0	0	0	0	0	0	1.7094	1.72712	0	0	0	0	1.72712	0	0	0	0	0	0	0	0	0	0	0	0	0	0	3.44533	0	0	0	0	0	0	0	0	0
K03413: two-component system, chemotaxis family, response regulator CheY	Two-component_system_[PATH:ko02020],Bacterial_chemotaxis_[PATH:ko02030]	0	0	0	0	0	0	0	0	2.87356	2.849	0	0	0	0	1.29702	0	0	0	0	0	0	0	0	0	0	0	0	0	0	0	0	0	0	0	0	0	0	0	0
K03424: TatD DNase family protein	NA	0	0	4.99509	0	4.76808	1.71821	1.34409	0	4.39606	1.72712	0	0	0	0	8.18688	0	0	0	0	0	0	0	0	0	0	0	0	0	0	6.50587	0	0	3.99469	5.70972	0	0	0	0	0
K03427: type I restriction enzyme M protein	NA	0	0	1.39041	0.691563	0.949668	0	0	0	4.82859	1.02279	0	0	0	0	0	0	0	0	0	0	0	0	0	0	0	0	0	0	0	2.38276	0	0	0.695894	2.11418	0	0	0	0	0
K03429: processive 1,2-diacylglycerol beta-glucosyltransferase [EC:2.4.1.315]	Glycerolipid_metabolism_[PATH:ko00561]	0	0	0	8.95583	2.54887	0.913242	0	0	30.5653	0	0	0	0	0	1.70504	0	0	0	0	0	0	0	0	0	0	0	0	0	0.933707	6.20253	0	0	1.85198	5.14554	0	0.846024	0	0	0
K03430: 2-aminoethylphosphonate-pyruvate transaminase [EC:2.6.1.37]	Phosphonate_and_phosphinate_metabolism_[PATH:ko00440]	0	2.78553	0	0.933707	0	0	0	0	1.86743	0	0	0	0	0	0	0	0	0	0	0	0	0	0	0	0	0	0	0	0	0.938967	0	0.928505	0	1.86755	0	0	0	0	0
K03431: phosphoglucosamine mutase [EC:5.4.2.10]	Amino_sugar_and_nucleotide_sugar_metabolism_[PATH:ko00520]	3.0442	1.52558	5.33965	3.03725	1.52208	1.5514	3.79311	0	7.63324	0.755858	0	0	0	0	6.09549	0	0	0	0.769823	0	0	0	0	0	0	0	0	0	0.761035	24.3208	0	0	3.84554	2.28672	0	0.761035	0	0	0
K03438: S-adenosyl-methyltransferase	NA	0	1.10011	0	2.74348	0	0	1.0929	0	2.18589	0	0	0	0	0	3.30409	0	0	0	0	0	0	0	0	0	0	0	0	0	0	13.1748	0	0	0	2.20032	0	1.0929	0	0	0
K03442: small conductance mechanosensitive ion channel, MscS family	NA	1.14943	5.76707	5.81137	1.17371	0	0	1.1534	0	2.31081	1.1655	0	0	0	0	2.30681	0	0	0	0	0	0	0	0	0	0	0	0	0	1.15741	2.35157	0	0	3.49653	1.17371	0	0	0	0	0
K03465: thymidylate synthase (FAD) [EC:2.1.1.148]	Pyrimidine_metabolism_[PATH:ko00240],One_carbon_pool_by_folate_[PATH:ko00670]	1.34953	2.69906	8.13062	10.83	4.08748	2.71007	2.7161	0	8.13022	1.38313	0	0	0	0	13.5559	0	0	0	0	0	0	0	0	0	0	0	0	0	0	21.76	0	0	4.08748	17.6722	1.34409	0	0	0	2.7215
K03466: DNA segregation ATPase FtsK/SpoIIIE, S-DNA-T family	NA	0.433463	1.69805	2.10334	1.68676	1.26644	0	0.426803	0.420875	1.70414	1.26317	0	0	0	0	4.27028	0	0	0	0.423549	0	0	0	0	0	0	0	0	0	0	5.09099	0	0	0.854213	2.12319	0	0	0	0	0
K03469: ribonuclease HI [EC:3.1.26.4]	DNA_replication_[PATH:ko03030]	0	1.7094	0	1.72712	0	0	0	0	1.72712	0	0	0	0	0	3.43679	0	0	0	0	0	0	0	0	0	0	0	0	0	0	1.70068	0	0	1.71821	0	0	0	0	0	0
K03470: ribonuclease HII [EC:3.1.26.4]	DNA_replication_[PATH:ko03030]	0	1.33333	2.66667	1.34409	1.34409	0	0	0	5.33355	0	0	0	0	0	0	0	0	0	0	0	0	0	0	0	0	0	0	0	0	2.66135	0	0	1.33333	0	0	0	0	0	0
K03475: PTS system, ascorbate-specific IIC component	Ascorbate_and_aldarate_metabolism_[PATH:ko00053],Phosphotransferase_system_(PTS)_[PATH:ko02060]	0	0	0	0	0	0	0.805153	0	0.81103	0	0	0	0	0	0.814996	0	0	0	0	0	0	0	0	0	0	0	0	0	0	1.62207	0	0	0	0	0	0	0	0	0
K03478: hypothetical protein	NA	0	1.41243	1.40647	1.32275	1.33869	0	1.3947	0	1.40647	2.80112	0	0	0	0	2.80117	0	0	0	0	0	0	0	0	0	0	0	0	0	0	2.79536	0	0	1.38889	5.62608	0	0	0	0	0
K03481: RpiR family transcriptional regulator, glv operon transcriptional	NA	0	3.89154	5.36668	7.62603	1.33333	0	0	0	6.67659	2.70463	0	0	0	0	0	0	0	0	0	0	0	0	0	0	0	0	0	0	0	11.7363	1.37174	0	3.92037	5.15224	0	0	0	0	0
K03483: mannitol operon transcriptional antiterminator	NA	0	0.47619	0	0	2.40852	0.474158	0	0	17.7644	0	0	0	0	0	0	0	0	0	0	0	0	0	0	0	0	0	0	0	0	0.966192	0	0	0	0.484496	0	0	0	0	0
K03484: LacI family transcriptional regulator, sucrose operon repressor	NA	0	0	1.03199	1.0352	1.03199	0	0	0	1.02881	0	0	0	0	0	0	0	0	0	0	0	0	0	0	0	0	0	0	0	0	0	0	0	0	0	0	0	0	0	0
K03486: GntR family transcriptional regulator, trehalose operon	NA	0	0	0	0	0	0	0	0	0	0	0	0	0	0	0	0	0	0	0	0	0	0	0	0	0	0	0	0	0	1.4245	0	0	0	0	0	0	0	0	0
K03495: glucose inhibited division protein A	NA	0	5.90903	6.99643	3.77931	1.62801	0.542005	0.538503	0	3.23737	0.544662	0	0	0	0	9.7186	0	0	0	0	0	0	0	0	0	0	0	0	0	0	9.16281	1.06838	0	3.24328	1.07791	0	1.60519	0	0	0
K03496: chromosome partitioning protein	NA	0	3.96303	2.65077	12.8245	1.34409	1.33333	0	0	1.43062	0	4.41863	0	1.24378	0	3.99469	0	0	0	0	0	0	0	0	0	0	0	0	0	0	7.94726	1.25786	0	3.87556	1.34409	0	0	0	0	0
K03497: chromosome partitioning protein, ParB family	NA	2.62467	9.39194	10.984	16.6982	4.97226	2.40523	0	2.19298	11.5681	3.84249	1.49991	0	0.744048	0.745712	17.4708	0	0	0	0	0.749064	0	0	0	0	0	0	0	0	0.745712	9.37573	0.633714	0	18.1636	3.84249	1.9409	1.18624	0	1.11857	0
K03498: trk system potassium uptake protein TrkH	NA	0.735835	1.34409	0	1.34409	0	1.89394	2.63799	0	5.14303	0	0	0	0	0	1.49983	0	0	0	0	0	0	0	0	0	0	0	0	0	0	7.4431	0.750751	0	2.22061	0.745712	0	1.90476	0	0	0
K03499: trk system potassium uptake protein TrkA	NA	0	0	1.51515	3.05112	0	0	1.52905	0	0	0	0	0	0	0	0	0	0	0	0	0	0	0	0	0	0	0	0	0	0	12.2117	0	0	1.54321	0	0	0	0	0	0
K03500: ribosomal RNA small subunit methyltransferase B	NA	0	1.53787	0.768049	2.33304	1.56316	0.775194	0.777001	0	4.66028	0	0	0	0	0	0	0	0	0	0	0	0	0	0	0	0	0	0	0	0	3.1028	0	0	1.54679	1.55587	0	0.773395	0	0	0
K03501: glucose inhibited division protein B	NA	2.85512	2.86123	7.12899	7.12873	1.43678	1.41844	1.43678	1.43062	4.28605	0	0	0	0	0	10.0211	0	0	0	1.43678	0	0	0	0	0	0	0	0	0	1.43678	5.72921	0	1.43678	2.84294	2.84294	0	5.67982	0	0	0
K03517: quinolinate synthase [EC:2.5.1.72]	Nicotinate_and_nicotinamide_metabolism_[PATH:ko00760]	0	0	0	1.12233	0	0	0	0	9.0452	0	0	0	0	0	0	0	0	0	0	0	0	0	0	0	0	0	0	0	0	0	0	0	1.12994	0	1.12233	1.11857	0	0	0
K03518: carbon-monoxide dehydrogenase small subunit [EC:1.2.7.4]	NA	0	0	0	0	0	0	0	0	2.19298	0	0	0	0	0	0	0	0	0	0	0	0	0	0	0	0	0	0	0	0	9.04531	0	0	0	0	0	0	0	0	0
K03521: electron transfer flavoprotein beta subunit	NA	5.22369	35.2305	37.8194	52.3053	69.374	32.6211	36.5825	2.56913	171.458	24.8339	0	0	0	0	139.72	0	0	0	0	0	0	0	0	0	0	0	0	0	2.61438	54.966	0	0	18.2455	90.1035	3.91136	0	0	0	3.90661
K03522: electron transfer flavoprotein alpha subunit	NA	3.96902	28.6367	39.5109	77.1706	114.699	23.7918	58.1338	0.980392	153.056	28.7965	0	1.001	0	0	161.691	0	0	0	0	0	0	0	0	0	0	0	0	0	4.93713	63.299	2.96154	0	28.6241	154.175	2.9648	0.986193	0	0	0
K03523: biotin transport system substrate-specific component	ABC_transporters_[PATH:ko02010]	0	0	0	0	0	0	0	0	0	0	0	0	0	0	1.88324	0	0	0	0	0	0	0	0	0	0	0	0	0	0	0	0	0	1.8622	0	0	0	0	0	0
K03524: BirA family transcriptional regulator, biotin operon repressor / biotin-[acetyl-CoA-carboxylase] ligase [EC:6.3.4.15]	Biotin_metabolism_[PATH:ko00780]	0	1.04493	0	2.17865	1.04822	0	0	0	1.0582	0	0	0	0	0	1.05152	0	0	0	0	0	0	0	0	0	0	0	0	0	0	0	0	0	2.09974	2.08335	0	0	0	0	0
K03525: type III pantothenate kinase [EC:2.7.1.33]	Pantothenate_and_CoA_biosynthesis_[PATH:ko00770]	1.33333	1.31752	5.3069	1.32802	4.00544	4.01637	1.32802	0	10.6949	1.32275	0	0	0	0	2.66684	0	0	0	0	0	0	0	0	0	0	0	0	0	0	6.62961	0	0	0	0	0	0	0	0	0
K03526: (E)-4-hydroxy-3-methylbut-2-enyl-diphosphate synthase [EC:1.17.7.1 1.17.7.3]	Terpenoid_backbone_biosynthesis_[PATH:ko00900]	0	0.966184	0.974659	1.95221	1.93805	0	0	0	4.85914	0	0	0	0	0	0	0	0	0	0	0	0	0	0	0	0	0	0	0	0	5.83123	0	0	0.986193	1.938	0	0	0	0	0.971817
K03529: chromosome segregation protein	NA	0	0	0.286862	0	0.291886	0.285878	0	0	0.578711	0	0	0	0	0	0.572013	0	0	0	0	0	0	0	0	0	0	0	0	0	0	1.16909	0	0	0.288351	0.285878	0	0	0	0	0
K03530: DNA-binding protein HU-beta	NA	0	14.898	41.0737	29.7129	14.9841	11.1527	29.7129	7.44902	44.9079	18.6434	0	0	0	0	52.0599	0	0	0	0	0	0	0	0	0	0	0	0	0	0	55.8885	0	0	89.3476	33.5424	0	3.7037	0	0	0
K03531: cell division protein FtsZ	Cell_cycle_-_Caulobacter_[PATH:ko04112]	0	10.4363	9.7003	4.41158	3.55094	0	7.9391	0	13.825	0.884173	0	0	0	0	4.42806	0	0	0	1.76367	0	0	0	0	0	0	0	0	0	0	13.7807	0.877193	0	2.65966	5.30776	0	0	0	0	0
K03536: ribonuclease P protein component	NA	6.11672	18.1044	24.2176	18.1292	3.0581	0	6.14452	0	9.03631	5.97919	0	0	0	0	6.00601	0	0	0	0	0	0	0	0	0	0	0	0	0	0	21.2131	0	0	9.09243	11.9584	0	0	0	0	0
K03537: ribonuclease P/MRP protein subunit POP5 [EC:3.1.26.5]	RNA_transport_[PATH:ko03013],Ribosome_biogenesis_in_eukaryotes_[PATH:ko03008]	0	0	0	0	0	0	0	0	0	0	0	0	0	0	0	0	0	0	0	0	0	0	0	0	0	0	0	0	0	0	0	0	10.4167	0	0	0	0	0	0
K03544: ATP-dependent Clp protease ATP-binding subunit ClpX	Cell_cycle_-_Caulobacter_[PATH:ko04112]	5.72306	15.5396	25.3778	25.4787	26.2033	4.11955	25.3891	0	41.092	10.6788	0	0	0	0	41.8229	0	0	0	0.823045	0	0	0	0	0	0	0	0	0	0.814996	64.617	0.819001	0	18.872	54.8772	0.821018	6.60119	0	0	1.64205
K03545: trigger factor	NA	2.38293	19.8632	17.5026	34.2105	8.76837	2.37912	18.2956	0	31.9018	6.37582	0	0	0	0	23.9092	0	0	0	0.799361	0	0	0	0	0	0	0	0	0	0.799361	63.6159	0.789889	1.5892	15.1007	56.4712	0	3.98756	0	0	0
K03546: exonuclease SbcC	NA	0	0.870356	0.293169	0	0.584817	0	0.291886	0.289603	1.1445	0	0	0	0	0	0.578968	0	0	0	0	0	0	0	0	0	0	0	0	0	0	0.289352	0	0	1.74127	0.290867	0	0	0	0	0
K03547: exonuclease SbcD	NA	0.846024	0.839631	2.52526	0.835422	0	0	0	0	3.38631	0	0	0	0	0	0.841751	0	0	0	0	0	0	0	0	0	0	0	0	0	0	0.865801	0	0	1.6964	0.856898	0	0	0	0	0
K03550: holliday junction DNA helicase RuvA [EC:3.6.4.12]	Homologous_recombination_[PATH:ko03440]	0	0	0	1.7094	0	1.71821	0	0	1.7094	0	0	0	0	0	0	0	0	0	0	0	0	0	0	0	0	0	0	0	0	0	0	0	0	0	0	3.41889	0	0	0
K03551: holliday junction DNA helicase RuvB [EC:3.6.4.12]	Homologous_recombination_[PATH:ko03440]	0	0	0	0.998004	0	0	0	0	1.999	0	0	0	0	0	4.01011	0	0	0	0	0	0	0	0	0	0	0	0	0	0	3.0212	0	0	0	2.0111	0	1.001	0	0	0
K03553: recombination protein RecA	Homologous_recombination_[PATH:ko03440]	0	18.5563	12.7487	1.9608	3.89872	5.88531	3.91589	0	10.8323	2.93267	0	0	0	0	5.85959	0	0	0	0.983284	0	0	0	0	0	0	0	0	0	0	14.4701	1.90749	0	5.79611	9.63179	0	0.971817	0	0	0
K03555: DNA mismatch repair protein MutS	Mismatch_repair_[PATH:ko03430]	0	1.29445	1.50448	2.64425	2.7905	0	0.938374	0	10.7717	0	0	0	0.387147	0	3.36372	0	0	0	0	0	0	0	0	0	0	0	0	0	0	7.6991	0.359195	0	3.55472	1.07837	0.928411	0	0	0	0
K03563: carbon storage regulator	Two-component_system_[PATH:ko02020],Biofilm_formation_-_Vibrio_cholerae_[PATH:ko05111],Biofilm_formation_-_Pseudomonas_aeruginosa_[PATH:ko02025],Biofilm_formation_-_Escherichia_coli_[PATH:ko02026]	0	4.90196	0	0	0	0	0	0	0	0	0	0	0	0	0	0	0	0	0	0	0	0	0	0	0	0	0	0	0	0	0	0	0	0	0	0	0	0	0
K03564: peroxiredoxin Q/BCP	NA	4.44444	6.63743	4.44464	6.63723	2.22222	0	0	0	24.4021	2.20751	0	0	0	0	15.5563	0	0	0	0	0	0	0	0	0	0	0	0	0	0	8.81569	0	0	0	4.4152	0	0	0	0	2.22222
K03565: regulatory protein	NA	0	0	0	0	0	0	0	0	3.20513	0	0	0	0	0	0	0	0	0	0	0	0	0	0	0	0	0	0	0	0	0	0	0	0	0	0	0	0	0	0
K03568: TldD protein	NA	0	0.735835	1.47005	4.43629	2.22727	2.22059	2.21897	0	2.2305	0	0	0	0	0	0.745712	0	0	0	0	0	0	0	0	0	0	0	0	0	0	8.11224	0	0	0	7.39787	0	0	0	0	0
K03569: rod shape-determining protein MreB and related proteins	NA	0.977517	4.93349	5.91094	10.016	3.03043	2.02947	3.9446	0	17.9703	5.94643	0	0	0	0	9.89797	0	0	0	0	0	0	0	0	0	0	0	0	0	0.986193	38.7451	0	0	11.9622	18.7748	0	0	0	0	0.963391
K03570: rod shape-determining protein MreC	NA	0	1.16144	2.27926	5.75146	5.72751	0	1.14943	1.12994	2.27921	1.13766	0	0	0	0	1.16959	0	0	0	0	0	0	0	0	0	0	0	0	0	1.13766	10.3022	0	0	2.29496	4.54686	0	1.1534	0	0	1.15741
K03571: rod shape-determining protein MreD	NA	0	2.08333	0	4.24784	0	0	2.13675	0	8.43899	2.08333	0	0	0	0	2.09644	0	0	0	0	0	0	0	0	0	0	0	0	0	0	0	2.09644	0	2.09644	0	0	0	0	0	0
K03572: DNA mismatch repair protein MutL	Mismatch_repair_[PATH:ko03430]	0.515198	1.54721	3.6492	1.56267	0	0	1.03923	0	3.62647	0	0	0	0	0	1.0336	0	0	0	0	0	0	0	0	0	0	0	0	0	0	2.58561	0	0	0.516796	1.03924	0	0.516796	0	0	0
K03574: 7,8-dihydro-8-oxoguanine triphosphatase	NA	1.69205	2.13675	2.13675	2.15054	2.20751	0	2.15054	0	5.49225	0	0	0	0	0	8.88176	0	0	0	0	0	0	0	0	0	0	0	0	0	0	0	0	0	3.83117	2.1645	0	0	0	0	0
K03577: TetR/AcrR family transcriptional regulator, acrAB operon repressor	NA	0	3.58423	1.8018	1.56495	8.09856	0	3.57465	0	5.00204	1.8018	0	0	0	0	0	0	0	0	0	0	0	0	0	0	0	0	0	0	0	5.38613	0	0	0	3.57465	0	1.57233	0	0	0
K03582: exodeoxyribonuclease V beta subunit [EC:3.1.11.5]	Homologous_recombination_[PATH:ko03440]	0	0	0	0	0	0	0	0	0.460405	0	0	0	0	0	0	0	0	0	0	0	0	0	0	0	0	0	0	0	0	0.931099	0	0	0	0	0	0	0	0	0
K03584: DNA repair protein RecO (recombination protein O)	Homologous_recombination_[PATH:ko03440]	0	5.30733	3.98419	1.32275	0	0	0	0	3.97879	0	0	0	0	0	2.64554	0	0	0	0	0	0	0	0	0	0	0	0	0	0	2.64554	0	0	1.32275	1.33333	0	0	0	0	0
K03587: cell division protein FtsI (penicillin-binding protein 3)	Peptidoglycan_biosynthesis_[PATH:ko00550],beta-Lactam_resistance_[PATH:ko01501]	0	1.54879	0	0	1.02802	0	1.03843	0	1.56427	0	0	0	0	0	0	0	0	0	0	0	0	0	0	0	0	0	0	0	0	1.03844	0	0	0	0.529101	0	0	0	0	0
K03588: cell division protein FtsW	Cell_cycle_-_Caulobacter_[PATH:ko04112]	0	4.52915	3.63341	0.898473	0	0.928505	0.908265	0	16.342	1.81406	0	0	0	0	10.8931	0	0	0	0	0	0	0	0	0	0	0	0	0	0.900901	9.05345	0	0	2.71998	0	0	0	0	0	0
K03590: cell division protein FtsA	Cell_cycle_-_Caulobacter_[PATH:ko04112]	0	0.726216	0	0	0	0	0	0	1.45563	0	0	0	0	0	0	0	0	0	0	0	0	0	0	0	0	0	0	0	0	0	0	0	0	0	0	0	0	0	0
K03592: PmbA protein	NA	0	3.00979	2.27635	14.44	3.78813	1.52043	2.27635	0.764526	0.755858	0	0	0	0	0	5.31195	0	0	0	0	0	0	0	0	0	0	0	0	0	0	5.31551	0	0	2.26419	9.09651	0	0	0	0	0
K03594: bacterioferritin [EC:1.16.3.1]	Porphyrin_and_chlorophyll_metabolism_[PATH:ko00860]	0	0	0	0	1.92678	0	0	0	0	0	0	0	0	0	0	0	0	0	0	0	0	0	0	0	0	0	0	0	0	0	0	0	0	0	0	0	0	0	0
K03595: GTP-binding protein Era	NA	0	7.9834	8.0462	3.45258	4.63408	1.15741	0	0	4.59386	0	0	0	0	0	2.30283	0	0	0	0	0	0	0	0	0	0	0	0	0	0	3.44444	0	0	3.44828	0	0	0	0	0	0
K03596: GTP-binding protein LepA	Legionellosis_[PATH:ko05134]	1.69492	2.26672	2.25997	0.561167	1.13673	0	0	0	2.86005	0	0	0	0	0	2.85109	0	0	0	0	0	0	0	0	0	0	0	0	0	0	7.35973	0	0	3.42376	1.13282	0	0.561167	0	0	0
K03601: exodeoxyribonuclease VII large subunit [EC:3.1.11.6]	Mismatch_repair_[PATH:ko03430]	0	0.852515	0	0	0	0	0	0	2.53815	0	0	0	0	0	0	0	0	0	0	0	0	0	0	0	0	0	0	0	0	0.85034	0	0	0.821018	0	0	0	0	0	0
K03602: exodeoxyribonuclease VII small subunit [EC:3.1.11.6]	Mismatch_repair_[PATH:ko03430]	0	0	0	0	0	0	0	0	9.73288	0	0	0	0	0	0	0	0	0	0	0	0	0	0	0	0	0	0	0	0	0	0	0	0	0	0	0	0	0	0
K03605: hydrogenase 1 maturation protease	NA	0	0	1.07527	1.07527	0	0	0	0	1.08932	0	0	0	0	0	0	0	0	0	0	0	0	0	0	0	0	0	0	0	0	0	2.16816	0	0	1.07527	0	0	0	0	0
K03608: cell division topological specificity factor	NA	0	0	18.5203	18.1558	7.36851	11.0713	14.6122	0	36.5531	0	0	0	0	0	25.4818	0	0	0	0	0	0	0	0	0	0	0	0	0	0	21.8984	0	0	14.6122	29.105	0	10.9094	0	0	0
K03609: septum site-determining protein MinD	NA	1.29702	12.8407	9.03457	8.89912	3.88107	2.57899	6.44003	1.29199	14.0102	6.44015	0	0	0	0	27.048	0	0	0	0	0	0	0	1.43678	0	0	0	0	0	1.27226	20.6382	3.87114	0	6.46093	18.0687	0	2.57907	0	0	0
K03610: septum site-determining protein MinC	NA	1.49477	6.03337	12.199	6.06092	4.54571	3.00992	3.0303	0	12.5284	1.5015	0	0	0	0	15.3353	0	0	0	0	0	0	0	0	0	0	0	0	0	1.51515	9.1839	0	0	4.50673	12.0467	0	6.20044	0	0	0
K03612: electron transport complex protein RnfG	NA	3.62319	9.01891	16.2461	1.82149	1.79211	1.79211	5.39582	0	27.2648	7.17825	0	0	0	0	43.5395	0	0	0	1.79211	0	0	0	0	0	0	0	0	0	0	8.98984	0	0	7.23658	3.6431	0	3.60371	0	0	1.79211
K03615: electron transport complex protein RnfC	NA	4.5665	19.8124	20.7468	12.3491	7.70571	4.58033	8.44387	0.773395	74.335	6.88814	0	0	0	0	65.8239	0	0	0	2.34766	0	0	0	0	0	0	0	0	0	2.28497	54.8804	3.82154	0	13.8351	19.3466	3.08126	6.97902	0	0	0
K03616: electron transport complex protein RnfB	NA	2.08988	24.0966	18.8721	7.29173	0	4.18303	4.21621	0	11.511	7.41511	0	0	0	0	51.3028	0	0	0	1.04493	0	0	0	0	0	0	0	0	0	0	25.6449	1.05152	0	17.0814	6.51678	0	1.05152	0	0	0
K03617: electron transport complex protein RnfA	NA	1.78253	7.13991	17.9606	7.16033	1.79211	1.8018	0	1.79211	14.348	7.14929	0	0	0	0	41.172	0	0	0	0	0	0	0	0	0	0	0	0	0	0	12.507	0	0	19.7233	3.56516	0	3.57465	0	0	3.56506
K03618: hydrogenase-1 operon protein HyaF	NA	0	0	0	0	0	0	0	0	0	0	0	0	0	0	0	0	0	0	1.89394	0	0	0	0	0	0	0	0	0	0	5.68182	0	0	1.88324	0	0	0	0	0	0
K03621: glycerol-3-phosphate acyltransferase PlsX [EC:2.3.1.15]	Glycerolipid_metabolism_[PATH:ko00561],Glycerophospholipid_metabolism_[PATH:ko00564]	1.78979	9.12951	5.35489	7.36247	15.176	0.995025	1.001	0	23.7956	0	0	0	0	0	17.9104	0	0	0	0	0	0	0	0	0	0	0	0	0	0	13.4182	0	0	19.6839	10.7122	0.896057	0	0	0	0.896057
K03624: transcription elongation factor GreA	NA	2.13675	2.20751	0	8.61648	8.54718	0	0	0	0	0	0	0	0	0	6.49369	0	0	0	0	0	0	0	0	0	0	0	0	0	0	12.8483	0	0	8.60233	6.49405	0	0	0	0	0
K03625: N utilization substance protein B	NA	0	0	0	0	0	0	0	0	0	0	0	0	0	0	0	0	0	0	0	0	0	0	0	0	0	0	0	0	0	4.01606	0	0	0	0	0	0	0	0	0
K03628: transcription termination factor Rho	RNA_degradation_[PATH:ko03018]	0.639795	3.9749	5.43866	1.94184	3.22888	1.92682	0.63857	0	5.27741	1.2895	0	0	0	0	12.849	0	0	0	0	0	0	0	0	0	0	0	0	0	0.651042	24.4933	0.648508	0	3.84554	0	0	0	0	0	0
K03629: DNA replication and repair protein RecF	Homologous_recombination_[PATH:ko03440]	0.915751	9.21148	11.9505	3.70406	1.84932	1.83667	1.84185	0	3.68076	1.83908	0	0	0	0	14.7852	0	0	0	0	0	0	0	0	0	0	0	0	0	0	7.37243	0	0	13.7623	3.65549	0	1.83152	0	0	0
K03630: DNA repair protein RadC	NA	0	1.443	0	7.55894	3.20572	1.443	3.18909	0.259403	2.89855	1.43678	0	0	2.219	1.19934	5.89296	0	0	0	0	0	0	0	0	0	0	0	0	0	0	10.1325	1.66642	0	4.90773	2.89228	0	1.4556	1.19264	0	0
K03631: DNA repair protein RecN (Recombination protein N)	NA	0	0	0	2.4276	1.83397	0	2.05004	0	2.43997	0.603865	0	0	0	0	0.608273	0	0	0	0	0	0	0	0	0	0	0	0	0	0	3.04935	0.615006	0	1.22339	0.608273	0	0	0	0	0.609385
K03634: outer membrane lipoproteins carrier protein	NA	0	8.7172	5.21742	3.45423	0	1.73611	6.98138	0	50.7062	3.52744	0	0	0	0	17.5173	0	0	0	0	0	0	0	0	0	0	0	0	0	0	5.22661	1.72712	0	10.4628	1.7452	5.24498	0	0	0	0
K03635: molybdopterin synthase catalytic subunit [EC:2.8.1.12]	Folate_biosynthesis_[PATH:ko00790],Sulfur_relay_system_[PATH:ko04122]	0	4.07751	0	0	2.03252	0	0	0	0	0	0	0	0	0	0	0	0	0	0	0	0	0	0	0	0	0	0	0	0	8.16749	2.07039	0	0	0	0	0	0	0	0
K03637: cyclic pyranopterin phosphate synthase [EC:4.1.99.18]	Folate_biosynthesis_[PATH:ko00790],Sulfur_relay_system_[PATH:ko04122]	0	0	2.39808	2.41546	0	0	0	0	0	0	0	0	0	0	0	0	0	0	0	0	0	0	0	0	0	0	0	0	0	2.38095	0	0	0	0	0	0	0	0	0
K03639: cyclic pyranopterin phosphate synthase [EC:4.1.99.18]	Folate_biosynthesis_[PATH:ko00790],Sulfur_relay_system_[PATH:ko04122]	0	0	1.06838	0	0	0	0	0	1.07181	0	0	0	0	0	0	0	0	0	0	0	0	0	0	0	0	0	0	0	0	3.19835	0	0	0	0	0	0	0	0	0
K03640: peptidoglycan-associated lipoprotein	NA	0	1.61812	1.63399	0	0	0	0	0	1.62602	0	0	0	0	0	0	0	0	0	0	0	0	0	0	0	0	0	0	0	0	0	0	0	0	0	0	0	0	0	0
K03648: uracil-DNA glycosylase [EC:3.2.2.27]	Base_excision_repair_[PATH:ko03410],Primary_immunodeficiency_[PATH:ko05340]	0	1.52207	0	4.54552	3.01659	0	1.51515	0	1.51515	0	0	0	0	0	3.03722	0	0	0	0	0	0	0	0	0	0	0	0	0	1.52207	0	0	0	0	1.52905	0	0	0	0	0
K03650: tRNA modification GTPase	NA	0	2.97137	6.63317	4.5089	0.750751	0.740741	0	0	1.49149	0.745712	0	0	0	0	2.95821	0	0	0	0	0	0	0	0	0	0	0	0	0	0	2.21404	0	1.48821	3.7056	0.744048	0	2.22733	0	0	0
K03654: ATP-dependent DNA helicase RecQ [EC:3.6.4.12]	RNA_degradation_[PATH:ko03018]	0	0	0	0	0.407997	0	0	0	0.411523	0	0	0	0	0	0	0	0	0	0	0	0	0	0	0	0	0	0	0	0	1.65041	0	0	0	0	0	0	0	0	0
K03655: ATP-dependent DNA helicase RecG [EC:3.6.4.12]	Homologous_recombination_[PATH:ko03440]	0	8.36114	16.6554	20.1458	11.2188	9.41695	7.9722	0	42.391	3.68363	0	0	0	0	18.2473	0	0	0	0	0	0	0	0	0	0	0	0	0	1.92678	27.9623	4.12801	0	7.39245	20.1799	0	0	0	0	0.500501
K03656: ATP-dependent DNA helicase Rep	NA	0	0.452284	1.36063	1.35443	0.902135	0	0.905216	0	3.62094	0	0	0	0	0	0.900901	0	0	0	0	0	0	0	0	0	0	0	0	0	0	5.41659	0	0	0.45977	1.81787	0	0	0	0	0
K03657: DNA helicase II / ATP-dependent DNA helicase PcrA [EC:3.6.4.12]	Nucleotide_excision_repair_[PATH:ko03420],Mismatch_repair_[PATH:ko03430]	0	0.997271	0.495295	2.45365	1.46299	0	2.409	0	3.93651	0	0	0	0	0	3.37196	0	0	0	0	0	0	0	0	0	0	0	0	0	0	0.971172	0	0	4.39748	0	0	0	0	0	0
K03660: N-glycosylase/DNA lyase [EC:3.2.2.- 4.2.99.18]	Base_excision_repair_[PATH:ko03410]	0	1.1655	0	2.32694	0	0	0	0	5.87731	1.17371	0	0	0	0	1.17371	0	0	0	0	0	0	0	0	0	0	0	0	0	0	10.5726	0	0	0	2.33921	0	0	0	0	0
K03664: SsrA-binding protein	NA	0	8.38675	16.9276	8.54378	4.17977	0	8.71286	0	4.23285	0	0	0	0	0	10.7394	0	0	0	0	0	0	0	0	0	0	0	0	0	0	10.6559	0	0	14.913	12.7555	0	0	0	0	0
K03665: GTP-binding protein HflX	NA	1.59113	1.59876	1.59681	4.01247	4.01646	1.61034	0.799361	0	6.39323	0.793651	0	0	0	0	2.42143	0	0	0	0	0	0	0	0	0	0	0	0	0	0	3.20914	0	0	1.61244	4.84146	0.807103	2.4273	0	0	0
K03666: host factor-I protein	RNA_degradation_[PATH:ko03018],Quorum_sensing_[PATH:ko02024],Biofilm_formation_-_Vibrio_cholerae_[PATH:ko05111]	0	3.92157	0	16.0176	0	0	3.96825	0	0	3.96825	0	0	0	0	0	0	0	0	4.01606	0	0	0	0	0	0	0	0	0	0	0	0	0	11.9048	3.96825	0	0	0	0	0
K03671: thioredoxin 1	NOD-like_receptor_signaling_pathway_[PATH:ko04621],Fluid_shear_stress_and_atherosclerosis_[PATH:ko05418]	6.47249	81.6112	107.915	107.56	39.2823	9.77282	19.7497	0	189.744	19.6091	0	0	0	0	69.6449	0	0	0	0	0	0	0	0	0	0	0	0	0	6.47249	140.273	33.2478	0	71.7082	238.028	9.77219	0	0	0	3.23625
K03685: ribonuclease III [EC:3.1.26.3]	Ribosome_biogenesis_in_eukaryotes_[PATH:ko03008],Proteoglycans_in_cancer_[PATH:ko05205]	0	0	0	0	1.46199	0	0	0	1.443	0	0	0	0	0	1.46199	0	0	0	0	0	0	0	0	0	0	0	0	0	0	2.87362	0	0	2.89877	1.43678	0	0	0	0	0
K03686: molecular chaperone DnaJ	NA	0	10.5689	1.76836	21.8683	6.57558	0.881834	4.08085	0	32.1765	1.77549	0	0	0	0	7.72397	0	0	0	0	0	0	0	0	0	0	0	0	0	0.881834	18.3521	0	0	6.17781	17.9384	0	0.863558	0	0	0
K03687: molecular chaperone GrpE	NA	0	3.33333	0	4.97521	0	1.65017	1.64204	0	56.4187	0	0	0	0	0	1.66667	0	0	0	0	0	0	0	0	0	0	0	0	0	0	30.1815	0	0	3.39537	10.12	0	1.65837	0	0	0
K03688: ubiquinone biosynthesis protein	NA	0	0.613874	0.615006	1.2289	0.612745	0	0	0	4.28032	0	0	0	0	0	2.49827	0	0	0	0	0	0	0	0	0	0	0	0	0	0	0.616143	0	0	0	0.616143	0	0	0	0	0.611621
K03694: ATP-dependent Clp protease ATP-binding subunit ClpA	NA	1.18394	0.793179	5.12529	13.3846	0.391236	1.96686	0.394011	0	26.0646	0	0	0	0	0	1.18255	0	0	0	0	0.384468	0	0	0	0	0	0	0	0	2.75635	2.76433	3.54289	0	1.97248	5.91957	0.790405	0.786168	0	0	0
K03695: ATP-dependent Clp protease ATP-binding subunit ClpB	Longevity_regulating_pathway_-_multiple_species_[PATH:ko04213]	0	0	0	0	0	0	0	0	0	0	0	0	0	0	0	0	0	0	0	0	0	0	0	0	0	0	0	0	1.41243	0	0	0	0	0	0	0	0	0	0
K03696: ATP-dependent Clp protease ATP-binding subunit ClpC	NA	0	1.25316	1.66773	5.83768	3.33236	0.842815	2.49751	0	35.9227	3.34451	0	0	0	0	3.3365	0	0	0	0	0	0	0	0	0	0	0	0	0	0.420345	22.5512	2.10662	0	0.827131	10.0326	2.08562	0.832839	0	0	0
K03699: putative hemolysin	NA	0.474158	0	1.6422	57.2262	8.64932	0	0.793651	1.62602	18.9807	0	1.39642	2.87777	9.95472	0	1.63399	0	0	11.6739	0	1.45799	0	0	0	0	0	0	0	0	0.799361	8.95656	2.79303	0.465549	2.78062	3.39215	0	0	0	0.4649	0
K03701: excinuclease ABC subunit A	Nucleotide_excision_repair_[PATH:ko03420]	0.365898	1.79288	1.80266	3.54578	0.955739	0.728998	2.33223	0	9.66099	0	0	0	0	0	1.45379	0	0	0	0.361925	0	0	0	0	0	0	0	0	0	0	11.2255	0.358423	0	1.13818	5.47854	0	0.722304	0	0.356888	0
K03702: excinuclease ABC subunit B	Nucleotide_excision_repair_[PATH:ko03420]	0.523286	1.5456	1.03843	0.517598	0.515996	0	0	0	3.62895	0	0	0	0	0	0.520021	0	0	0	0	0	0	0	0	0	0	0	0	0	0	10.9119	0	0	0	3.11543	0	1.03359	0	0	0
K03703: excinuclease ABC subunit C	Nucleotide_excision_repair_[PATH:ko03420]	0	0.564016	0.565931	0.557414	0	0	0	1.16754	5.63845	0.564972	0	0	0	0	0	0	0	0	0	0	0	0	0	0	0	0	0	0	0	4.52316	0.573723	0	2.25416	0	0.569801	0.566893	0	0	0
K03704: cold shock protein (beta-ribbon, CspA family)	NA	150.818	739.519	1010.85	588.531	250.416	88.707	328.143	3.33333	328.704	169.961	0	0	0	0	750.933	0	0	0	88.707	0	0	0	0	0	0	0	0	0	67.791	813.921	36.0625	0	2012.75	656.751	15.8757	130.539	0	0	10.4167
K03705: heat-inducible transcriptional repressor	NA	0.977517	2.002	7.99689	12.0069	0	4.04684	3.9953	0.998004	32.1912	0	0	0	0	0	2.002	0	0	0	0	0	0	0	0	0	0	0	0	0	0.998004	27.1051	4.0313	0	2.02022	12.0945	0	0	0	0	0
K03706: transcriptional pleiotropic repressor	NA	0	9.13002	18.2708	10.4888	2.60421	3.91654	7.80771	0	34.0359	3.92169	0	0	0	0	19.6759	0	0	0	0	0	0	0	0	0	0	0	0	0	1.30719	36.6497	0	0	11.7862	11.7293	1.31752	1.31234	0	0	0
K03708: transcriptional regulator CtsR	NA	0	0	0	0	0	0	0	0	6.63723	0	0	0	0	0	0	0	0	0	0	0	0	0	0	0	0	0	0	0	0	15.5116	2.20751	0	0	0	0	0	0	0	0
K03710: GntR family transcriptional regulator	NA	0	0	1.3947	9.82195	4.20789	1.41243	0	0	11.1694	0	0	0	0	0	1.4245	0	0	0	0	0	0	0	0	0	0	0	0	0	0	23.7586	0	0	4.18474	9.77597	0	0	0	0	0
K03711: Fur family transcriptional regulator, ferric uptake regulator	NA	22.909	180.874	176.158	310.64	62.7036	22.7874	205.143	0	312.781	25.3472	0	0	0	0	93.7056	0	0	0	0	0	0	0	0	0	0	0	0	0	15.5715	245.026	32.8807	2.71003	249.981	509.512	23.8109	7.62449	0	0	0
K03716: spore photoproduct lyase	NA	0	1.13379	4.35379	1.1534	1.1655	0	0	0	3.07948	0	0	0	0	0	2.14004	0	0	0	0	0	0	0	0	0	0	0	0	0	0	4.41976	0	0	7.49948	2.13866	0	0	0	0	0
K03717: LysR family transcriptional regulator, transcriptional activator of	NA	0	0	0	0	0	0	0	0	2.32291	0	0	0	0	0	0	0	0	0	0	0	0	0	0	0	0	0	0	0	0	0	0	0	0	0	0	0	0	0	0
K03719: Lrp/AsnC family transcriptional regulator, leucine-responsive	NA	0	2.22222	7.05068	9.34065	19.2544	2.41546	16.875	0	9.66184	0	0	0	0	0	9.66184	0	0	0	0	0	0	0	0	0	0	0	0	0	0	16.9261	0	0	7.21187	20.2196	0	0	0	0	0
K03723: transcription-repair coupling factor (superfamily II helicase) [EC:3.6.4.-]	Nucleotide_excision_repair_[PATH:ko03420]	0	0.596844	3.61209	2.42532	0.604425	0	0	0	1.2062	0	0	0	0	0	1.81828	0	0	0	0	0	0	0	0	0	0	0	0	0	0	2.71804	0	0	1.50559	1.20866	0	0	0	0	0
K03733: integrase/recombinase XerC	NA	0	0	0	1.12233	0	0	0	0	1.12613	0	0	0	0	0	0	0	0	0	0	0	0	0	0	0	0	0	0	0	0	1.12233	0	0	2.26768	0	1.12613	1.13379	0	0	0
K03734: thiamine biosynthesis lipoprotein	NA	0.966184	0	0	1.93798	0.966184	0	0.960615	0	0.971817	0	0	0	0	0	0	0	0	0	0	0	0	0	0	0	0	0	0	0	0	0	0	0	1.92401	0	0	0	0	0	0
K03735: ethanolamine ammonia-lyase large subunit [EC:4.3.1.7]	Glycerophospholipid_metabolism_[PATH:ko00564]	0	0	0	0	0	0	0	0	0	0	0	0	0	0	0	0	0	0	0	0	0	0	0	0	0	0	0	0	0	0	0	0	0.747384	0	0	0	0	0	0
K03736: ethanolamine ammonia-lyase small subunit [EC:4.3.1.7]	Glycerophospholipid_metabolism_[PATH:ko00564]	0	0	0	0	0	0	0	0	2.31481	0	0	0	0	0	0	0	0	0	0	0	0	0	0	0	0	0	0	0	0	0	0	1.16144	1.16144	0	0	0	0	0	0
K03737: pyruvate-ferredoxin/flavodoxin oxidoreductase [EC:1.2.7.1 1.2.7.-]	Glycolysis_/_Gluconeogenesis_[PATH:ko00010],Citrate_cycle_(TCA_cycle)_[PATH:ko00020],Pyruvate_metabolism_[PATH:ko00620],Butanoate_metabolism_[PATH:ko00650],Carbon_fixation_pathways_in_prokaryotes_[PATH:ko00720]	2.87894	23.8776	28.555	12.9942	10.7134	5.7443	6.37116	0.580486	105.649	23.349	0	0	0	0	100.406	0	0	0	2.03688	0	0	0	0	0	0	0	0	0	1.72455	65.1652	1.16309	0	35.4631	28.535	0.286862	5.46802	0	0	2.02401
K03739: membrane protein involved in D-alanine export	Two-component_system_[PATH:ko02020],Staphylococcus_aureus_infection_[PATH:ko05150],Cationic_antimicrobial_peptide_(CAMP)_resistance_[PATH:ko01503]	0	4.48067	7.17161	6.24932	3.60908	2.66907	10.7344	0	17.0216	0	0	0	0	0	7.14474	0	0	0	0	0	0	0	0	0	0	0	0	0	0	18.7006	0	0	3.55801	2.69086	0	0	0	0	0
K03740: D-alanine transfer protein	Two-component_system_[PATH:ko02020],Staphylococcus_aureus_infection_[PATH:ko05150],Cationic_antimicrobial_peptide_(CAMP)_resistance_[PATH:ko01503]	0	6.01613	6.92948	4.29784	0.856898	0	6.01852	0	10.3685	0	0	0	0	0	6.88415	0	0	0	0	0	0	0	0	0	0	0	0	0	0	18.0418	0	0.868056	2.57296	0	0	0	0	0	0
K03742: nicotinamide-nucleotide amidase [EC:3.5.1.42]	Nicotinate_and_nicotinamide_metabolism_[PATH:ko00760]	0	0	0	0	0.819001	0	0.819001	0	2.45102	0	0	0	0	0	0	0	0	0	0	0	0	0	0	0	0	0	0	0	0	1.628	0	0	0.821018	0.821018	0	0	0	0	0
K03750: molybdopterin biosynthesis protein MoeA	Folate_biosynthesis_[PATH:ko00790]	0	0	2.58844	4.53833	0	0	0	0	4.52653	0	0	0	0	0	2.7866	0	0	0	0	0	0	0	0	0	0	0	0	0	0	2.79484	0	0	0	0.859107	0	0	0	0	0
K03752: molybdopterin-guanine dinucleotide biosynthesis protein A	Folate_biosynthesis_[PATH:ko00790]	0	0	0	0	0	0	0	0	3.38418	0	0	0	0	0	0	0	0	0	0	0	0	0	0	0	0	0	0	0	0	0	3.35008	0	0	5.09341	0	0	0	0	0
K03753: molybdopterin-guanine dinucleotide biosynthesis protein B	NA	0	1.89394	0.966184	0	0.949668	0	0	0	5.7118	0	0	0	0	0	0.94162	0	0	0	0	0	0	0	0	0	0	0	0	0	0	0.95511	0	0	1.89395	0	0.949668	0	0	0	0
K03762: MFS transporter, MHS family, proline/betaine transporter	NA	0	0	0	0	0	0	0.841751	0	0	0	0	0	0	0	0	0	0	0	0	0	0	0	0	0	0	0	0	0	0	0	0	0	0	0	0	0	0	0	0
K03769: peptidyl-prolyl cis-trans isomerase C	NA	0	2.14032	3.26856	2.13334	1.07875	0	1.07181	0	1.08225	0	0	0	0	0	3.23986	0	0	0	0	0	0	0	0	0	0	0	0	0	0	5.34882	0	0	1.06496	0	0	0	0	0	0
K03775: FKBP-type peptidyl-prolyl cis-trans isomerase SlyD	NA	0	2.19298	6.5365	2.1645	0	0	0	2.1645	4.31504	0	0	0	0	0	6.53613	0	0	0	0	0	0	0	0	0	0	0	0	0	0	8.7887	0	0	0	0	0	0	0	0	0
K03778: D-lactate dehydrogenase [EC:1.1.1.28]	Pyruvate_metabolism_[PATH:ko00620]	2.05146	3.07389	4.11216	5.15048	27.6869	4.11528	3.06762	1.02249	19.5291	3.0896	0	0	0	0	25.6354	0	0	0	0	0	0	0	0	0	0	0	0	0	1.02881	6.15084	0	0	5.13143	2.0513	0	1.02564	0	0	1.0352
K03783: purine-nucleoside phosphorylase [EC:2.4.2.1]	Purine_metabolism_[PATH:ko00230],Pyrimidine_metabolism_[PATH:ko00240],Nicotinate_and_nicotinamide_metabolism_[PATH:ko00760]	0	1.26743	2.55942	2.5254	1.25313	0	1.25313	0	6.35227	0	0	0	0	0	5.08001	0	0	0	0	0	0	0	0	0	0	0	0	0	0	6.29891	0	0	2.51099	0	0	0	0	0	0
K03785: 3-dehydroquinate dehydratase I [EC:4.2.1.10]	Phenylalanine,_tyrosine_and_tryptophan_biosynthesis_[PATH:ko00400]	0	0	2.65608	0	0	0	0	0	1.33333	0	0	0	0	0	0	0	0	0	0	0	0	0	0	0	0	0	0	0	0	0	0	0	0	0	0	0	0	0	0
K03789: ribosomal-protein-alanine N-acetyltransferase	NA	0	2.15054	4.329	2.1645	0	0	0	0	8.28513	0	0	0	0	0	0	0	0	0	0	0	0	0	0	0	0	0	0	0	0	8.57463	0	0	1.96078	0	0	0	0	0	0
K03790: ribosomal-protein-alanine N-acetyltransferase	NA	0	0	0	3.7037	0	0	0	0	3.7037	0	0	0	0	0	0	0	0	1.8315	0	0	0	0	0	0	0	0	0	0	0	0	1.84162	0	0	1.85185	0	0	0	0	0
K03797: carboxyl-terminal processing protease	NA	0	1.76608	1.73277	0.881834	0.888889	0.886525	0.898473	0	6.2538	0	0	0	0	0	1.77549	0	0	0	0	0	0	0	0	0	0	0	0	0	0	4.4283	0	0	3.45795	2.6346	0	0	0	0	0
K03798: cell division protease FtsH	NA	6.81092	16.0334	27.9734	25.5444	14.4739	4.26808	13.9285	1.07477	30.8847	5.50541	0	0	0	0	20.3981	0	0	0	0	0	0	0	0	0	0	0	0	0	1.03208	53.771	1.03769	0.515996	12.8848	51.4119	1.08081	2.73167	0	0	1.03923
K03799: heat shock protein HtpX	NA	0	0	0	6.76031	0	2.79536	0	0	0	2.80703	0	0	1.40056	0	0	0	0	0	0	0	0	0	0	0	0	0	0	0	1.38889	0	2.36433	0	2.35989	0	0	0	4.73669	0	0
K03800: lipoate-_-protein ligase [EC:6.3.1.20]	Lipoic_acid_metabolism_[PATH:ko00785]	0	2.09327	0	1.25786	3.55418	0	0	0	5.57801	2.28985	0	0	0	0	0	0	0	0	0	0	0	0	0	0	0	0	0	0	0	3.21819	0	0	1.26263	2.19665	0	0	0	0	0
K03801: lipoyl(octanoyl) transferase [EC:2.3.1.181]	Lipoic_acid_metabolism_[PATH:ko00785]	0	4.59792	0	3.22472	0	0	2.31481	0	3.22736	0	0	0	3.24414	0	2.34742	0	0	0	0	0	0	0	0	0	0	0	0	0	0	0	0	0	2.31481	0	0	0	0	0	0
K03803: sigma-E factor negative regulatory protein RseC	NA	0	0	0	0	2.34742	2.34742	2.331	0	9.40632	0	0	0	0	0	0	0	0	0	0	0	0	0	0	0	0	0	0	0	0	7.02584	0	0	4.69484	0	0	0	0	0	0
K03809: NAD(P)H dehydrogenase (quinone) [EC:1.6.5.2]	Ubiquinone_and_other_terpenoid-quinone_biosynthesis_[PATH:ko00130]	1.8018	7.43455	0	3.58433	1.79211	0	1.8018	0	4.17977	0	0	0	0	0	4.24646	0	0	0	0	0	0	0	0	0	0	0	0	0	1.8018	8.12777	0	0	3.86949	0	0	4.20648	0	0	0
K03825: putative acetyltransferase	NA	0	0	0	0	0	0	0	0	1.97239	0	0	0	0	0	0	0	0	0	0	0	0	0	0	0	0	0	0	0	0	0	0	0	0	0	0	0	0	0	0
K03826: putative acetyltransferase	NA	0	2.41546	0	0	0	0	0	0	0	0	0	0	0	0	0	0	0	0	0	0	0	0	0	0	0	0	0	0	0	0	7.74074	0	0	0	0	0	0	0	0
K03833: selenocysteine-specific elongation factor	NA	0	1.63321	2.16016	1.08052	0	0.541126	0	0	1.62163	1.092	0	0	0	0	1.63859	0	0	0	0	0	0	0	0	0	0	0	0	0	0	1.08582	0	0	1.63145	0.541126	0	1.63405	0	0	0
K03839: flavodoxin I	NA	16.8566	0	9.64446	132.916	241.236	4.83092	159.44	0	21.6527	2.39808	0	0	0	0	2.39808	0	0	0	2.39808	0	0	0	0	0	0	0	0	0	0	134.944	0	0	7.21187	248.817	0	0	0	0	0
K03856: 3-deoxy-7-phosphoheptulonate synthase [EC:2.5.1.54]	Phenylalanine,_tyrosine_and_tryptophan_biosynthesis_[PATH:ko00400]	1.01937	3.03036	3.052	1.001	3.00905	0	0	0	1.00705	0	0	0	0	0	0	0	0	0	0	0	0	0	0	0	0	0	0	0	0	2.0141	0	0	0	1.02249	1.00705	3.02115	0	0	0
K03892: ArsR family transcriptional regulator	NA	0	0	2.89855	0	5.67386	0	0	0	2.89855	0	0	0	0	0	0	0	0	0	0	0	0	0	0	0	0	0	0	0	0	0	0	0	0	0	0	0	0	0	0
K03930: putative tributyrin esterase	NA	0	1.30719	1.30719	2.67254	0	0	0	0	0	0	0	0	0	0	0	0	0	0	0	0	0	0	0	0	0	0	0	0	0	0	0	0	0	1.31234	0	0	0	0	0
K03976: putative transcription regulator	NA	0	0	6.55066	0	0	0	0	0	8.83041	0	0	0	0	0	2.19298	0	0	0	0	0	0	0	0	0	0	0	0	0	0	4.4152	2.20751	0	0	0	2.23714	2.23714	0	0	0
K03978: GTP-binding protein	NA	0	5.27264	3.43871	3.4904	3.53672	2.62986	3.51825	0	1.76367	0	0	0	0	0	17.5915	0	0	0	0	0	0	0	0	0	0	0	0	0	0	5.20277	0	0	6.9555	1.77305	0	1.6835	0	0	0
K03979: GTP-binding protein	NA	3.20518	7.9997	16.9141	7.99616	3.23919	0	5.59751	0	2.4235	8.00165	0	0	0	0	16.9027	0	0	0	0	0	0	0	0	0	0	0	0	0	0	22.436	0.801282	0	8.03634	4.81558	0.81103	0	0	0	0
K03980: putative peptidoglycan lipid II flippase	NA	0.641026	5.07672	9.74356	3.87814	1.9167	1.27537	2.53714	0	16.524	1.94635	0	0	0	0	9.58737	0	0	0	0	0	0	0	0	0	0	0	0	0	0.652316	11.6134	1.28651	0	8.98721	5.76358	0	3.86088	0	0	0
K04019: ethanolamine utilization protein EutA	Glycerophospholipid_metabolism_[PATH:ko00564]	0	0	0	0	1.42451	0	0	0	1.41847	0	0	0	0	0	0	0	0	0	0	0	0	0	0	0	0	0	0	0	0	0	0	0	0	0	0	0	0	0	0
K04026: ethanolamine utilization protein EutL	NA	0	0	0	1.56495	1.57978	0	0	0	0	0	0	0	0	0	1.57978	0	0	0	0	0	0	0	0	0	0	0	0	0	0	0	0	0	0	0	0	0	0	0	0
K04027: ethanolamine utilization protein EutM	NA	0	0	0	0	0	0	0	0	0	0	0	0	0	0	0	0	0	0	0	0	0	0	0	0	0	0	0	0	0	0	0	0	3.58423	1.57978	0	0	0	0	0
K04032: ethanolamine utilization cobalamin adenosyltransferase [EC:2.5.1.17]	Porphyrin_and_chlorophyll_metabolism_[PATH:ko00860]	0	0	0	0	0	0	0	0	1.35501	0	0	0	0	0	0	0	0	0	0	0	0	0	0	0	0	0	0	0	0	0	0	0	0	0	0	0	0	0	0
K04034: anaerobic magnesium-protoporphyrin IX monomethyl ester cyclase [EC:4.-.-.-]	Porphyrin_and_chlorophyll_metabolism_[PATH:ko00860]	0	2.33314	0.588928	0.581734	1.16772	0	0	0	1.74115	0.585823	0	0	0	0	1.74832	0	0	0	0	0	0	0	0	0	0	0	0	0	0	3.49042	0.594177	0.57971	1.75137	1.16754	0	0	0	0	0
K04041: fructose-1,6-bisphosphatase III [EC:3.1.3.11]	Glycolysis_/_Gluconeogenesis_[PATH:ko00010],Pentose_phosphate_pathway_[PATH:ko00030],Fructose_and_mannose_metabolism_[PATH:ko00051],Carbon_fixation_in_photosynthetic_organisms_[PATH:ko00710],Methane_metabolism_[PATH:ko00680]	0.513611	1.02408	1.54322	3.0778	3.60339	0	0.511247	0	6.18034	0.515198	0	0	0	0	4.11212	0	0	0	0	0	0	0	0	0	0	0	0	0	0.512033	3.86805	0	0	0.521648	1.54749	0	0.512821	0	0	0
K04042: bifunctional UDP-N-acetylglucosamine pyrophosphorylase / Glucosamine-1-phosphate N-acetyltransferase [EC:2.7.7.23 2.3.1.157]	Amino_sugar_and_nucleotide_sugar_metabolism_[PATH:ko00520]	0	1.49149	1.47985	2.97644	0	0	2.2323	0	2.99131	1.47993	0	0	0	0	2.97316	0	0	0	0	0	0	0	0	0	0	0	0	0	0	22.2269	0	0.737463	0	4.4429	0	0	0	0	0
K04043: molecular chaperone DnaK	RNA_degradation_[PATH:ko03018],Longevity_regulating_pathway_-_worm_[PATH:ko04212],Tuberculosis_[PATH:ko05152]	2.13375	10.2605	17.0703	37.9163	3.34099	5.53379	8.18684	0.552792	84.6137	2.77045	0	0	0	0	14.5997	0	0	0	0	0	0	0	0	0	0	0	0	0	2.76032	72.268	2.21589	0	13.3306	41.9516	0	3.87331	0	0	0
K04046: hypothetical chaperone protein	NA	0	0	0	0	0	0	0	0	2.24846	0	0	0	0	0	0	0	0	0	0	0	0	0	0	0	0	0	0	0	0	0	0	0	0	0	0	0	0	0	0
K04066: primosomal protein N' (replication factor Y) (superfamily II helicase) [EC:3.6.4.-]	Homologous_recombination_[PATH:ko03440]	0.414594	1.23662	1.631	0.816493	0.825103	0	0	0	1.22851	0	0	0	0	0	0	0	0	0	0	0	0	0	0	0	0	0	0	0	0.419815	1.23927	0	0	0.816501	0	0	0.408497	0	0	0
K04068: anaerobic ribonucleoside-triphosphate reductase activating protein	NA	0	5.69264	0	5.71478	7.61917	0	3.82047	0	9.52406	1.90476	0	0	0	0	17.1996	0	0	0	0	0	0	0	0	0	0	0	0	0	0	15.2825	0	0	11.4949	3.80952	0	0	0	0	0
K04069: pyruvate formate lyase activating enzyme	NA	1.14155	8.74723	5.41721	4.64782	3.44514	7.94144	2.47114	0	46.0566	3.67977	0	0	0	0	19.5886	0	0	0	0	0	0	0	0	0	0	0	0	0	0	5.06702	1.07875	0	4.74343	1.14155	0	0	0	0	0
K04072: acetaldehyde dehydrogenase / alcohol dehydrogenase [EC:1.2.1.10 1.1.1.1]	Glycolysis_/_Gluconeogenesis_[PATH:ko00010],Pyruvate_metabolism_[PATH:ko00620],Butanoate_metabolism_[PATH:ko00650],Fatty_acid_degradation_[PATH:ko00071],Tyrosine_metabolism_[PATH:ko00350],Chloroalkane_and_chloroalkene_degradation_[PATH:ko00625],Naphthalene_degradation_[PATH:ko00626]	0	2.21244	1.46843	0.383142	11.1568	0.394011	3.3744	0	57.4877	2.14723	0	0	0	0	2.99103	0	0	0	0	0	0	0	0	0	0	0	0	0	0	2.9882	0.739098	0	0.550055	1.52693	8.07479	0	0	0	0
K04074: cell division initiation protein	NA	0	5.89533	7.86648	1.97239	1.96078	1.93798	0	0	9.7367	0	0	0	0	0	5.80328	0	0	0	0	0	0	0	0	0	0	0	0	0	0	15.7508	0	0	1.93798	1.94932	0	0	0	0	0
K04075: cell cycle protein MesJ	NA	0.747384	2.94341	0	2.66351	2.66893	1.18203	1.48315	0	8.25117	0	0	0	0	0	2.66804	0	0	0	0	0	0	0	0	0	0	0	0	0	0	17.9295	0.732601	0	2.87717	9.22572	0	0.734214	0	0	0
K04077: chaperonin GroEL	RNA_degradation_[PATH:ko03018],Longevity_regulating_pathway_-_worm_[PATH:ko04212],Type_I_diabetes_mellitus_[PATH:ko04940],Legionellosis_[PATH:ko05134],Tuberculosis_[PATH:ko05152]	0.627746	7.51422	10.023	26.4462	1.87619	5.65839	16.7796	0	90.6959	4.41697	0	0	0	0	20.3129	0	0	0	0	0	0	0	0	0	0	0	0	0	5.01973	100.418	1.26747	0	10.7018	19.4501	0	5.01508	0	0	0.626566
K04078: chaperonin GroES	NA	3.663	7.24638	21.8984	0	0	3.62319	14.5326	0	47.6235	10.9501	0	0	0	0	21.9391	0	0	0	0	0	0	0	0	0	0	0	0	0	0	171.329	7.24638	0	3.58423	3.96825	3.62319	0	0	0	3.7037
K04079: molecular chaperone HtpG	Protein_processing_in_endoplasmic_reticulum_[PATH:ko04141],PI3K-Akt_signaling_pathway_[PATH:ko04151],Necroptosis_[PATH:ko04217],NOD-like_receptor_signaling_pathway_[PATH:ko04621],Antigen_processing_and_presentation_[PATH:ko04612],Th17_cell_differentiation_[PATH:ko04659],IL-17_signaling_pathway_[PATH:ko04657],Estrogen_signaling_pathway_[PATH:ko04915],Progesterone-mediated_oocyte_maturation_[PATH:k…	0	2.19452	1.06412	0	1.59069	0	1.05827	0	4.22872	0	0	0	0	0	2.10808	0	0	0	0	0	0	0	0	0	0	0	0	0	0	2.10637	0	0	4.22786	1.05821	0	0.529101	0	0	0
K04083: molecular chaperone Hsp33	NA	0	0	1.16959	0	1.18203	0	0	0	2.37678	0	0	0	0	0	2.34742	0	0	0	0	0	0	0	0	0	0	0	0	0	0	2.33515	0	0	0	0	0	0	0	0	0
K04085: tRNA 2-thiouridine synthesizing protein A [EC:2.8.1.-]	Sulfur_relay_system_[PATH:ko04122]	0	0	0	0	3.39273	3.45432	1.69205	0	6.84669	0	0	0	0	0	3.40145	0	0	0	0	0	0	0	0	0	0	0	0	0	1.75439	0	1.7094	0	5.14583	1.70068	1.6835	0	0	0	0
K04096: DNA processing protein	NA	0.92081	0	2.77535	0	0	0	0.913242	0	0	0	0	0	0	0	0	0	0	0	0.933707	0	0	0	0	0	0	0	0	0	0	4.58636	0	0	0.918274	0	0	0	0	0	0
K04112: benzoyl-CoA reductase subunit C [EC:1.3.7.8]	Benzoate_degradation_[PATH:ko00362]	0.913242	9.97636	7.26658	17.3756	31.8102	11.8308	4.55131	1.82899	81.8372	10.0062	0	0	0	0	62.8274	0	0	0	0	0	0	0	0	0	0	0	0	0	4.53899	33.7015	0.918274	0	7.2589	38.1838	2.70759	0	0	0	2.75261
K04114: benzoyl-CoA reductase subunit A [EC:1.3.7.8]	Benzoate_degradation_[PATH:ko00362]	1.287	8.95025	5.17306	5.10867	15.3952	7.72789	1.27714	1.28205	63.1061	5.12832	0	0	0	0	34.6067	0	0	0	0	0	0	0	0	0	0	0	0	0	1.27714	14.059	0	0	2.55432	11.5439	0	1.29702	0	0	0
K04368: mitogen-activated protein kinase kinase 1 [EC:2.7.12.2]	Ras_signaling_pathway_[PATH:ko04014],Rap1_signaling_pathway_[PATH:ko04015],MAPK_signaling_pathway_[PATH:ko04010],MAPK_signaling_pathway_-_fly_[PATH:ko04013],ErbB_signaling_pathway_[PATH:ko04012],VEGF_signaling_pathway_[PATH:ko04370],Apelin_signaling_pathway_[PATH:ko04371],TNF_signaling_pathway_[PATH:ko04668],HIF-1_signaling_pathway_[PATH:ko04066],FoxO_signaling_pathway_[PATH:ko04068],Phospholipas…	0	0	0	0.718391	14.3586	0	0	0	0.707714	0	0	0	0	0	1.44146	0	0	0	0	0	0	0	0	0	0	0	0	0	0	0.712251	0.70922	0	0	0	0	0	0	0	0
K04477: PHP family protein	NA	0	5.55067	2.80236	4.13223	0	0	4.19215	0	7.17812	2.83189	0	0	0	0	1.4556	0	0	0	0	0	0	0	0	0	0	0	0	0	0	7.14373	0	0	0	1.37174	0	0	0	0	0
K04485: DNA repair protein RadA/Sms	NA	0	0	0.749064	2.99308	0	0.740741	0	0	3.75042	0.747384	0	0	0	0	0	0	0	0	0	0	0	0	0	0	0	0	0	0	0	5.24536	0	0	3.72714	4.46945	0.737463	0	0	0	0
K04486: histidinol-phosphatase (PHP family) [EC:3.1.3.15]	Histidine_metabolism_[PATH:ko00340]	0	2.58924	1.31234	2.60951	0	6.56695	0	0	2.5613	1.29702	0	0	0	0	0	0	0	0	0	0	0	0	0	0	0	0	0	0	0	5.21943	0	0	0	1.30719	0	0	0	0	0
K04487: cysteine desulfurase [EC:2.8.1.7]	Thiamine_metabolism_[PATH:ko00730],Sulfur_relay_system_[PATH:ko04122]	5.1482	18.3542	13.7017	31.6608	17.9175	4.29585	6.9023	0	135.131	6.03906	0	0	0	0	15.4132	0	0	0	0.865801	0	0	0	0	0	0	0	0	0	4.28246	82.6356	0.85034	0	21.3103	62.6731	0	2.57074	0	0	0
K04488: nitrogen fixation protein NifU and related proteins	NA	7.00942	32.7689	44.6085	93.6872	58.5586	14.0195	23.344	2.31481	215.794	18.7303	0	0	0	0	39.8259	0	0	0	0	0	0	0	0	0	0	0	0	0	11.7207	126.569	0	0	44.6382	182.664	2.331	9.3899	0	0	0
K04518: prephenate dehydratase [EC:4.2.1.51]	Phenylalanine,_tyrosine_and_tryptophan_biosynthesis_[PATH:ko00400]	0	0	0	0	0	0	0	0	0	0	0	0	0	0	0	0	0	0	0	0	0	0	0	0	0	0	0	0	0	0	0	0	0.910747	0	0	0	0	0	0
K04564: superoxide dismutase, Fe-Mn family [EC:1.15.1.1]	MAPK_signaling_pathway_-_fly_[PATH:ko04013],FoxO_signaling_pathway_[PATH:ko04068],Peroxisome_[PATH:ko04146],Longevity_regulating_pathway_-_mammal_[PATH:ko04211],Longevity_regulating_pathway_-_worm_[PATH:ko04212],Longevity_regulating_pathway_-_multiple_species_[PATH:ko04213],Huntington's_disease_[PATH:ko05016]	0	0	0	0	1.443	0	0	0	1.46199	0	0	0	0	0	0	0	0	0	0	0	0	0	0	0	0	0	0	0	0	0	0	0	0	0	0	0	0	0	0
K04567: lysyl-tRNA synthetase, class II [EC:6.1.1.6]	Aminoacyl-tRNA_biosynthesis_[PATH:ko00970]	1.33467	6.47112	3.9581	9.25055	2.00947	2.1395	1.32936	0	14.5274	4.9189	0	0	0	0.693001	9.24989	0	0	0	0	0	0	0	0	0	0	0	0	0	0	20.1067	0	0	14.1072	7.47844	0	0.677507	0	0	0
K04720: threonine-phosphate decarboxylase [EC:4.1.1.81]	Porphyrin_and_chlorophyll_metabolism_[PATH:ko00860]	0	0.949668	2.84097	1.90478	0.95511	0	0.952381	0	3.82901	0.95511	0	0	0	0	0	0	0	0	0	0	0	0	0	0	0	0	0	0	0	1.90478	0	0	0.952381	0	0	0	0	0	0
K04748: nitric-oxide reductase NorQ protein	NA	0	0	1.12994	0	0	0	0	0	1.14155	0	0	0	0	0	0	0	0	0	0	0	0	0	0	0	0	0	0	0	0	0	0	0	0	0	0	0	0	0	0
K04749: anti-sigma B factor antagonist	NA	0	10.002	19.436	9.93399	0	0	6.63366	0	6.14452	0	0	0	0	0	19.936	0	0	0	0	0	0	0	0	0	0	0	0	0	0	9.70874	3.30033	0	3.30033	0	0	0	0	0	0
K04750: PhnB protein	NA	2.68817	5.42005	0	7.05263	5.44227	0	2.68817	0	9.80745	0	0	0	0	0	4.38596	0	0	0	0	0	0	0	0	0	0	0	0	0	0	10.8419	0	0	2.71003	2.66667	0	0	0	0	0
K04757: anti-sigma B factor	NA	2.54453	2.50627	5.12942	2.52525	2.43309	0	0	0	12.2626	0	0	0	0	0	7.65467	0	0	0	0	0	0	0	0	0	0	0	0	0	0	7.65467	0	0	10.1263	10.1263	0	0	0	0	0
K04758: ferrous iron transport protein A	NA	0	0	0	27.9082	85.3626	0	83.7283	0	103.254	0	0	0	0	0	0	0	0	0	0	0	0	0	0	0	0	0	0	0	0	23.766	13.9541	0	4.62963	75.3514	0	0	0	0	0
K04759: ferrous iron transport protein B	NA	8.79717	1.00242	3.99172	28.549	49.1044	2.47285	44.9048	0	27.6452	1.4389	0	0	0	0	2.06204	0	0	0	0	0	0	0	0	0	0	0	0	0	0	16.7765	1.88729	0	5.09071	23.6752	0	0	0	0	0
K04763: integrase/recombinase XerD	NA	0	7.1494	3.39399	1.11111	1.12613	0	0	0	16.1136	0	0	0	0	0	2.94006	0	0	0	0	0	0	0	0	0	0	0	0	0	0	1.12233	0	0	4.06619	0	0	0	0	0	0
K04769: AbrB family transcriptional regulator, stage V sporulation protein T	NA	0	1.8315	1.90476	0	0	0	0	0	9.43973	1.92678	0	0	0	0	1.90476	0	0	0	0	0	0	0	0	0	0	0	0	0	0	1.90476	0	0	0	0	0	1.92678	0	0	0
K04771: serine protease Do [EC:3.4.21.107]	Two-component_system_[PATH:ko02020],Cationic_antimicrobial_peptide_(CAMP)_resistance_[PATH:ko01503]	0.658762	1.66549	2.54112	3.57396	18.2969	0	1.01317	0	22.7725	1.31644	0	0	0	0	5.62641	0	0	0	1.01626	0	0	0	0	0	0	0	0	0	0	9.97813	0	0	1.36628	6.23012	0	0	0	0	0
K05311: central glycolytic genes regulator	NA	2.002	2.01118	1.01317	5.04755	1.01317	0	0	0	18.0188	4.01617	0	0	0	0	1.001	0	0	0	0	0	0	0	0	0	0	0	0	0	0	18.9478	0	0	17.0787	1.99603	0	0	0	0	0
K05337: ferredoxin	NA	0	66.5756	72.3164	83.4275	55.8413	38.892	27.6867	0	217.813	88.9831	0	0	0	5.55556	150.1	0	0	0	0	0	0	0	0	0	0	0	0	0	11.1111	150.198	27.6867	0	83.3364	44.5386	0	0	0	0	0
K05340: glucose uptake protein	NA	0	0	0	0	0	0	0	0	1.19904	0	0	0	0	0	0	0	0	0	0	0	0	0	0	0	0	0	0	0	0	0	0	0	0	0	0	0	0	0	0
K05342: alpha,alpha-trehalose phosphorylase [EC:2.4.1.64]	Starch_and_sucrose_metabolism_[PATH:ko00500]	0	0	0	0	0	0	0	0	2.13079	0	0	0	0	0	0	0	0	0	0	0	0	0	0	0	0	0	0	0	0	0.429	0.448632	0	0	0.427899	0	0	0	0	0
K05365: penicillin-binding protein 1B [EC:2.4.1.129 3.4.-.-]	Peptidoglycan_biosynthesis_[PATH:ko00550]	2.52919	2.28555	1.8932	5.71342	6.07829	1.001	3.79284	0	6.82904	0.378788	0	0	0	0	5.18414	0	0	0	0	0	0	0	0	0	0	0	0	0	0	10.3462	1.001	0	0.75974	7.93927	0	1.13251	0	0	0
K05515: penicillin-binding protein 2	Peptidoglycan_biosynthesis_[PATH:ko00550],beta-Lactam_resistance_[PATH:ko01501]	1.36441	3.07908	5.73206	4.71358	0.34153	1.02816	4.37903	0	11.0687	2.32371	0	0	0	0	9.89873	0	0	0	0	0	0	0	0	0	0	0	0	0	0	9.42897	0.343289	0	8.07747	6.76422	0	1.36756	0	0	0
K05540: tRNA-dihydrouridine synthase B	NA	0	1.05485	0	0	1.05152	1.05152	0	0	6.39063	0	0	0	0	0	0	0	0	0	0	0	0	0	0	0	0	0	0	0	0	4.22615	0	0	0	0	0	1.04822	0	0	0
K05564: multicomponent K+:H+ antiporter subunit G	NA	0	0	0	0	0	0.861326	0	0	2.56196	0	0	0	0	0	0	0	0	0	0	0	0	0	0	0	0	0	0	0	0	0	0	0	0	0	0	0	0	0	0
K05589: cell division protein FtsB	NA	0	7.28619	7.36671	0	3.74532	0	0	0	3.663	3.663	0	0	0	0	3.663	0	0	0	0	0	0	0	0	0	0	0	0	0	0	3.62319	0	0	11.0704	3.62319	0	0	0	0	0
K05591: ATP-independent RNA helicase DbpA	NA	0	0.684463	0	0.688705	0.687285	0	0	0	1.37884	0	0	0	0	0	0	0	0	0	0	0	0	0	0	0	0	0	0	0	0	0.680272	0	0	0.685871	0	0	0	0	0	0
K05592: ATP-dependent RNA helicase DeaD [EC:3.6.4.13]	RNA_degradation_[PATH:ko03018]	1.27111	9.47707	7.87076	5.58371	0.639795	0.931099	2.55429	0	2.54351	1.55181	0	0	0	0	10.0911	0	0	0	0	0	0	0	0	0	0	0	0	0	0	17.2668	1.894	0	22.3764	6.29561	1.81653	0	0	0	0
K05593: aminoglycoside 6-adenylyltransferase	NA	0	0	0	0	0	0	0	2.23714	0	0	0	0	1.20773	1.23457	0	0	0	0	0	0	0	0	0	0	0	0	0	0	0	0	0	0	1.22549	0	0	0	0	0	0
K05601: hydroxylamine reductase [EC:1.7.99.1]	Nitrogen_metabolism_[PATH:ko00910]	0	3.23706	3.20519	1.28329	2.58906	0	0	0	12.2057	1.91327	0	0	0	0	1.27714	0	0	0	0	0	0	0	0	0	0	0	0	0	0	0.63857	0	0	2.5629	0.648508	0	0	0	0	0
K05739: hypothetical protein	NA	0	1.0929	0	0	0	0	1.0929	0	4.41171	0	0	0	0	0	0	0	0	0	0	0	0	0	0	0	0	0	0	0	0	1.10011	0	0	0	0	1.0929	0	0	0	0
K05770: benzodiazapine receptor	Neuroactive_ligand-receptor_interaction_[PATH:ko04080],Apoptosis_-_fly_[PATH:ko04214],Cholesterol_metabolism_[PATH:ko04979],HTLV-I_infection_[PATH:ko05166]	0	0	0	0	0	0	2.07039	0	0	0	0	0	0	0	0	0	0	0	0	0	0	0	0	0	0	0	0	0	0	2.08333	0	0	0	0	0	0	0	0	0
K05780: alpha-D-ribose 1-methylphosphonate 5-triphosphate synthase subunit PhnL [EC:2.7.8.37]	Phosphonate_and_phosphinate_metabolism_[PATH:ko00440]	0	0	0	0	0	0	0	0	4.31678	0	0	0	0	0	0	0	0	0	0	0	0	0	0	0	0	0	0	0	0	0	0	0	0	0	1.43678	0	0	0	0
K05781: putative phosphonate transport system ATP-binding protein	NA	0	0	0	0	1.18624	0	0	0	5.92336	0	0	0	0	0	0	0	0	0	0	0	0	0	0	0	0	0	0	0	0	0	0	0	0	1.17786	0	0	0	0	0
K05795: tellurium resistance protein TerD	NA	5.30049	3.5461	3.55558	3.26	19.4894	1.61812	7.1495	1.78253	33.2692	8.8053	0	0	0	0	3.5462	0	0	0	0	0	0	0	0	0	0	0	0	0	0	34.3892	0	1.64204	7.14127	16.0202	0	0	0	0	0
K05796: electron transport protein HydN	NA	0	0	7.59176	0	2.0202	2.0202	1.98413	0	9.81383	2.00803	0	0	0	0	15.2562	0	0	0	0	0	0	0	0	0	0	0	0	0	0	11.7296	0	0	1.85185	5.82011	0	0	0	0	0
K05799: GntR family transcriptional regulator, transcriptional repressor for	NA	0	1.43678	0	0	0	0	0	0	1.43678	0	0	0	0	0	0	0	0	0	0	0	0	0	0	0	0	0	0	0	0	1.443	0	0	0	0	0	0	0	0	0
K05808: putative sigma-54 modulation protein	NA	7.42901	24.1585	22.3081	14.8577	18.586	7.34669	33.4581	0	82.0181	11.1864	0	0	0	0	24.2722	0	0	0	0	0	0	0	0	0	0	0	0	0	1.85185	98.7843	0	0	31.6591	46.3209	0	3.70382	0	0	0
K05810: conserved hypothetical protein	NA	0	1.34953	5.40377	1.34409	0	0	1.37174	0	2.72676	0	0	0	0	0	0	0	0	0	0	0	0	0	0	0	0	0	0	0	0	4.05411	0	0	0	0	0	0	0	0	0
K05813: sn-glycerol 3-phosphate transport system substrate-binding protein	ABC_transporters_[PATH:ko02010]	0	0.78064	0.786164	0	0	0	0	0	0.784314	0	0	0	0	0	0	0	0	0	0	0	0	0	0	0	0	0	0	0	0	0.786164	0	0	0	0	0	0	0	0	0
K05815: sn-glycerol 3-phosphate transport system permease protein	ABC_transporters_[PATH:ko02010]	0	0	0	0	0	0	0	0	1.18203	0	0	0	0	0	0	0	0	0	0	0	0	0	0	0	0	0	0	0	0	0	0	0	0	0	0	0	0	0	0
K05816: sn-glycerol 3-phosphate transport system ATP-binding protein [EC:3.6.3.20]	ABC_transporters_[PATH:ko02010]	0	0.949668	1.90205	0	0	0	0	0	0.957854	0	0	0	0	0	0	0	0	0	0	0	0	0	0	0	0	0	0	0	0	0	0	0	1.91296	0	0	0	0	0	0
K05823: N-acetyldiaminopimelate deacetylase [EC:3.5.1.47]	Lysine_biosynthesis_[PATH:ko00300]	0	6.32187	12.1194	8.87176	4.94053	3.30318	3.39278	0	24.2309	2.75511	0	0	0	0	9.46558	0	0	0	0	0	0	0	0	0	0	0	0	0	0	15.7052	0.775194	0	12.122	10.8672	0	0	0	0	0
K05825: 2-aminoadipate transaminase [EC:2.6.1.-]	Lysine_biosynthesis_[PATH:ko00300]	9.41738	48.6822	70.1689	61.6239	59.7606	35.8854	94.8976	0	225.397	13.6736	0	0	0	0	245.673	0	0	0	0	0	0	0	0	0	0	0	0	0	4.27585	278.679	18.8048	0	30.7549	100.901	4.27586	1.71167	0	0	1.71167
K05832: putative ABC transport system permease protein	NA	0	1.82149	4.72248	5.36308	1.81159	0	0	0	2.91824	0	0	0	0	0	0	0	0	0	0	0	0	0	0	0	0	0	0	0	0	0	0	0	4.70459	1.13766	0	0	0	0	0
K05833: putative ABC transport system ATP-binding protein	NA	0	0	2.69906	0	0	0	0	0	1.35501	0	0	0	0	0	4.05955	0	0	0	0	0	0	0	0	0	0	0	0	0	0	0	0	0	6.7752	1.38313	0	0	0	0	0
K05837: rod shape determining protein RodA	NA	0.900901	3.64135	6.36839	5.5174	3.63905	0	0.93633	0.925926	10.1926	0	0	0	0	0	14.6496	0	0	0	0	0	0	0	0	0	0	0	0	0	0	5.55985	0	0	3.65619	3.63562	0	2.76086	0	0	0
K05845: osmoprotectant transport system substrate-binding protein	ABC_transporters_[PATH:ko02010]	2.63118	21.0344	35.5897	11.8532	1.98821	8.55133	13.1573	0	24.3806	6.60502	0	0	0	0	32.9584	0	0	0	2.64038	0	0	0	0	0	0	0	0	0	1.31493	58.67	1.31898	0	33.656	33.5803	0	2.64039	0	0	0.653595
K05847: osmoprotectant transport system ATP-binding protein	ABC_transporters_[PATH:ko02010]	0	3.77927	2.67202	0	0	0	0	0	4.02155	0	0	0	0	0	2.71003	0	0	0	0	0	0	0	0	0	0	0	0	0	0	2.68817	0	0	5.82983	0	0	0	0	0	0
[truncated: 475 more rows]

[truncated: 2 more sheets: Table S11, Table S12]
